# Supplementary material for: Multi-year analyses on three populations reveal the first stable QTLs for tolerance to rain-induced fruit cracking in sweet cherry (Prunus avium L.)
Source: Hortic Res. 2021 Jun 1;8:136. doi: 10.1038/s41438-021-00571-6 (PMC8166915; doi:10.1038/s41438-021-00571-6)
Supplement: Supplementary file 8 — Table S8. QTLs controlling cracking tolerance in population R×L for model 1, considering climatic (rainfall) and fruit quality-related (FW and FF) covariates. The option ‘1-QTL per linkage group’ was [file 41438_2021_571_MOESM8_ESM.xlsx]

## Sheet: Tab S8
Table S8. QTLs controlling cracking susceptibility in population R×L for model 1,
considering climatic (rainfall) and fruit quality-related (FW and FF) covariates. The option
1-QTL per linkage group' was used. Single and multi-year analyses are presented.
Year	LG	LOD	QTL peak	CI 95% (cM)	PVE (%)	d
Pistillar end cracking (PE1)
2008	R4	2.8	25.2	[ 2.2;48.1]	8	0.11
	R5	5.5	19.2	[ 0.0;44.5]	16.2	0.16
	R6	2.6	61.1	[41.8;80.3]	7.4	0.1
2009	R5	5.2	30.2	[ 1.5;57.5]	15.8	0.15
	R6	3.2	62.9	[50.3;75.6]	8.4	0.11
2010	R4	4	28.7	[18.4;39.0]	11.7	0.17
	R5	5	25.6	[ 0.0;55.1]	15.1	0.2
2011	R4	2.8	33.7	[ 6.8;60.6]	7.7	0.13
	R5	5	18	[ 7.5;28.5]	14.5	0.18
	L2	3.7	53.9	[35.8;70.3]	10.7	-0.15
	L4	3.3	10.8	[ 0.0;25.7]	9.3	0.14
2012	R5	5.6	29.3	[ 2.6;56.1]	20	0.19
	R6	3	67.8	[37.2;98.5]	9.3	0.12
	L7	3.4	68.1	[43.9;77.8]	14	0.16
2013	R5	5.1	30.3	[ 0.0;57.5]	17.5	0.17
2014	R5	5.9	14.6	[ 0.0;31.8]	16.4	0.16
	R6	3.2	72.7	[47.2;98.3]	8.5	0.11
	L1	3.3	37	[ 0.0;79.6]	10	-0.12
Multi-year	R2	8.1	18.3	[ 0.0;56.7]	3	0.05
	R4	16.8	30	[26.5;33.4]	6.7	0.11
	R5	34.1	26.4	[ 5.8;47.1]	15	0.16
	R6	13	61.8	[56.4;67.3]	5.1	0.09
	L1	12.6	37.9	[30.5;45.2]	5.4	-0.09
	L2	18.8	57.1	[56.1;58.1]	8	-0.11
	L5	10.3	34	[ 4.1;55.7]	4.1	0.07
	L7	13.8	68.5	[47.3;77.8]	5.8	0.09
Stem end cracking (SE1)
2008	R1	2.7	56.6	[34.6;78.6]	11.9	-0.06
	L4	6.8	8.2	[3.57;12.90]	21.1	-0.08
	L5	3.6	5.7	[0.00;28.03]	10.7	0.06
2009	R3	2.8	67	[40.1;77.3]	8.9	0.04
	R6	3.4	77.3	[ 5.9;104.4]	10.6	-0.05
	L4	6.4	8.3	[0.00;21.47]	19	-0.07
2010	L4	5.7	7.4	[0.00;20.17]	20.9	-0.12
2011	L7	3.4	7.5	[0.00;33.73]	10.8	0.06
2012	L2	3.4	63	[36.7;70.3]	8.7	-0.07
	L4	7.6	10.4	[ 0.0;23.5]	20.1	-0.1
	L5	4.7	29.4	[ 0.0;55.7]	11.8	0.08
2013	R6	4.1	87.8	[42.0;104.4]	13.4	-0.08
	L2	3.4	62.6	[43.7;70.3]	11.6	-0.06
	L4	6.9	17.1	[12.0;22.3]	19.1	-0.09
2014	R3	4.3	66.8	[52.8;77.3]	14.7	0.07
	L2	3.9	64.1	[42.2;70.3]	15.3	-0.07
Multi-year	R1	10.9	71.6	[61.2;82.0]	5.1	-0.04
	R3	14.8	71.3	[65.7;77.0]	7.1	0.05
	R6	16.9	99.5	[88.1;104.4]	7.8	-0.05
	L1	7.7	66	[12.1;120.0]	2.9	0.005
	L2	13	68.1	[60.4;70.3]	5.3	-0.04
	L4	30	9	[1.36;16.62]	12	-0.06
	L5	12.5	8.5	[0.00;27.80]	4.8	0.04
	L7	10.6	7.4	[0.00;38.78]	4.3	0.03
	L8	9.8	62	[42.6;73.2]	3.7	0.03
Fruit side cracking (FS1)
2009	R2	3.4	26.7	[ 0.0;57.4]	13.5	0.05
2011	L7	4.6	4.8	[0.00;23.78]	14.9	0.07
2012	R2	3.8	39.9	[16.5;63.3]	16.2	0.09
	L7	4.4	67.3	[32.2;77.8]	14.2	0.08
2014	R2	3.6	9.4	[0.00;30.83]	11.5	0.06
	R3	3.2	55	[38.2;71.9]	10.2	0.05
Multi-year	R2	14.1	28	[ 0.0;57.3]	8.4	0.05
	L1	11.9	5	[0.00;28.50]	4.4	-0.04
	L2	10.7	55.5	[41.7;69.4]	3.9	0.035
	L4	14.2	5.7	[0.00;12.59]	5	-0.03
	L5	9.4	34.2	[ 4.2;55.7]	3.7	0.02
	L6	9.6	76.5	[19.6;117.2]	8	0.05
	L7	16.3	3.5	[0.00;25.83]	6.3	0.04
LG: linkage group; LOD: logarithm of the odds ratio; CI: confidence interval;
PVE: phenotypic variance explained, expressed as a percentage; d: substitution effect; R: 'Regina'; L: 'Lapins'.
