# Supplementary material for: Multi-year analyses on three populations reveal the first stable QTLs for tolerance to rain-induced fruit cracking in sweet cherry (Prunus avium L.)
Source: Hortic Res. 2021 Jun 1;8:136. doi: 10.1038/s41438-021-00571-6 (PMC8166915; doi:10.1038/s41438-021-00571-6)
Supplement: Supplementary file 9 — Table S9. QTLs controlling cracking tolerance in population R×G for model 1, considering climatic (rainfall) and fruit quality-related (FW and FF) covariates. The option ‘1-QTL per linkage group’ was [file 41438_2021_571_MOESM9_ESM.xlsx]

## Sheet: Tab S9
Table S9. QTLs controlling cracking susceptibility in population R×G for model 1,
considering climatic (rainfall) and fruit quality-related (FW and FF) covariates. The option
1-QTL per linkage group' was used. Single and multi-year analyses are presented.
Year	LG	LOD	QTL peak	CI 95% (cM)	PVE (%)	d
Pistillar end cracking (PE1)
2009	R4	5.7	33.2	[14.5;51.9]	15.6	0.17
	R5	7.8	45.8	[35.8;55.8]	20.8	0.2
2010	R3	2.9	48.6	[19.3;69.3]	7.3	0.15
	R5	6.1	25	[15.5;34.5]	17.1	0.23
	G2	4.4	74.3	[32.8;104.7]	10.3	-0.2
	G4	4.5	21.6	[ 0.0;48.1]	11.6	0.21
	G8	3.5	16.1	[ 1.3;30.9]	7.7	0.17
2011	R4	4.3	33	[12.5;53.5]	9.9	0.13
	R5	7	45.3	[25.5;65.1]	18.2	0.18
	R6	3.1	34.9	[18.0;51.9]	7	0.11
	G2	3.8	45	[ 0.0;104.7]	12.1	-0.16
2012	R4	5.4	30.8	[11.6;50.0]	12.8	0.14
	R5	8.9	42.4	[27.4;57.5]	23.5	0.19
	R6	3.3	50	[29.6;70.3]	9.2	0.12
2013	R5	8.5	42.5	[15.8;67.7]	24.4	0.25
	G7	4.2	35	[ 9.5;56.0]	18.1	-0.21
2014	R4	6.8	34.8	[16.5;53.0]	17	0.18
	R5	9.7	43.9	[32.7;55.1]	25.8	0.23
Multi-year	R1	14.8	95.5	[57.0;124.2]	5.8	0.11
	R3	10.2	38.6	[22.9;54.3]	3.7	0.08
	R4	31.9	39.4	[35.0;43.7]	12.7	0.16
	R5	36.3	45.6	[33.8;57.4]	14.4	0.17
	R6	14	33.6	[28.9;38.4]	5.1	0.1
	G2	15.8	42.8	[ 0.0;89.1]	8.1	-0.13
	G3	9.2	48.6	[17.5;79.8]	4.6	0.09
	G4	14.7	18.1	[10.0;26.3]	7.8	0.13
	G7	10.8	39	[ 2.2;56.0]	5.6	-0.1
Stem end cracking (SE1)
2009	R3	3.5	42.8	[27.8;57.8]	12.9	0.08
	G3	4.1	89.2	[67.1;100.3]	14.7	-0.08
	G8	3.4	66.9	[47.4;72.1]	10.3	-0.07
2010	R7	3.6	12.1	[ 1.7;22.4]	12.5	0.13
2013	R3	3.2	59.1	[38.5;69.3]	10.2	0.1
	R4	3.2	25.2	[ 5.1;45.4]	9.8	-0.1
	G8	5.1	71.6	[61.6;72.1]	15.6	-0.1
Multi-year	R2	11.7	74	[60.9;76.7]	5.6	-0.06
	R3	16.4	54.5	[46.6;62.3]	9.1	0.08
	R4	11.1	43.9	[22.7;59.9]	5.4	-0.06
	R8	9.1	30.6	[25.4;35.9]	4.3	-0.05
	G3	12	95.4	[82.8;100.3]	6.8	-0.065
	G5	14.5	11.1	[ 6.8;15.5]	7.1	0.07
	G6	7.1	39.8	[16.0;63.7]	3.7	0.04
	G8	16	71.7	[70.1;72.1]	7.8	-0.07
Fruit side cracking (FS1)
2009	R2	5	6.4	[0.00;20.98]	16.5	-0.07
	G2	3.3	82.2	[ 8.9;104.7]	12.3	-0.07
2010	R2	3.8	6.7	[0.00;27.64]	15.1	-0.15
2011	R2	2.9	9.6	[0.00;35.55]	8.4	-0.06
	R6	2.8	35	[ 0.0;81.7]	7.8	0.06
	G2	3.9	80.4	[21.5;104.7]	11.3	-0.07
2012	R2	7	10.7	[ 0.0;27.5]	23.6	-0.11
	G2	2.7	81.6	[16.5;104.7]	11.7	-0.07
2013	R2	3.4	50.2	[27.8;72.6]	12	-0.13
	R3	3.7	64.9	[45.1;69.3]	12.7	0.13
	G1	3.2	58.6	[18.9;98.2]	10.1	-0.12
	G2	4.2	102.3	[ 84.4;104.7]	14.2	-0.15
2014	R2	4.5	18.7	[ 0.0;50.6]	14.2	-0.08
	G2	3.2	65	[ 0.0;104.7]	13.7	-0.075
Multi-year	R2	20.2	7.6	[0.00;19.47]	11.3	-0.08
	R3	8.9	52	[ 0.0;69.3]	4.7	0.05
	G2	15.3	99.6	[70.8;104.7]	9.3	-0.07
	G8	7.9	30.6	[ 0.0;72.1]	4.4	0.03
LG: linkage group; LOD: logarithm of the odds ratio; CI: confidence interval;
PVE: phenotypic variance explained, expressed as a percentage; d: substitution effect; R: 'Regina'; G: 'Garnet'.
