# Supplementary material for: Multi-year analyses on three populations reveal the first stable QTLs for tolerance to rain-induced fruit cracking in sweet cherry (Prunus avium L.)
Source: Hortic Res. 2021 Jun 1;8:136. doi: 10.1038/s41438-021-00571-6 (PMC8166915; doi:10.1038/s41438-021-00571-6)
Supplement: Supplementary file 10 — Table S10. QTLs controlling cracking tolerance in population F×X for model 1, considering climatic (rainfall) and fruit quality-related (FW and FF) covariates. The option ‘1-QTL per linkage group’ was [file 41438_2021_571_MOESM10_ESM.xlsx]

## Sheet: Tab S10
Table S10. QTLs controlling cracking susceptibility in population F×X for model 1,
considering climatic (rainfall) and fruit quality-related (FW and FF) covariates. The option
1-QTL per linkage group' was used. Single and multi-year analyses are presented.
Year	LG	LOD	QTL peak	CI 95% (cM)	PVE (%)	d
Pistillar end cracking (PE1)
2009	X1	3.4	68.6	[19.2;118.0]	16.6	0.07
	X2	3.9	51.4	[30.7;72.1]	17.7	0.08
2012	X6	3.9	85.7	[68.1;94.1]	21.7	-0.13
Multi-year	X1	8.7	91.1	[ 0.0;142.3]	7.9	0.06
	X2	7.6	21.2	[ 0.0;54.1]	7	0.05
	X3	7.1	58.7	[43.0;74.3]	6.7	0.05
	X8	9.5	29.9	[18.2;41.6]	9.3	-0.07
Stem end cracking (SE1)
2009	F5	3.8	36.4	[ 0.0;82.4]	20.3	-0.13
	F7	4.3	67.8	[45.5;78.2]	16.7	0.12
	F8	3.7	70.2	[44.2;80.6]	14.5	-0.11
2010	F5	3.6	28.3	[ 0.0;81.9]	25.7	-0.2
	X6	3.4	58.2	[40.7;75.8]	23.1	-0.19
2011	X2	3.2	55.8	[41.7;69.9]	11.9	0.12
	X4	8	34.8	[25.7;43.9]	37.4	0.22
2012	X3	3.9	24.5	[ 1.0;47.9]	19.7	-0.18
	X6	3.6	63.3	[33.8;92.8]	19	-0.18
2013	X1	4.9	79.3	[57.3;101.2]	32.2	-0.26
Multi-year	F3	7.5	15.3	[ 0.0;74.0]	6.4	-0.08
	F5	10	33.2	[ 0.0;70.0]	13.2	-0.12
	F8	9.8	70.9	[64.5;77.3]	9.1	-0.1
	X1	10.9	80	[59.6;100.4]	9.1	-0.11
	X2	7.5	60.3	[41.8;78.8]	5.6	0.07
	X3	7.8	27.8	[ 9.3;46.3]	5.9	-0.08
	X4	13.1	34.8	[25.2;44.3]	10.6	0.06
	X6	16.6	62.5	[50.5;74.6]	13.6	-0.14
Fruit side cracking (FS1)
2010	X4	2.3	35.7	[21.3;50.1]	13.3	-0.17
	X6	2.1	60.8	[36.3;85.2]	10	-0.14
2011	X1	3	57.3	[ 0.0;142.3]	10.2	0.06
	X4	7.7	36.9	[29.8;44.0]	33.2	0.11
	X7	4.1	50.6	[40.3;57.0]	15.6	0.07
2012	X4	3.9	48.2	[25.8;54.4]	19.4	-0.16
	X6	4.3	89.6	[69.9;94.1]	20.5	-0.17
2013	X4	3.8	40.9	[24.7;54.4]	21.1	-0.19
Multi-year	X1	7.3	53.2	[ 0.0;142.0]	6.5	0.02
	X4	14.9	36	[26.6;45.5]	14.5	-0.06
	X6	7.2	73.4	[26.8;94.1]	7.2	-0.07
	X7	6.6	54.4	[40.0;57.0]	5.3	-0.01
LG: linkage group; LOD: logarithm of the odds ratio; CI: confidence interval;
PVE: phenotypic variance explained, expressed as a percentage; d: substitution effect; F: 'Fercer'; X: 'X'.
