# Supplementary material for: Multi-year analyses on three populations reveal the first stable QTLs for tolerance to rain-induced fruit cracking in sweet cherry (Prunus avium L.)
Source: Hortic Res. 2021 Jun 1;8:136. doi: 10.1038/s41438-021-00571-6 (PMC8166915; doi:10.1038/s41438-021-00571-6)
Supplement: Supplementary file 11 — Table S11. QTLs controlling cracking tolerance in population R×L for model 0, without covariates. The option ‘1-QTL per linkage group’ was used. Single and multi-year analyses are presented. [file 41438_2021_571_MOESM11_ESM.xlsx]

## Sheet: Tab S11
Table S11. QTLs controlling cracking susceptibility in population R×L
for model 0, without covariates. The option '1-QTL per linkage group'
was used. Single and multi-year analyses are presented.
Year	LG	LOD	QTL peak	CI 95% (cM)	PVE (%)	d
Pistillar end cracking (PE0)
2008	R4	3.5	31.4	[20.3;42.6]	11.2	0.16
	R5	3.3	11.7	[ 0.0;40.1]	10.5	0.16
	R6	2.9	72.1	[36.9;104.4]	9.2	0.14
2009	R5	5.7	18.9	[ 0.0;50.2]	18.5	0.14
2010	R5	7	19	[ 9.7;28.4]	22.5	0.29
2011	L4	3.9	15.8	[ 0.5;31.2]	10.8	0.18
2012	R5	3.9	41.2	[21.9;57.5]	16.5	0.026
	L5	5.6	36.4	[ 9.1;55.7]	21.4	0.3
2013	R5	4.2	19.6	[ 0.0;43.9]	13.8	0.2
2014	R2	3.3	11.7	[ 0.0;33.4]	8.8	0.16
	R5	4.9	31.2	[ 8.9;53.5]	13.3	0.21
	R6	2.9	56	[36.1;75.8]	7.5	0.16
2015	R4	5.7	22.5	[ 5.1;39.9]	15.3	0.29
	R5	4.1	19.2	[ 0.0;49.8]	11	0.24
Multi-year	R2	10.5	13.3	[ 0.0;34.7]	3.8	0.08
	R4	16.8	30	[25.9;34.1]	6.3	0.13
	R5	28.4	30.8	[ 8.9;52.6]	11.5	0.18
	R6	9.8	60.3	[39.6;81.0]	3.6	0.09
	L1	11.2	37.7	[ 7.8;67.7]	4.6	-0.1
	L2	15.3	56.7	[47.4;65.9]	6.1	-0.13
	L5	11.1	37.1	[10.4;55.7]	4.3	0.09
	L7	11.6	66.1	[39.8;77.8]	4.5	0.11
Stem end cracking (SE0)
2009	L4	4	14.4	[ 0.1;28.8]	12.7	-0.05
	L8	2.6	26.2	[ 2.5;49.8]	7.9	-0.04
2010	R6	3.5	91	[58.9;104.4]	10.9	-0.15
	L4	5.7	11.4	[ 0.0;25.9]	19	-0.19
2011	L7	3.8	9.8	[0.00;35.94]	12.5	0.11
2012	L4	3.1	7.4	[0.00;27.41]	9.9	-0.13
	L5	4.5	34.4	[17.8;51.0]	14.7	0.16
2013	L2	4	55.7	[24.9;70.3]	11.3	-0.11
	L4	4.5	9.6	[0.00;26.03]	12	-0.12
	L5	3.5	45.1	[15.5;55.7]	9.7	0.1
2014	L4	3.2	29.8	[ 0.0;62.8]	9.5	-0.08
	L8	3.5	67.2	[47.7;73.2]	10.4	0.08
2015	L4	5.1	15.6	[ 0.0;38.5]	16.3	-0.16
	L5	3.3	24	[ 0.0;53.4]	10	0.12
Multi-year	R1	7.8	75.1	[40.7;109.5]	3.3	-0.04
	R3	10.3	72.9	[58.5;77.3]	4.5	0.06
	R6	11.6	97.2	[73.9;104.4]	4.8	-0.06
	L2	10	61.9	[37.1;70.3]	4.2	-0.05
	L4	18.4	10.8	[ 0.0;26.9]	7.6	-0.08
	L5	12.6	30.6	[ 1.0;55.7]	5	0.05
Fruit side cracking (FS0)
2009	R5	2.5	51.7	[29.4;57.5]	8.5	0.03
	L1	4.5	13	[ 0.0;75.8]	14.8	-0.04
2010	R8	3	40.6	[20.0;55.0]	8.3	-0.12
2012	R6	3.5	59.5	[32.5;86.4]	13.7	0.18
2015	R2	4.5	34	[10.9;57.0]	17.1	0.14
	L5	4.8	24.5	[ 1.7;47.4]	16.3	0.13
Multi-year	R2	11.6	34.7	[12.9;56.5]	5.7	0.06
	L5	9	21	[ 0.0;46.0]	3.8	0.04
LG: linkage group; LOD: logarithm of the odds ratio; CI: confidence interval;
PVE: phenotypic variance explained, expressed as a percentage; d: substitution effect; R: 'Regina'; L: 'Lapins'.
