# Supplementary material for: Multi-year analyses on three populations reveal the first stable QTLs for tolerance to rain-induced fruit cracking in sweet cherry (Prunus avium L.)
Source: Hortic Res. 2021 Jun 1;8:136. doi: 10.1038/s41438-021-00571-6 (PMC8166915; doi:10.1038/s41438-021-00571-6)
Supplement: Supplementary file 12 — Table S12. QTLs controlling cracking tolerance in population R×G for model 0, without covariates. The option ‘1-QTL per linkage group’ was used. Single and multi-year analyses are presented. [file 41438_2021_571_MOESM12_ESM.xlsx]

## Sheet: Tab S12
Table S12. QTLs controlling cracking susceptibility in population R×G
for model 0, without covariates. The option '1-QTL per linkage group'
was used. Single and multi-year analyses are presented.
Year	LG	LOD	QTL peak	CI 95% (cM)	PVE (%)	d
Pistillar end cracking (PE0)
2009	R3	3.5	38.5	[23.3;53.7]	11.2	0.13
	R5	4	43.3	[22.0;64.7]	12.4	0.14
2010	R5	5.5	21.2	[10.0;32.3]	17	0.28
	G2	3.6	36.8	[ 0.4;73.1]	11.6	-0.22
2011	R4	3.5	23.5	[ 0.3;46.7]	10	0.17
	R5	5.5	44.6	[31.9;57.4]	16.9	0.22
	G2	4	6.2	[0.00;36.50]	11.2	-0.19
	G3	3.3	45	[13.8;76.2]	9.4	0.17
	G4	3.6	19.4	[ 0.0;60.3]	10.5	0.17
2012	R5	6	39.5	[17.2;61.8]	16	0.25
	R6	5	51.4	[35.6;67.3]	15.7	0.25
	G4	4.4	23.6	[ 0.0;49.2]	15.6	0.25
	G7	3.5	42.9	[11.3;56.0]	12.1	-0.22
2013	R3	2.7	63	[28.2;69.3]	6.8	0.16
	R5	8.8	46.2	[23.0;67.7]	25.8	0.32
	G7	4	30.6	[ 8.3;52.9]	14.6	-0.25
2014	R1	3.9	75.7	[37.0;114.4]	8.8	0.17
	R4	4.7	27.8	[ 5.1;50.6]	10.3	0.18
	R5	5.9	54.1	[34.0;67.7]	13.4	0.2
	R7	3	34.3	[20.3;48.3]	6.3	0.14
2015	R1	4.6	65.9	[40.2;91.5]	10	0.25
	R4	7	18.3	[ 7.2;29.4]	15.8	0.32
	R5	8.6	33.5	[15.2;51.8]	24.4	0.39
2016	R1	4.2	74.3	[41.2;107.5]	14.6	0.2
	R2	4.1	36.4	[10.9;61.9]	14.6	-0.2
Multi-year	R1	14.8	63.6	[56.4;70.9]	4.8	0.11
	R2	9.6	48.7	[16.5;76.7]	3.4	-0.02
	R3	9.9	45.7	[18.1;69.3]	3.2	0.08
	R4	21.8	22.8	[14.3;31.2]	7.1	0.13
	R5	35.6	41.6	[27.4;55.9]	12.7	0.2
	R6	12.6	50.4	[30.6;70.2]	5.1	0.09
	G1	11.7	96.1	[49.3;143.0]	4.6	0.1
	G2	13.4	61.7	[ 6.7;104.7]	5.3	-0.12
	G3	8.9	56	[ 8.5;100.3]	3.4	0.09
	G4	18.2	18.7	[ 6.1;31.4]	8	0.16
	G7	11.4	43.3	[19.1;56.0]	5	-0.11
Stem end cracking (SE0)
2010	R4	2.8	37.2	[22.5;51.9]	9.7	-0.15
2011	G3	4.4	48.3	[16.9;79.7]	10.4	-0.11
2013	G2	3.6	95.2	[49.6;104.7]	12.2	-0.17
	G8	3.3	70.3	[52.3;72.1]	10.2	-0.15
Multi-year	R2	9.8	51.8	[21.8;76.7]	4.4	-0.06
	R3	10.2	51	[22.0;69.3]	4.6	0.07
	G3	9.6	64.2	[ 2.6;100.3]	4.6	-0.06
	G5	10.3	21	[ 9.8;32.1]	4.6	0.07
	G8	10	67.8	[37.5;72.1]	4.3	-0.07
Fruit side cracking (FS0)
2009	R2	2.9	13.2	[ 0.0;50.1]	9.2	-0.05
2010	R2	3.5	6.5	[0.00;28.92]	14	-0.17
2011	G3	2.6	33.7	[ 1.6;65.7]	7.1	-0.07
2012	R2	7.7	23.4	[ 7.1;39.7]	20.4	-0.2
	R6	3.5	76.2	[50.8;81.7]	8.5	0.12
	G1	3.4	38.9	[ 0.0;110.2]	14	0.13
2013	R3	3	57.4	[15.6;69.3]	9.8	0.16
2014	R2	5.4	26.5	[ 0.0;56.1]	20.6	-0.17
2016	R2	4	33.8	[ 6.1;61.4]	14.6	-0.21
Multi-year	R2	18	26.4	[ 5.4;47.3]	7.8	-0.09
	R3	10.5	60.8	[37.1;69.3]	4.4	0.07
	R4	9.7	26.6	[13.0;40.2]	3.9	-0.01
	G2	8.8	83.7	[18.9;104.7]	5	-0.07
LG: linkage group; LOD: logarithm of the odds ratio; CI: confidence interval;
PVE: phenotypic variance explained, expressed as a percentage; d: substitution effect; R: 'Regina'; G: 'Garnet'.
