# Supplementary material for: Multi-year analyses on three populations reveal the first stable QTLs for tolerance to rain-induced fruit cracking in sweet cherry (Prunus avium L.)
Source: Hortic Res. 2021 Jun 1;8:136. doi: 10.1038/s41438-021-00571-6 (PMC8166915; doi:10.1038/s41438-021-00571-6)
Supplement: Supplementary file 13 — Table S13. QTLs controlling cracking tolerance in population F×X for model 0, without covariates. The option ‘1-QTL per linkage group’ was used. Single and multi-year analyses are presented. [file 41438_2021_571_MOESM13_ESM.xlsx]

## Sheet: Tab S13
Table S13. QTLs controlling cracking susceptibility in population F×X
for model 0, without covariates. The option '1-QTL per linkage group'
Single and multi-year analyses are presented.
Year	LG	LOD	QTL peak	CI 95% (cM)	PVE (%)	d
Pistillar end cracking (PE0)
2009	X2	3.1	40.1	[15.2;64.9]	21.2	0.16
2012	X3	3.8	64	[53.8;74.2]	21	0.28
2015	F1	4.6	77	[49.8;104.1]	22.3	0.24
	F7	3.1	25.9	[ 1.5;50.3]	14.4	0.19
	X1	3.7	55.2	[25.2;85.3]	21.2	0.28
	X4	3.2	27.9	[20.3;35.4]	15.9	-0.2
2016	X2	3.4	50.1	[28.0;72.2]	21.9	0.22
Multi-year	X1	9.6	82.9	[ 0.0;142.3]	8	0.1
	X2	11.5	45.9	[30.3;61.5]	9.9	0.12
Stem end cracking (SE0)
2009	F3	4.9	70.9	[51.5;90.3]	15.9	-0.26
	F7	7.3	68.6	[56.7;78.2]	22.5	0.31
	F8	8.3	70.1	[65.0;75.3]	24.6	-0.32
2010	F4	4.1	82.4	[56.5;86.0]	13	0.21
	F5	6.8	63.2	[44.0;82.4]	34.2	-0.36
	F7	4	42.8	[25.8;59.8]	13.6	0.22
	X6	3.2	56.1	[37.5;74.6]	21.9	-0.25
2011	F3	3.2	6.5	[0.00;40.79]	20.1	-0.25
2015	X4	3.5	33.3	[22.4;44.3]	23.4	-0.34
Multi-year	F3	9.2	4.5	[0.00;31.78]	7.1	-0.09
	F5	9.1	37	[ 0.0;85.7]	9.3	-0.14
	X1	8.8	73.4	[25.9;120.9]	6.7	-0.07
	X4	12.6	36	[27.9;44.0]	10.4	0.01
	X6	8.6	62	[42.7;81.4]	6.8	-0.11
Fruit side cracking (FS0)
2009	F1	4.2	81.1	[ 9.4;149.5]	19.1	0.18
	X1	4.7	33.4	[ 0.0;81.0]	22.6	0.17
	X3	3	67.5	[50.4;75.8]	12.4	0.12
	X4	3.3	39.3	[16.7;54.4]	14.1	0.13
2012	F7	3.8	27.4	[11.6;43.2]	18.6	-0.35
	X6	4.3	80.8	[54.6;94.1]	29.7	-0.41
2013	X1	3.9	48	[ 0.0;139.0]	20.1	0.26
	X4	3.2	41.2	[25.4;54.4]	16.6	-0.24
2015	F1	4.7	77.6	[53.3;101.9]	27.6	0.26
	X4	3.5	32.2	[21.5;42.9]	19.2	-0.22
Multi-year	F1	10.4	77.4	[43.7;111.1]	9.8	0.09
	X1	11.9	34.4	[ 0.0;95.8]	10.1	0.12
	X4	10.7	38.6	[24.3;52.9]	8	-0.04
	X6	8.9	68.9	[37.7;94.1]	7.1	-0.09
LG: linkage group; LOD: logarithm of the odds ratio; CI: confidence interval;
PVE: phenotypic variance explained, expressed as a percentage; d: substitution effect; F: 'Fercer'; X: 'X'.
