# Supplementary material for: Multi-year analyses on three populations reveal the first stable QTLs for tolerance to rain-induced fruit cracking in sweet cherry (Prunus avium L.)
Source: Hortic Res. 2021 Jun 1;8:136. doi: 10.1038/s41438-021-00571-6 (PMC8166915; doi:10.1038/s41438-021-00571-6)
Supplement: Supplementary file 14 — Table S14. QTLs controlling cracking tolerance in population R×L for model 2, considering climatic (rainfall) covariates. The option ‘1-QTL per linkage group’ was used. Single and multi-year analyses. [file 41438_2021_571_MOESM14_ESM.xlsx]

## Sheet: Tab S14
Table S14. QTLs controlling cracking susceptibility in population R×L
for model 2, considering climatic (rainfall) covariates. The option
1-QTL per linkage group'. Single and multi-year analyses are presented.
Year	LG	LOD	QTL peak	CI 95% (cM)	PVE (%)	d
Pistillar end cracking (PE2)
2008	R5	5.3	22.9	[ 0.0;50.0]	16.3	0.16
2009	R5	4.9	28.3	[ 0.0;57.0]	14.8	0.14
	R6	3.2	63.5	[48.0;78.9]	8.7	0.11
2010	R4	4	28.5	[15.6;41.4]	11	0.17
	R5	5.2	25.7	[ 0.0;55.7]	15.2	0.2
2011	R4	2.7	28.7	[ 4.3;53.0]	7.1	0.12
	R5	4.9	18.3	[ 5.8;30.8]	13.6	0.16
	R6	2.8	70.4	[45.7;95.1]	7.4	0.12
	L2	3.5	53	[29.7;70.3]	10.7	-0.15
	L4	2.7	9.7	[0.00;29.95]	8.1	0.12
2012	R5	5.9	28.8	[ 1.6;56.0]	20.9	0.2
	L7	3.8	69.7	[53.5;77.8]	13.4	0.16
2013	R5	5.3	22.8	[ 0.0;50.5]	17.2	0.18
	R6	2.9	62.4	[42.8;82.0]	9	0.12
	L2	3	51.7	[23.4;70.3]	9.3	-0.13
2014	R5	5.9	17.8	[ 0.0;37.3]	16	0.17
	R6	3.5	71.7	[46.9;96.4]	8.8	0.12
	L1	3.9	27.1	[ 0.0;69.5]	11.2	-0.13
	L2	4	53.4	[31.9;70.3]	11.8	-0.14
Multi-year	R2	7.8	20.4	[ 0.0;58.8]	2.9	0.04
	R4	17	30	[26.8;33.2]	6.7	0.11
	R5	34.5	27	[ 6.1;47.9]	15	0.16
	R6	13.4	61.2	[52.6;70.0]	5.2	0.09
	L1	12.6	34.5	[22.0;47.0]	5.2	-0.09
	L2	20.5	57.2	[54.9;59.5]	8.4	-0.12
	L4	13.8	8.3	[4.84;11.76]	5.4	0.09
	L6	10.2	20.3	[ 0.0;48.4]	4.5	0.09
	L7	12.9	67.9	[45.1;77.8]	5.3	0.09
Stem end cracking (SE2)
2008	R6	3.9	93.2	[50.7;104.4]	11.7	-0.06
	L2	4.2	64.7	[52.3;70.3]	12.8	0.075
	L4	6.3	12	[ 0.0;24.8]	18.1	-0.07
2009	L4	5.6	9.9	[0.00;23.51]	16.1	-0.06
2010	L4	6.3	7.6	[0.00;17.59]	19.6	-0.12
2011	R3	3.4	67.8	[45.0;77.3]	13.1	0.07
	L7	3.1	9.8	[0.00;37.19]	10.3	0.06
2012	L2	3.7	59.4	[26.2;70.3]	11.5	-0.07
	L4	6.6	11.4	[ 0.0;25.5]	19.4	-0.09
	L5	4.4	34	[ 2.7;55.7]	12.9	0.08
2013	R3	2.5	66.4	[31.4;77.3]	8	0.05
	R6	3.7	86.5	[33.6;104.4]	12	-0.075
	L2	3.4	60.4	[37.5;70.3]	10	-0.07
	L4	5.8	16.5	[ 8.7;24.4]	16.2	-0.085
	L5	3.8	17.4	[ 0.0;54.2]	10	0.07
2014	R3	3.6	69	[51.1;77.3]	12.2	0.065
	L2	4.3	66.8	[53.6;70.3]	16.3	-0.07
Multi-year	R1	11.6	71	[60.5;81.4]	5	-0.04
	R3	16.7	72.8	[67.6;77.3]	7.7	0.05
	R6	18.4	100.2	[ 90.0;104.4]	8	-0.06
	L1	8	100	[47.1;152.2]	2.9	-0.02
	L2	16.3	68.2	[63.1;70.3]	6.6	-0.04
	L4	28.8	10.3	[ 1.4;19.2]	11.2	-0.06
	L5	14	16.8	[ 0.0;49.4]	5.2	0.04
	L6	9.2	44.6	[25.5;63.6]	3.6	0.03
	L7	9.5	15.3	[ 0.0;62.6]	3.6	0.03
	L8	8.9	58.6	[30.8;73.2]	3.1	0.03
Fruit side cracking (FS2)
2008	L7	3.5	53.6	[ 0.0;77.8]	13.8	0.06
2009	R2	4.1	36.5	[ 6.0;67.0]	15.7	0.05
2010	R3	2.9	32.3	[ 8.9;55.7]	9.9	-0.08
2011	L7	3.7	4.8	[0.00;23.84]	13.6	0.06
2012	R2	3.8	36.9	[ 9.8;64.0]	16.4	0.08
	L7	4.1	67.9	[36.6;77.8]	14.9	0.08
2013	R2	3.7	39.6	[10.8;68.4]	14.4	0.07
	L4	2.7	17	[ 0.0;35.8]	7.5	-0.05
	L7	3.8	70.8	[43.5;77.8]	11.2	0.07
2014	R2	3.7	11.2	[ 0.0;36.5]	11.7	0.06
Multi-year	R2	15.3	22.6	[ 0.0;52.3]	7.3	0.05
	R3	8.2	55.8	[37.0;74.7]	3.8	0.02
	R6	9.2	63.2	[32.8;93.6]	4.2	0.03
	L4	9.9	7.7	[0.00;19.74]	4.2	-0.02
	L5	9.1	20.3	[ 0.0;50.4]	4	0.02
	L7	13.7	53.4	[ 0.0;77.8]	6.1	0.04
LG: linkage group; LOD: logarith of the odds ratio; CI: confidence interval;
PVE: phenotypic variance explained, expressed as a percentage; d: substitution effect; R: 'Regina'; L: 'Lapins'.
