# Supplementary material for: Multi-year analyses on three populations reveal the first stable QTLs for tolerance to rain-induced fruit cracking in sweet cherry (Prunus avium L.)
Source: Hortic Res. 2021 Jun 1;8:136. doi: 10.1038/s41438-021-00571-6 (PMC8166915; doi:10.1038/s41438-021-00571-6)
Supplement: Supplementary file 15 — Table S15. QTLs controlling cracking tolerance in population R×G for model 2, considering climatic (rainfall) covariates. The option ‘1-QTL per linkage group’ was used. Single and multi-year analyses. [file 41438_2021_571_MOESM15_ESM.xlsx]

## Sheet: Tab S15
Table S15. QTLs controlling cracking susceptibility in population R×G
for model 2, considering climatic (rainfall) covariates. The option
1-QTL per linkage group'. Single and multi-year analyses are presented.
Year	LG	LOD	QTL peak	CI 95% (cM)	PVE (%)	d
Pistillar end cracking (PE2)
2009	R4	5.4	37	[16.8;57.2]	14.6	0.16
	R5	7.8	45.3	[33.9;56.7]	21.8
2010	R4	3.7	22.3	[ 0.0;47.8]	9.3	0.17
	R5	5.3	23.7	[12.3;35.0]	14.9	0.21
	R6	3.2	48	[22.0;73.9]	9.7	0.17
	G2	3.6	51.8	[ 3.2;100.5]	12.8	-0.2
	G4	3.8	30.2	[ 0.0;77.5]	13.8	0.17
2011	R4	5.6	35.2	[19.1;51.3]	12.7	0.15
	R5	7	45.9	[27.5;64.4]	16.9	0.22
	R6	3.5	36	[18.1;53.9]	7.7	0.11
	G2	3.9	57.2	[ 0.0;104.7]	11.8	-0.15
	G4	4.1	17.8	[ 0.0;61.7]	13	0.14
2012	R4	7.2	32.9	[16.6;49.2]	17.1	0.18
	R5	8.9	43.7	[29.6;57.9]	21.7	0.2
2013	R5	9.2	41.9	[20.2;63.6]	26.4	0.27
	G7	4.1	34.7	[ 8.0;56.0]	17.6	-0.21
2014	R4	6.5	34.1	[15.1;53.1]	15	0.17
	R5	8.6	42.4	[28.6;56.3]	21.7	0.43
Multi-year	R1	13.6	69	[44.2;93.8]	5.1	0.1
	R3	15	38.2	[32.8;43.7]	5.3	0.1
	R4	28.3	36.6	[28.0;45.2]	10.6	0.14
	R5	39.8	41	[25.2;56.8]	17.2	0.18
	R6	13.3	35.9	[24.1;47.8]	4.7	0.09
	G2	16.8	41.8	[ 0.0;85.4]	8.5	-0.13
	G3	9.1	48.1	[18.0;78.3]	4.5	0.09
	G4	15.1	18.5	[ 8.1;28.8]	7.9	0.13
	G7	11	41.3	[ 5.1;56.0]	5.6	-0.1
Stem end cracking (SE2)
2009	G3	3.7	88.2	[61.8;100.3]	13.5	-0.07
2010	R3	2.5	51.7	[26.0;69.3]	8.7	0.09
2012	R3	3.7	56.8	[43.5;69.3]	11.7	0.08
	G3	3.4	88.2	[59.9;100.3]	11.9	-0.08
	G5	2.7	15.7	[ 0.0;33.5]	7.8	0.06
2013	R2	3.2	69.9	[45.7;76.7]	10.2	-0.09
	G5	3.2	14.5	[ 0.0;30.1]	9.1	0.09
	G8	4.4	70.3	[49.9;72.1]	12.9	-0.11
2014	G8	3.6	70	[51.6;72.1]	11.1	-0.08
Multi-year	R2	12.5	74.4	[63.2;76.7]	5.8	-0.06
	R3	18.1	55.1	[49.1;61.1]	9.5	0.08
	R4	11.2	43.4	[21.8;59.9]	5.4	-0.06
	R8	9.4	30.7	[27.1;34.3]	4.3	-0.05
	G3	13.8	96.8	[89.2;100.3]	7.3	-0.07
	G5	15.7	11.9	[ 8.7;15.0]	7.4	0.07
	G6	8.4	37.7	[22.0;53.3]	4	0.046
	G8	17.4	71.8	[70.5;72.1]	8.3	-0.07
Fruit side cracking (FS2)
2009	R2	5.5	6.3	[0.00;18.88]	19.6	-0.08
	G2	3.9	86.4	[22.9;104.7]	14.1	-0.07
2010	R2	4.5	5.1	[0.00;17.84]	15.6	-0.16
2011	R2	3.6	8.6	[0.00;26.25]	9.5	-0.07
	R6	3.1	24.6	[ 0.0;61.9]	7.7	0.06
	G2	3.7	78.7	[17.2;104.7]	11.3	-0.07
2012	R2	7.6	9.3	[0.00;24.22]	25.3	-0.11
	G2	3.5	93.2	[45.0;104.7]	12.7	-0.07
2013	R2	3.1	50.2	[26.7;73.8]	11.1	-0.12
	R3	3.7	64.5	[43.0;69.3]	12.8	0.13
	G1	3.4	58.9	[20.7;97.2]	11.5	-0.13
	G2	4	101.7	[ 81.1;104.7]	14.1	-0.14
2014	R2	3.9	28.9	[ 1.0;56.8]	12.1	-0.07
	R3	3.6	54.8	[19.5;69.3]	10.7	0.07
	G2	3.2	63.2	[ 0.0;104.7]	13.2	-0.07
Multi-year	R2	24	7.1	[2.42;11.70]	12.9	-0.08
	R3	9	48.3	[ 0.0;69.3]	4.6	0.05
	G2	16.1	99.8	[71.9;104.7]	10	-0.07
	G8	8.2	24.3	[ 0.0;63.2]	4.7	0.04
LG: linkage group; LOD: logarithm of the odds ratio; CI: confidence interval;
PVE: phenotypic variance explained, expressed as a percentage; d: substitution effect; R: 'Regina'; G: 'Garnet'.
