# Supplementary material for: Multi-year analyses on three populations reveal the first stable QTLs for tolerance to rain-induced fruit cracking in sweet cherry (Prunus avium L.)
Source: Hortic Res. 2021 Jun 1;8:136. doi: 10.1038/s41438-021-00571-6 (PMC8166915; doi:10.1038/s41438-021-00571-6)
Supplement: Supplementary file 16 — Table S16. QTLs controlling cracking tolerance in population F×X for model 2, considering climatic (rainfall) covariates. The option ‘1-QTL per linkage group’ was used. Single and multi-year analyses.. [file 41438_2021_571_MOESM16_ESM.xlsx]

## Sheet: Tab S16
Table S16. QTLs controlling cracking susceptibility in population F×X
for model 2, considering climatic (rainfall) covariates. The option
1-QTL per linkage group'. Single and multi-year analyses are presented.
Year	LG	LOD	QTL peak	CI 95% (cM)	PVE (%)	d
Pistillar end cracking (PE2)
2009	X1	3.5	65	[ 6.5;123.6]	12.2	0.1
	X2	3.9	27.1	[ 0.0;62.3]	12.5	0.1
	X3	5.6	61.3	[39.7;75.8]	21.8	0.13
	X7	2.5	9.3	[0.00;34.06]	7.8	0.08
	X8	2.6	28.3	[ 7.8;48.7]	8.5	-0.08
2011	X2	2.7	53.3	[18.9;87.7]	13.7	0.09
2012	X6	3.3	84.1	[61.6;94.1]	22.3	-0.16
Multi-year	X1	9.3	61.6	[ 0.0;142.3]	8.9	0.08
	X2	11.3	13.9	[ 6.8;21.1]	9.5	0.09
	X3	10.8	60.2	[48.3;72.2]	9.3	0.09
	X7	7.5	47.4	[21.2;57.0]	6.6	0.06
	X8	9.2	24.4	[13.4;35.4]	9.1	-0.08
Stem end cracking (SE2)
2010	F5	3.6	28.6	[ 0.0;79.2]	26.2	-0.24
	X6	3.2	60.7	[38.4;82.9]	21.6	-0.22
2011	F5	2.9	70.9	[34.3;93.6]	16.6	-0.18
	F7	3.2	64.2	[50.9;77.5]	13.6	-0.16
	F8	3.5	63.3	[32.6;80.6]	16.1	-0.16
	X4	5	31.6	[17.1;46.1]	26.1	0.23
2012	X3	3.8	31.2	[ 9.1;53.2]	17.3	-0.21
	X6	4.6	53.3	[38.2;68.4]	20.2	-0.23
2013	X1	4	82.9	[46.6;119.2]	26.5	-0.23
Multi-year	F3	8.4	67.7	[11.3;109.5]	7	-0.11
	F5	10.9	31	[ 0.0;71.8]	12.1	-0.15
	F7	12.9	65.2	[60.7;69.7]	10.2	0.14
	F8	16.4	68.3	[64.0;72.6]	15.2	-0.18
	X1	9	79.5	[57.4;101.7]	7.6	-0.12
	X2	11.9	57.5	[52.1;63.0]	9.7	0.14
	X3	10.6	32.3	[22.5;42.1]	7.6	-0.13
	X4	8.5	32.6	[18.2;47.0]	6.5	0.04
	X5	10.2	41.9	[33.6;50.3]	7.6	0.13
	X6	19.4	51.9	[43.7;60.1]	15	-0.18
Fruit side cracking (FS2)
2011	F7	3.8	23.1	[ 0.0;54.6]	8.5	-0.1
	X4	10.1	37.3	[30.9;43.7]	42	0.14
	X7	4.2	54.5	[45.7;57.0]	13.8	0.08
2012	F7	2.9	28.8	[11.6;46.0]	15.9	-0.14
	X4	2.9	46.1	[17.5;54.4]	13.1	-0.13
	X6	3.9	88.4	[65.9;94.1]	17.2	-0.14
Multi-year	F7	6.8	23.8	[ 0.0;49.6]	8.2	-0.04
	X1	7.4	85.8	[ 0.0;142.3]	6.7	0.02
	X4	14.1	37.6	[24.9;50.3]	14.3	-0.04
	X6	6.9	77.2	[18.1;94.1]	7.1	-0.06
	X7	6.7	55.1	[44.0;57.0]	6	-0.01
LG: linkage group; LOD: logarithm of the odds ratio; CI: confidence interval;
PVE: phenotypic variance explained, expressed as a percentage; d: substitution effect; F: 'Fercer'; X: 'X'.
