# Supplementary material for: Multi-year analyses on three populations reveal the first stable QTLs for tolerance to rain-induced fruit cracking in sweet cherry (Prunus avium L.)
Source: Hortic Res. 2021 Jun 1;8:136. doi: 10.1038/s41438-021-00571-6 (PMC8166915; doi:10.1038/s41438-021-00571-6)
Supplement: Supplementary file 25 — Dataset phenotypic data. [file 41438_2021_571_MOESM25_ESM.xlsx]

## Sheet: RxL
Ind	Year	FW	FF	PE	SE	FS
1	2008	7.5	66	0	0	45
2	2008	6	92	0	0	23
3	2008	6.5	68	0	0	1
4	2008	6	72	0	0	0
5	2008	7.3	71	81	0	3
6	2008	5.8	79	0	0	0
7	2008	12.4	68	0	0	9.1
8	2008	$	$	$	$	$
9	2008	8.8	75	32	32	6
10	2008	$	$	$	$	$
11	2008	10	54	0	0	1
12	2008	$	$	$	$	$
13	2008	7.3	72	0	0	23
14	2008	7.8	59	1	1	3
15	2008	7.1	57	0	0	1
16	2008	9.4	56	3.3	0	13.3
17	2008	11	75	0	0	17
18	2008	7.4	71	32.9	0	0
19	2008	4.4	80	40	0	2
21	2008	6.88	67	0	0	0
22	2008	7.8	66	1	0	1
23	2008	8	61	1	0	1
25	2008	8.4	58	7	5	1
26	2008	7.8	65	1	0	1
27	2008	8	64	0	13	2
28	2008	9.2	51	7.5	0	7.1
29	2008	6.04	76	6.9	0	0
30	2008	8	65	5	0	0
31	2008	7.7	57	8	0	0
32	2008	8	61	2	0	1
33	2008	5.28	73	0	0	0
34	2008	8.7	54	0	1	1
35	2008	7.69	57	0	0	2
36	2008	6.6	68	0	0	0
37	2008	10.4	37	47	2	1
38	2008	7.68	72	0	0	0
39	2008	6.4	72	21	0	1
40	2008	9.1	57	0	0	13.3
41	2008	10.1	64	2.1	0	4.1
42	2008	6.5	71	0	0	1
43	2008	5.6	68	0	0	0
44	2008	9.2	83	0	2	2
45	2008	8	71	28	8	10
46	2008	8.6	67	7	5	3
47	2008	6.6	71	8	0	0
48	2008	8.2	61	0	0	2
49	2008	6	59	0	0	2.6
50	2008	8.7	68	5.6	2.8	22.2
51	2008	10	72	0	0	9.1
53	2008	10.4	45	$	$	$
54	2008	8.6	79	0	6	46
55	2008	9.8	73	2.2	11.1	6.7
57	2008	5.8	82	2.5	0	12.3
58	2008	6.6	58	0	0	0
59	2008	9.4	54	0	0	1
60	2008	8.08	47	0	0	0
61	2008	5.8	74	18	0	0
62	2008	5.6	75	66.7	0	0
63	2008	8.2	71	0	0	0
64	2008	5.8	76	0	0	0
65	2008	11	62	0	12	31
66	2008	5.5	82	0	0	0
68	2008	5.3	87	39.5	2.3	10.4
69	2008	7.1	75	0	14.7	19.7
70	2008	8.6	73	8.6	0	10
71	2008	5.2	80	0	0	1
72	2008	9.7	59	0	0	13
73	2008	5.3	92	0	0	0
74	2008	7.1	72	20	0	2.9
75	2008	8.1	42	0	0	0
76	2008	8.2	45	2	1	1
77	2008	8.9	68	5	0	3
78	2008	6.8	66	3	0	0
79	2008	8.2	71	0	7.8	0
81	2008	$	$	$	$	$
82	2008	6.96	$	0	0	0
83	2008	8.4	$	0	4	0
84	2008	8.1	55	0	0	0
85	2008	11.6	62	11.5	7.7	0
86	2008	$	$	$	$	$
87	2008	9.77	42	0	0	0
88	2008	13.6	$	0	0	42.9
89	2008	$	$	$	$	$
90	2008	7.8	66	21.4	0	7.1
91	2008	8.4	69	0	10	26
92	2008	$	$	$	$	$
93	2008	6.7	77	0	1	0
94	2008	7.7	72	54	0	10
95	2008	8.6	47	0	1	8
96	2008	9	$	$	$	$
97	2008	8.8	65	0	0	0
98	2008	7	66	15	0	0
99	2008	7.1	67	4.3	0	21.7
100	2008	7.8	69	0	0	23
101	2008	6.6	69	0	0	16
102	2008	6.2	60	$	$	$
103	2008	$	$	$	$	$
104	2008	7.8	66	5.9	0	11.8
105	2008	$	$	$	$	$
106	2008	7.6	63	0	0	1
107	2008	9.6	53	1.8	3.6	17.9
108	2008	7.8	$	14.3	0	17.1
109	2008	8.6	70	0	0	0
111	2008	8.2	49	0	0	3
112	2008	$	68	0	0	7
113	2008	7.8	73	2	0	3
114	2008	8.3	76	0	1	0
115	2008	$	$	$	$	$
116	2008	6.9	82	0	0	0
117	2008	7.2	62	0	0	0
118	2008	$	$	12	0	6
119	2008	$	$	$	$	$
120	2008	7.8	47	$	$	$
123	2008	7.2	51	0	0	1
124	2008	$	$	10	4	4
125	2008	$	$	12	4	6
126	2008	5.2	$	0	0	0
127	2008	$	$	42	0	0
129	2008	10.7	59	$	$	$
130	2008	9.84	60	$	$	$
131	2008	6.6	71	$	$	$
133	2008	6.4	75	$	$	$
1	2009	8.04	69	0	0	0
2	2009	4.5	80	0	0	0
3	2009	6.4	74	0	0	0
4	2009	4.92	77	0	0	0
5	2009	8	71	29	0	0
6	2009	6.16	74	6	0	0
7	2009	8.9	70	1	0	3
8	2009	$	$	$	$	$
9	2009	8	76	28	9	1
10	2009	8.5	55	0	0	2
11	2009	8.16	59	0	0	1
12	2009	$	$	$	$	$
13	2009	5.32	75	0	0	0
14	2009	7	81	1	0	0
15	2009	5.86	57	0	0	1.3
16	2009	8.4	54	0	0	0
17	2009	8.52	64	0	0	1
18	2009	6.72	74	4	0	0
19	2009	4.56	83	8	0	0
21	2009	7.3	70	0	0	0
22	2009	6.6	62	1	0	0
23	2009	6.48	54	0	0	0
25	2009	8.64	74	8	0	0
26	2009	7.84	47	1	0	1
27	2009	7.6	71	5	0	0
28	2009	8.15	52	0	0	1.4
29	2009	5.9	86	1	0	0
30	2009	7.2	67	3	0	0
31	2009	5.48	57	6	0	0
32	2009	6.48	65	0	0	0
33	2009	8.2	80	3	0	1
34	2009	7.24	55	0	0	0
35	2009	8.73	60	0	0	0
36	2009	6.71	59	6	2	1
37	2009	7.6	65	16	0	0
38	2009	7.2	73	0	0	2
39	2009	5.4	79	12	0	0
40	2009	8.94	67	0	0	0
41	2009	8.36	54	0	0	0
42	2009	6.28	64	0	0	0
43	2009	4.56	64	2.7	0	0
44	2009	7.6	66	0	0	0
45	2009	7.56	75	15	0	3
46	2009	8.5	72	6	0	0
47	2009	6.84	72	1	0	0
48	2009	6	54	5	0	1
49	2009	8.4	62	0	0	0
50	2009	7	69	0	0	0
51	2009	9.72	68	0	3	0
53	2009	8.5	61	1	0	1
54	2009	8.88	57	1	1	2
55	2009	8.92	60	5	5	0
57	2009	6.04	87	0	0	4
58	2009	8.84	58	0	0	0
59	2009	11.08	60	0	4	0
60	2009	8.24	60	0	0	0
61	2009	6.16	86	0	0	0
62	2009	5.7	67	53.3	0	0
63	2009	5.75	68	2	0	0
64	2009	5.34	68	0	0	0
65	2009	9.25	65	10	1	0
66	2009	4.84	78	0	0	0
68	2009	5.97	77	6	5	0
69	2009	4.84	78	0	0	0
70	2009	8.32	78	0	0	0
71	2009	6.8	80	0	6	3
72	2009	7.68	61	5.7	0	0
73	2009	7.08	83	0	0	0
74	2009	6.4	90	2.9	0	0
75	2009	8.28	48	2	0	0
76	2009	8.48	58	1	0	0
77	2009	6.8	70	0	1	0
78	2009	5.08	69	5	0	0
79	2009	9.48	60	1	1	0
81	2009	11.6	53	6	1	0
82	2009	6.68	52	0	0	1
83	2009	8.4	62	15	8	3
84	2009	8.08	58	0	1	0
85	2009	9.28	67	1	0	0
86	2009	$	$	$	$	$
87	2009	10.4	39	0	0	0
88	2009	11.6	68	2.1	0	1
89	2009	8.64	57	0	0	0
90	2009	8.08	53	9	0	0
91	2009	9.75	52	0	1	0
92	2009	7.09	46	0	0	0
93	2009	4.84	74	9	0	1
94	2009	6.88	71	10	1	0
95	2009	7.84	62	0	0	1
96	2009	5.2	62	1.7	0	0
97	2009	5.84	61	3	0	0
98	2009	7.22	56	15	0	1
99	2009	8.56	51	2	2	1
100	2009	8.24	58	0	0	0
101	2009	6.96	71	4	0	0
102	2009	7.12	70	2.9	0	0
103	2009	5.8	50	0	0	0
104	2009	8.36	55	21.7	0	0
105	2009	$	$	$	$	$
106	2009	6.88	53	8	0	0
107	2009	9.24	47	10	0	1
108	2009	7.6	76	15	0	0
109	2009	9.18	61	3	5	2
111	2009	6.8	71	0	0	0
112	2009	9.1	52	2	0	0
113	2009	8.08	52	5	1	0
114	2009	8.45	70	22	1	0
115	2009	10.44	43	0	0	0
116	2009	7.92	67	8	3	2
117	2009	8.2	56	0	0	0
118	2009	6.7	79	1	0	0
119	2009	$	$	$	$	$
120	2009	8.1	60	0	0	1
123	2009	7.52	63	0	0	0
124	2009	8.7	72	6	1	1
125	2009	7.76	66	1	0	1
126	2009	3.92	91	0	0	0
127	2009	9.28	59	15	0	0
129	2009	8.4	64	0	0	0
130	2009	9.36	53	0	0	1
131	2009	9.16	67	0	0	0
133	2009	6.4	71	7	0	2
1	2010	7.2	57	23	4	10
2	2010	5.22	73	0	0	0
3	2010	6.36	78	2	5	0
4	2010	4.8	70	0	0	0
5	2010	6.78	74	86	3	5
6	2010	7.34	61	5	10	1
7	2010	6.88	79	10	34	56
8	2010	$	$	$	$	$
9	2010	5.92	65	47	26	0
10	2010	10.36	50	48	0	44
11	2010	8.3	59	12	0	0
12	2010	$	$	$	$	$
13	2010	7.4	68	2	1	0
14	2010	6.5	78	1	0	1
15	2010	6.32	60	2	6	0
16	2010	7.73	61	1	7	9
17	2010	7.98	56	12	3	1
18	2010	6.16	62	35	0	0
19	2010	5.16	78	77	0	18
21	2010	8.7	62	6	2	8
22	2010	6.8	67	1	2	0
23	2010	6.31	62	0	0	0
25	2010	8.12	70	57	25	26
26	2010	6.94	42	11	0	3
27	2010	6.8	70	8	8	9
28	2010	9.76	49	0	0	1
29	2010	6.44	80	25	0	0
30	2010	7.66	56	44	0	0
31	2010	7.56	50	15	0	0
32	2010	6.96	74	3	4	1
33	2010	6.08	77	0	0	0
34	2010	7.8	60	7	3	0
35	2010	7.6	59	0	1	0
36	2010	9.72	64	5	3	2
37	2010	7.79	56	30	3	3
38	2010	7.42	63	5	0	0
39	2010	4.6	74	39	0	0
40	2010	9.02	61	0	0	6
41	2010	8.9	51	7	0	0
42	2010	6.28	58	8	1	0
43	2010	5.2	71	1	0	0
44	2010	7	62	1	1	0
45	2010	6.3	65	58	0	14
46	2010	7.1	63	17	13	0
47	2010	6	67	35	1	2
48	2010	6.88	64	6	0	1
49	2010	7.2	60	0	0	0
50	2010	7.92	67	12	6	3
51	2010	9.57	59	23	7	4
53	2010	$	$	$	$	$
54	2010	$	76	36.1	13.5	27.8
55	2010	8.3	67	56	39	32
57	2010	5.57	83	0	0	0
58	2010	7.52	60	0	0	1
59	2010	9.46	67	35	13	19
60	2010	7.6	52	5	0	1
61	2010	5.5	73	41	0	0
62	2010	$	$	$	$	$
63	2010	5.8	76	0	0	0
64	2010	6.13	77	22	0	0
65	2010	10.5	58	59	6	30
66	2010	6.3	74	11	24	3
68	2010	5.68	75	56	29	5
69	2010	6.5	70	14	11	2
70	2010	6.2	68	21	4	1
71	2010	6.5	75	6	20	8
72	2010	7.61	62	21	2	1
73	2010	5.72	81	7	13	3
74	2010	6.8	79	59	27	26
75	2010	8.06	53	15	3	5
76	2010	7.78	59	48	1	12
77	2010	6.84	60	30	0	3
78	2010	5.28	75	55	52	5
79	2010	8.08	70	3	14	14
81	2010	10.2	62	47	38	14
82	2010	5.64	69	10	3	2
83	2010	7.08	80	20	36	14
84	2010	8.81	66	27	31	6
85	2010	7.56	73	1	2	0
86	2010	$	$	$	$	$
87	2010	9.1	54	3.6	1.8	10.7
88	2010	8.64	64	1	2	3
89	2010	7.36	57	0	0	12
90	2010	7.14	63	22	0	5
91	2010	8.56	56	17	14	12
92	2010	8	56	9	0	1
93	2010	5.88	81	64	57	17
94	2010	6.3	64	25	0	0
95	2010	8.17	54	1	1	0
96	2010	7.96	60	11	9	3
97	2010	7.32	75	6	0	1
98	2010	6.94	64	35	0	0
99	2010	9.52	61	7	4	4
100	2010	7.18	63	12	1	2
101	2010	5.74	67	27	0	0
102	2010	6.02	74	30	0	8
103	2010	7.04	63	22	6	4
104	2010	8.64	67	41.25	6.25	15
105	2010	9.64	64	30	3	19
106	2010	7.22	59	23	0	0
107	2010	8.46	55	10	1	5
108	2010	7.71	72	9	0	6
109	2010	6.72	67	45	15	15
111	2010	6.96	68	0	0	0
112	2010	8.1	57	20	0	0
113	2010	6.16	71	23	4	6
114	2010	10.24	75	74.1	65.5	74.1
115	2010	7.88	53	22.2	0.85	6
116	2010	6.68	78	32.3	48	26
117	2010	8.18	54	22	1	4
118	2010	5.4	71	23	0	0
119	2010	$	$	$	$	$
120	2010	6.48	52	0	0	0
123	2010	7.1	65	2	0	0
124	2010	7.38	71	44	10	16
125	2010	6.6	88	10	3	4
126	2010	5.52	72	53.8	21.5	24.6
127	2010	9.28	70	98.1	0.95	10.5
129	2010	8.46	61	30	6.7	16.7
130	2010	7.42	56	11	0	5
131	2010	5.96	71	51	2	0
133	2010	7.84	67	84	3	22
1	2011	6.2	61	0	0	0
2	2011	5.3	78	4	0	0
3	2011	6.6	74	0	1	0
4	2011	4.8	64	0	0	0
5	2011	7.83	73	74	11	2
6	2011	6.38	66	13.3	10	0
7	2011	7.6	70	0	1	0
8	2011	$	$	$	$	$
9	2011	7.02	71	50	46.7	30
10	2011	10.52	42	3.3	0	0
11	2011	7.7	70	$	$	$
12	2011	$	$	$	$	$
13	2011	6.2	70	0	0	0
14	2011	6.74	79	14	5	7
15	2011	5.9	60	0	0	0
16	2011	8.32	59	0	6.7	3.3
17	2011	7.6	59	1	0	0
18	2011	5.7	65	18	0	0
19	2011	4.3	80	49	0	0
21	2011	7.24	67	0	0	0
22	2011	6.1	65	0	0	0
23	2011	7.25	67	3.3	3.3	6.7
25	2011	7.6	68	19	0	0
26	2011	7.7	56	0	0	0
27	2011	7.51	70	1	2	0
28	2011	11.96	44	0	0	3.8
29	2011	5.58	84	2	0	0
30	2011	7.36	69	19	5	1
31	2011	7.5	57	2	0	0
32	2011	5.7	78	0	0	0
33	2011	6.7	70	0	0	0
34	2011	7.65	71	10	20	6.7
35	2011	7	70	0	10	3.3
36	2011	7.2	66	0	0	0
37	2011	8.1	61	0	0	0
38	2011	7.32	70	0	1	0
39	2011	6.2	86	88	3	9
40	2011	9.26	65	0	23.3	13.3
41	2011	6.8	48	0	0	0
42	2011	6.3	69	$	$	$
43	2011	4.5	53	0	0	0
44	2011	8.9	81	14	5	9
45	2011	7.11	71	0	30	0
46	2011	7.2	67	1	1	0
47	2011	8.18	62	19	3	4
48	2011	8.5	58	0	2	0
49	2011	8.19	64	0	0	2
50	2011	7.9	69	0	0	0
51	2011	10.4	66	0	2	0
53	2011	8.1	60	0	0	0
54	2011	7.6	73	0	1	0
55	2011	7.6	52	0	0	0
57	2011	5.6	72	0	0	0
58	2011	8.3	55	0	0	0
59	2011	10.86	49	0	0	0
60	2011	8.74	59	5	0	6
61	2011	6.1	91	38	5	2
62	2011	6.75	78	69	1	0
63	2011	8.8	66	1	2	0
64	2011	5.9	75	0	0	0
65	2011	8.9	56	1	4	0
66	2011	5.65	67	0	0	0
68	2011	6.33	76	49	10	7
69	2011	6.7	73	0	1	0
70	2011	7.4	68	5	0	0
71	2011	7.1	81	0	1	0
72	2011	8.8	54	1	0	0
73	2011	6.4	83	0	0	0
74	2011	$	$	5	13	0
75	2011	6.7	53	0	0	0
76	2011	7.08	58	8	2	2
77	2011	8.5	59	5	0	0
78	2011	5.9	70	0	0	0
79	2011	7.9	60	5.1	2.5	1.3
81	2011	11.8	59	0	4	0
82	2011	6.5	63	0	0	0
83	2011	7.1	69	3	0	0
84	2011	7.86	61	0	30	13.3
85	2011	8.1	62	0	0	0
86	2011	$	$	$	$	$
87	2011	9.4	39	0	0	0
88	2011	8.1	51	0	1	1
89	2011	8.88	56	0	0	0
90	2011	7	65	3	0	0
91	2011	7.29	67	3.3	3.3	6.7
92	2011	7.89	62	16.7	16.7	10
93	2011	5.29	77	0	0	0
94	2011	7	66	38	0	0
95	2011	7.15	64	0	6.7	6.7
96	2011	8.9	49	0	0	0
97	2011	6.4	67	0	1	0
98	2011	7.67	69	66.7	3.3	20
99	2011	9.64	55	10	6.7	16.7
100	2011	8.72	65	6.7	33.3	13.3
101	2011	6	65	6	0	0
102	2011	5.69	63	15	0	0
103	2011	7.3	54	2	1	0
104	2011	8.5	65	20	0	0
105	2011	10.28	65	21	4	0
106	2011	8.88	58	63.3	3.3	6.7
107	2011	8.7	50	2	1	0
108	2011	8.5	74	39	19	15
109	2011	5.7	57	0	0	0
111	2011	7.84	67	1	0	0
112	2011	9.02	61	10	3.3	0
113	2011	5.8	69	0	0	0
114	2011	9.2	75	0	1	0
115	2011	8.8	48	3	1	0
116	2011	5.4	79	2	0	0
117	2011	8.97	50	26	0	2
118	2011	5.39	80	28	3	2
119	2011	$	$	$	$	$
120	2011	6.35	61	7	3	0
123	2011	6.46	65	18	3	8
124	2011	7.2	67	1	0	1
125	2011	8	72	0	0	0
126	2011	7.94	83	35	32	6
127	2011	9.5	64	73.5	0	0
129	2011	8.5	54	0	7	0
130	2011	9.86	50	18	3	8
131	2011	6.04	76	0	3.3	0
133	2011	7.7	67	6	0	0
1	2012	6.88	58	40	2	68
2	2012	6.63	82	0	4.8	7.1
3	2012	5.84	78	24	8	4
4	2012	7.616	77	40	38	66
5	2012	5.4	74	77.4	42	55
6	2012	7.12	71	2	4	2
7	2012	8.58	77	34	10	24
8	2012	$	$	$	$	$
9	2012	6.37	77	80	18	62
10	2012	8.89	39	16.7	0	5.6
11	2012	7.39	73	36	2	34
12	2012	$	$	$	$	$
13	2012	7.12	78	2	6	0
14	2012	7.3	76	4	10	10
15	2012	10.24	66	20	62	42
16	2012	8.28	50	0	0	4
17	2012	8.95	81	24	16	38
18	2012	6.73	85	68	0	4
19	2012	5.16	92	66	2	16
21	2012	7.048	62	3.7	7.4	0
22	2012	8.84	74	30	54	24
23	2012	6.84	64	0	0	0
25	2012	$	$	$	$	$
26	2012	8.22	71	24	0	10
27	2012	7.86	82	52	6	2
28	2012	8.72	61	58	4	44
29	2012	6.24	84	2	0	0
30	2012	6.69	69	0	3.3	26.7
31	2012	7.958	63	64	2	2
32	2012	7.768	66	6	2	2
33	2012	6.8	89	50	10	10
34	2012	7.53	74	$	$	$
35	2012	7.098	65	0	0	8
36	2012	8.6	72	32	40	16
37	2012	9.3	62	68.4	36.9	52.6
38	2012	5.56	79	2.4	19.5	39
39	2012	6.2	79	40	0	5
40	2012	8.76	71	0	2	14
41	2012	8.2	72	24	16	36
42	2012	7.8	58	0	0	2
43	2012	6.99	70	18	38	56
44	2012	7.923	68	2.8	0	44.4
45	2012	7.21	75	76.5	0	52.9
46	2012	8.04	79	60	14	10
47	2012	8.192	59	8	0	6
48	2012	8.822	66	40	18	10
49	2012	7.68	64	0	2.2	4.3
50	2012	7.56	75	6	0	14
51	2012	10.48	78	44	34	50
53	2012	$	$	0	0	0
54	2012	9.28	79	4	6	42
55	2012	8.12	76	48	34	46
57	2012	5.87	85	9.7	6.4	22.6
58	2012	8.2	65	16	14	24
59	2012	11.73	57	28	18	54
60	2012	8	55	0	2.6	5.3
61	2012	6.36	92	8	2	2
62	2012	$	$	$	$	$
63	2012	10.32	68	72	24	52
64	2012	$	$	$	$	$
65	2012	10.28	71	76	40	74
66	2012	6.44	76	16	4	4
68	2012	5.852	84	10	20	4
69	2012	7.88	76	10	6	12
70	2012	4.146	82	84.8	18.2	51.5
71	2012	7.56	88	2	26	20
72	2012	10.924	68	74	32	80
73	2012	7	82	16.7	5.6	16.7
74	2012	4.6	88	68.6	37.1	45.7
75	2012	7.84	72	36.8	2.6	15.8
76	2012	8.2	67	56	0	14
77	2012	8.768	68	14	2	16
78	2012	7.48	83	58	10	26
79	2012	8.668	69	21.6	8.1	32.4
81	2012	10.8	63	30	14	36
82	2012	7.6	63	6	2	8
83	2012	7.75	82	33.3	20.8	45.8
84	2012	8.57	71	2.9	2.9	5.7
85	2012	$	$	0	0	0
86	2012	$	$	$	$	$
87	2012	$	$	$	$	$
88	2012	$	$	0	0	0
89	2012	8.112	52	2	4	22
90	2012	6.44	77	44	4	34
91	2012	7.84	60	4	10	8
92	2012	6.96	43	4.3	4.3	13
93	2012	7.84	79	42	8	22
94	2012	6.352	78	68	20	64
95	2012	7.71	50	0	4	0
96	2012	$	$	$	$	$
97	2012	8.21	77	61.7	21.3	34
98	2012	7.88	75	56	2	48
99	2012	8.56	57	11.9	4.8	28.6
100	2012	9.2	61	24	14	30
101	2012	6.32	70	40	6	20
102	2012	$	$	0	0	0
103	2012	8.164	64	24	4	12
104	2012	$	$	$	$	$
105	2012	$	$	$	$	$
106	2012	7.414	57	32	4	6
107	2012	9.478	61	68	4	70
108	2012	7.81	72	45	30	55
109	2012	7.84	79	42	20	50
111	2012	7.72	68	0	0	4
112	2012	7.36	65	10	0	6
113	2012	6.88	72	14	8	28
114	2012	9.038	80	67.6	14.7	11.8
115	2012	10.18	55	30	8	20
116	2012	7.89	78	46	26	30
117	2012	7.292	69	10	0	38
118	2012	7	78	20	6	4
119	2012	$	$	$	$	$
120	2012	5.69	65	31.25	6.25	37.5
123	2012	7.308	67	0	0	8
124	2012	6.96	70	20	10	20
125	2012	9.02	66	27.8	16.7	33.3
126	2012	6	84	2	0	0
127	2012	9.52	67	54	8	20
129	2012	7.256	52	22	0	12
130	2012	9.626	58	72	6	70
131	2012	4.92	79	38	12	14
133	2012	7.164	76	66	4	28
1	2013	8.52	55	2	0	4
2	2013	5.6	64	0	2	6
3	2013	8.2	70	24	24	22
4	2013	6.56	66	0	4	4
5	2013	7.96	60	78	2	2
6	2013	8.64	68	2	0	0
7	2013	9.32	$	0	0	0
8	2013	$	$	$	$	$
9	2013	7.86	69	34	4	0
10	2013	12.72	42	9.1	0	0
11	2013	6.19	60	0	0	2
12	2013	$	$	$	$	$
13	2013	9.34	62	0	0	0
14	2013	8.328	72	0	0	2
15	2013	7.88	50	8	12	6
16	2013	9.24	59	2	0	2
17	2013	8.68	63	10	0	6
18	2013	7.385	55	28	0	0
19	2013	5.56	79	68	0	14
21	2013	8.08	61	3.2	0	0
22	2013	8.5	58	8	14	12
23	2013	7.84	61	0	0	0
25	2013	10.2	70	30	2	2
26	2013	7.88	48	2	0	0
27	2013	9.4	65	2	2	2
28	2013	8.64	43	4	0	0
29	2013	7.06	78	4	0	2
30	2013	7.6	$	0	0	0
31	2013	7.57	49	40	0	24
32	2013	9.4	72	4	0	2
33	2013	8.04	62	14	0	0
34	2013	8.08	65	4	2	2
35	2013	9.23	63	0	0	0
36	2013	9.52	60	26	8	4
37	2013	9.2	55	40	0	0
38	2013	7.08	61	0	0	0
39	2013	4.878	72	30	0	2
40	2013	12.13	66	3.125	0	3.125
41	2013	10.68	32	8	0	0
42	2013	5.92	61	6	0	0
43	2013	6.08	54	6	0	0
44	2013	7.052	60	0	0	2
45	2013	8.64	64	46	0	4
46	2013	8.13	59	10	2	6
47	2013	7.56	59	10	0	0
48	2013	8.8	61	14	4	6
49	2013	8.158	59	0	0	4
50	2013	9.2	62	4	8	4
51	2013	11.76	69	0	12	0
53	2013	8.36	59	0	2	2
54	2013	9.56	60	2	0	0
55	2013	8.8	64	18	14	4
57	2013	6.92	70	0	0	2
58	2013	9.92	57	2	0	2
59	2013	11.8	49	6	0	4
60	2013	8.676	53	2	0	2
61	2013	7.034	85	8	0	0
62	2013	$	$	$	$	$
63	2013	8.872	63	10	12	6
64	2013	8.018	74	16	2	0
65	2013	11.1	55	18	0	26
66	2013	7.52	70	12	2	0
68	2013	7.12	69	14	6	0
69	2013	7.64	62	12	4	4
70	2013	8.52	66	6	0	0
71	2013	8.4	68	4	2	2
72	2013	10.52	51	2	2	0
73	2013	8.22	77	12	0	0
74	2013	8.88	79	8	26	18
75	2013	9.2	42	0	0	0
76	2013	9	50	16	0	0
77	2013	8.5	58	8	2	0
78	2013	$	$	$	$	$
79	2013	10.4	65	6	0	8
81	2013	10.32	61	22	4	10
82	2013	7.82	57	2	0	0
83	2013	8.88	68	46	12	4
84	2013	$	$	$	$	$
85	2013	9.75	65	30	18	20
86	2013	$	$	$	$	$
87	2013	10.9	44	0	2	4
88	2013	11.16	69	8	6	2
89	2013	8.628	51	0	0	0
90	2013	9.32	62	22	0	4
91	2013	8.76	62	4	0	0
92	2013	8.8	52	12	0	0
93	2013	8.54	68	26	16	4
94	2013	8.36	63	16	0	0
95	2013	9.32	55	0	0	0
96	2013	$	$	$	$	$
97	2013	8.6	66	16	18	16
98	2013	7.34	50	92	0	0
99	2013	9.96	57	0	0	10
100	2013	8.12	48	4	0	2
101	2013	6.56	65	14	0	4
102	2013	7.4	76	8	14	10
103	2013	9.56	55	4	0	0
104	2013	10	57	36	0	0
105	2013	11.04	59	48	0	0
106	2013	8.84	58	6	0	2
107	2013	9.716	50	8	0	2
108	2013	8.31	61	18	0	0
109	2013	8.92	60	20	4	2
111	2013	8.842	64	0	0	0
112	2013	10.28	45	0	0	2
113	2013	7.88	65	6	0	2
114	2013	11.28	10	86	76	40
115	2013	8.96	47	18	0	0
116	2013	9.12	78	12	22	0
117	2013	10.334	$	0	0	4
118	2013	7.442	69	0	0	0
119	2013	$	$	$	$	$
120	2013	7.8	54	2	0	0
123	2013	8.36	64	0	0	2
124	2013	9.8	64	8	2	0
125	2013	7.96	73	0	2	0
126	2013	7.608	78	0	10	2
127	2013	10.2	56	34	2	0
129	2013	10.66	60	20	2	2
130	2013	10.28	56	2	4	2
131	2013	6.956	67	32	8	0
133	2013	9.16	66	38	2	6
1	2014	6.385	52.25	0	0	2
2	2014	5.975	65.35	0	0	2
3	2014	7.644	63.64	2	4	0
4	2014	5.62	61.15	0	2	2
5	2014	7.963	69	80	2	0
6	2014	7.068	62.55	0	0	2
7	2014	9.799	71.65	30	10	12
8	2014	$	$	$	$	$
9	2014	6.703	63.2	20	12	2
10	2014	11.909	43.9	2	0	0
11	2014	7.962	67.2	0	0	2
12	2014	$	$	$	$	$
13	2014	7.688	63	0	0	0
14	2014	6.598	75.05	0	0	2
15	2014	7.194	47.8	0	8	0
16	2014	8.688	56.2	0	2	2
17	2014	8.578	61.75	16	2	6
18	2014	6.66	62.4	22	0	0
19	2014	4.448	73.95	56	4	4
21	2014	9.618	57.95	0	10	0
22	2014	6.675	60.1	2	2	0
23	2014	6.702	61.3	0	0	0
25	2014	9.784	65.55	18	2	0
26	2014	7.362	51.05	8	2	10
27	2014	7.426	55.95	4	0	2
28	2014	10.396	47.2	4	0	0
29	2014	7.641	77.3	18	4	2
30	2014	8.913	65.6	44	0	0
31	2014	8.123	52.95	26	0	0
32	2014	9.504	72.6	0	0	0
33	2014	7.717	60.65	6	0	4
34	2014	8.114	60.45	6	2	2
35	2014	8.829	60.4	10	8	2
36	2014	8.227	56.25	22	8	10
37	2014	9.57	55	64	0	0
38	2014	8.35	61.7	0	4	6
39	2014	5.929	74.55	38	0	0
40	2014	9.949	60.45	2	4	0
41	2014	9.04	45.8	4	0	2
42	2014	7.173	66	0	0	2
43	2014	4.997	58.45	0	0	0
44	2014	8.613	61.75	8	8	4
45	2014	7.587	58.55	34	0	4
46	2014	7.589	56.15	8	0	0
47	2014	6.557	64.45	2	0	0
48	2014	8.656	54.5	2	2	0
49	2014	8.552	59.1	0	0	0
50	2014	9.405	67.2	2	2	6
51	2014	11.116	59.3	8	6	6
53	2014	7.59	63.8	0	2	4
54	2014	9.105	71.1	0	6	2
55	2014	9.129	59.8	2	4	0
57	2014	6.1	72.15	2	0	2
58	2014	9.187	49.45	0	0	2
59	2014	10.507	58.25	0	0	2
60	2014	8.758	47.8	0	0	0
61	2014	7.687	76.25	4	4	2
62	2014	$	$	$	$	$
63	2014	7.964	56.7	0	6	12
64	2014	7.49	64	12	0	0
65	2014	9.647	62.05	10	2	14
66	2014	6.822	65.35	4	2	0
68	2014	7.14	69.45	20	22	0
69	2014	7.105	65.85	0	0	0
70	2014	7.425	61.1	10	0	0
71	2014	7.012	73.3	0	0	0
72	2014	10.005	51.3	18	2	0
73	2014	7.2	77	4	0	2
74	2014	6.992	74.65	4	0	0
75	2014	7.897	42.65	0	0	0
76	2014	7.401	60.25	6	0	0
77	2014	7.62	65.3	6	0	8
78	2014	6.747	68.75	10	14	0
79	2014	8.664	55.9	2	2	2
81	2014	11.064	61.75	0	4	4
82	2014	6.602	59.8	0	0	0
83	2014	7.937	65.75	20	0	0
84	2014	9.665	68.05	0	2	0
85	2014	9.385	61.35	12	4	6
86	2014	$	$	$	$	$
87	2014	$	29.6	$	$	$
88	2014	9.455	59.95	10	4	4
89	2014	7.582	49.65	0	0	0
90	2014	7.553	66.5	4	0	0
91	2014	7.912	57.1	0	0	0
92	2014	8.864	57.05	8	2	0
93	2014	7.871	70.35	4	18	0
94	2014	8.111	68.25	66	2	6
95	2014	7.809	63.95	0	0	0
96	2014	11.018	45.6	0	4	8
97	2014	8.005	58.2	0	6	0
98	2014	7.132	61.45	44	0	0
99	2014	8.478	61.2	0	0	0
100	2014	7.482	63.5	0	0	2
101	2014	6.425	64.95	6	0	0
102	2014	7.334	58.95	78	4	4
103	2014	7.795	64.95	10	0	2
104	2014	8.479	58.6	10	0	0
105	2014	11.083	60.6	8	0	2
106	2014	8.999	47.6	36	2	2
107	2014	8.918	54.15	6	0	2
108	2014	10.533	68.2	14	4	2
109	2014	8.365	62.15	2	0	0
111	2014	7.983	64.9	2	0	0
112	2014	9.55	52.5	0	2	0
113	2014	7.91	63.85	2	0	2
114	2014	10.102	79.3	64	24	4
115	2014	9.059	60	22	2	8
116	2014	6.283	76.1	2	2	0
117	2014	9.91	39	14	0	0
118	2014	6.225	69.4	12	0	0
119	2014	$	$	$	$	$
120	2014	8.146	51.9	6	2	0
123	2014	7.085	66	0	2	4
124	2014	9.152	66.1	28	0	0
125	2014	7.258	68.9	0	0	2
126	2014	6.129	80.8	6	2	2
127	2014	10.553	60.85	98	4	0
129	2014	9.262	53.3	0	2	0
130	2014	9.908	46	4	0	2
131	2014	6.116	67.95	20	0	2
133	2014	7.906	58.5	48	2	2
1	2015	$	$	20	2	14
2	2015	$	$	18	0	8
3	2015	$	$	6	26	10
4	2015	$	$	10	16	6
5	2015	$	$	96	2	0
6	2015	$	$	2	6	0
7	2015	$	$	14	20	14
8	2015	$	$	$	$	$
9	2015	$	$	78	26	26
10	2015	$	$	14	0	0
11	2015	$	$	4	2	0
12	2015	$	$	$	$	$
13	2015	$	$	0	16	4
14	2015	$	$	2	2	4
15	2015	$	$	0	12	0
16	2015	$	$	0	0	2
17	2015	$	$	74	6	56
18	2015	$	$	46	4	0
19	2015	$	$	82	0	0
21	2015	$	$	14	4	0
22	2015	$	$	8	24	2
23	2015	$	$	0	0	0
25	2015	$	$	78	18	6
26	2015	$	$	6	0	4
27	2015	$	$	12	26	8
28	2015	$	$	10	4	8
29	2015	$	$	4	0	0
30	2015	$	$	2	0	2
31	2015	$	$	52	6	2
32	2015	$	$	0	4	0
33	2015	$	$	26	8	4
34	2015	$	$	0	0	0
35	2015	$	$	$	$	$
36	2015	$	$	0	6	0
37	2015	$	$	76	12	38
38	2015	$	$	0	0	2
39	2015	$	$	40	0	0
40	2015	$	$	0	6	16
41	2015	$	$	52	12	18
42	2015	$	$	0	4	2
43	2015	$	$	0	2	0
44	2015	$	$	18	8	6
45	2015	$	$	46	0	0
46	2015	$	$	70	2	8
47	2015	$	$	16	6	4
48	2015	$	$	0	6	2
49	2015	$	$	0	0	2
50	2015	$	$	2	8	10
51	2015	$	$	0	20	2
53	2015	$	$	10	10	16
54	2015	$	$	0	4	4
55	2015	$	$	6	16	2
57	2015	$	$	6	0	0
58	2015	$	$	2	0	2
59	2015	$	$	0	16	8
60	2015	$	$	2	0	6
61	2015	$	$	0	0	0
62	2015	$	$	$	$	$
63	2015	$	$	0	16	2
64	2015	$	$	34	0	0
65	2015	$	$	14	6	10
66	2015	$	$	4	14	0
68	2015	$	$	12	8	2
69	2015	$	$	6	8	2
70	2015	$	$	50	12	4
71	2015	$	$	2	36	10
72	2015	$	$	32	22	8
73	2015	$	$	10	4	2
74	2015	$	$	6	26	10
75	2015	$	$	0	4	0
76	2015	$	$	0	6	6
77	2015	$	$	18	0	8
78	2015	$	$	20	24	4
79	2015	$	$	0	14	0
81	2015	$	$	22	28	4
82	2015	$	$	6	24	0
83	2015	$	$	54	44	4
84	2015	$	$	4	56	4
85	2015	$	$	0	0	2
86	2015	$	$	$	$	$
87	2015	$	$	2	2	0
88	2015	$	$	4	28	0
89	2015	$	$	0	0	0
90	2015	$	$	34	2	2
91	2015	$	$	0	4	0
92	2015	$	$	$	$	$
93	2015	$	$	66	50	26
94	2015	$	$	72	6	4
95	2015	$	$	2	4	2
96	2015	$	$	$	$	$
97	2015	$	$	2	12	24
98	2015	$	$	82	6	2
99	2015	$	$	6	18	12
100	2015	$	$	0	8	2
101	2015	$	$	26	0	0
102	2015	$	$	62	2	10
103	2015	$	$	70	4	8
104	2015	$	$	34	2	2
105	2015	$	$	90	14	18
106	2015	$	$	34	6	4
107	2015	$	$	22	14	8
108	2015	$	$	26	10	14
109	2015	$	$	22	22	2
111	2015	$	$	0	0	0
112	2015	$	$	6	14	0
113	2015	$	$	2	4	2
114	2015	$	$	84	50	24
115	2015	$	$	4	6	2
116	2015	$	$	18	12	4
117	2015	$	$	40	2	2
118	2015	$	$	16	2	2
119	2015	$	$	$	$	$
120	2015	$	$	18	4	0
123	2015	$	$	0	0	2
124	2015	$	$	22	6	6
125	2015	$	$	0	6	4
126	2015	$	$	36	24	18
127	2015	$	$	98	30	4
129	2015	$	$	20	20	16
130	2015	$	$	12	0	8
131	2015	$	$	12	6	14
133	2015	$	$	66	0	2

## Sheet: RxG
Ind	Year	FW	FF	PE	SE	FS
1	2009	7.88	61	15	18	6
2	2009	11.13	72	10	6	2
3	2009	6.132	69	3	4	2
4	2009	9.48	65	24	30	4
5	2009	10.08	73	6	42	0
6	2009	11.11	48	1	0	4
7	2009	10.76	52	7	1	0
10	2009	9.08	61	1	1	0
12	2009	8.2	65	32	2	2
13	2009	7.304	61	5	3	0
14	2009	9.528	56	5.3	0	1.3
15	2009	6	68	8	1	0
16	2009	$	$	$	$	$
17	2009	8.84	71	35	3	0
18	2009	10.8	56	15	0	0
19	2009	6.554	64	0	0	1
20	2009	12.1	59	8.3	0	0
21	2009	9.2	67	13	22	1
22	2009	8.66	52	17	2	1
23	2009	8.83	50	3	0	0
24	2009	10.44	55	9.2	0	2
25	2009	8	69	0	0	2
26	2009	6.658	56	6.25	0	0
27	2009	12.4	74	5	0	0
28	2009	10.4	71	12	12	4
29	2009	$	$	$	$	$
30	2009	8.88	63	31.25	0	0
31	2009	9.96	75	16	3	11
32	2009	9.08	62	73.1	0	0
33	2009	11.92	67	41.2	19.1	0
35	2009	10.56	70	20	11	3
36	2009	7.8	72	1	3	1
37	2009	10	67	2.2	22.2	11.1
39	2009	7.818	74	1	12	3
41	2009	8.82	60	0	0	4.3
42	2009	7.5	73	2	0	1
43	2009	6.14	53	3	25	3
44	2009	6.598	67	1	0	0
45	2009	9.08	62	17	2	1
46	2009	8	68	0	0	1
47	2009	10.12	55	3	0	3
48	2009	7.968	76	2	0	0
49	2009	7.76	65	0	0	0
50	2009	9.418	56	4	4	2
51	2009	9.9	60	4.3	6.4	0
52	2009	8.24	76	34	0	0
53	2009	6.24	66	0	0	0
54	2009	11.68	52	15.625	0	1.5625
55	2009	8.592	67	2	0	1
56	2009	6.93	74	21.8	3.6	3.6
57	2009	7.8	68	0	4.9	0
58	2009	9.44	67	42	10	0
59	2009	8.88	73	37	4	2
60	2009	8.88	49	0	0	1
61	2009	8.6	64	5	3	1
62	2009	10.2	64	0	1.7	1.8
63	2009	6	59	0	0	0
64	2009	7.6	68	0	0	0
65	2009	8.76	61	0	2.3	0
66	2009	10.472	63	4	16	2
67	2009	7.98	73	14	0	0
68	2009	7.86	70	39	1	7
69	2009	8.56	60	0	0	4
70	2009	11.75	61	10	0	0
71	2009	10.218	64	1	5	7
72	2009	9.72	41	8	9	0
73	2009	7.86	78	7	5	0
74	2009	8.84	75	16	6	7
75	2009	9.92	63	0	10.7	0
76	2009	5.28	64	5	0	0
77	2009	8.6	$	2	0	0
78	2009	10.75	65	0	0	12.5
80	2009	10.83	70	1.1	0	1.1
81	2009	8.178	55	1.3	0	1.3
82	2009	6.08	75	0	0	0
83	2009	7.8	69	0	0.5	0
84	2009	7.56	62	0	0	0
85	2009	5.2	86	7	1	1
86	2009	10.912	68	45	0	0
87	2009	10.36	62	1.5	0	0
88	2009	11.05	63	0	2.5	0
89	2009	9.46	59	11	1	0
90	2009	10.4	59	0	7.1	0
91	2009	$	46	9	6	0
92	2009	9.026	71	1	1	0
93	2009	7.26	75	0	0	3
94	2009	$	$	$	$	$
95	2009	$	$	$	$	$
99	2009	8.92	68	8	11	0
100	2009	8.7	64	4.8	0	0
101	2009	$	$	$	$	$
102	2009	8.84	54	0	1	1
103	2009	10.36	57	8	0	1
105	2009	6.8	59	7	0	1
106	2009	8.8	70	2	7	1
107	2009	9.96	72	1	6	2
108	2009	7.96	61	5	0	2
109	2009	7.268	80	1	0	0
110	2009	9.64	50	6	17	2
111	2009	7.56	69	4	0	1
112	2009	6.68	80	0	0	0
113	2009	9.16	53	19	1	1
114	2009	9.92	65	3.9	6.5	0
115	2009	9.96	60	0	1	0
116	2009	10.4	65	7.7	2.2	5.5
117	2009	11.24	50	36	1	3
118	2009	10.62	64	4	0	4
119	2009	10.12	66	14	2	1
120	2009	7.8	66	1	0	0
121	2009	8.936	67	0	0	0
122	2009	9.96	60	10.7	0	2.13
123	2009	10.8	56	1	2	0
124	2009	7.28	65	9	0	0
125	2009	6.48	61	2.5	0	2.5
126	2009	9.7	66	0	0	0
128	2009	6.24	70	0	0	0
129	2009	$	$	$	$	$
1	2010	6.88	68	79	62	30
2	2010	8.6	70	60	30	18
3	2010	6.26	67	25	1	7
4	2010	9.18	66	64	35	26
5	2010	8.96	74	35	81	36
6	2010	12.48	56	7.7	17.9	19.2
7	2010	7.02	60	53	24	19
10	2010	8.17	63	39	3	12
12	2010	7.99	61	85	1	2
13	2010	8.45	61	86	48	22
14	2010	10.95	68	73	7.9	52.4
15	2010	6.4	57	77	7	7
16	2010	10.31	67	80.5	36.6	48.8
17	2010	8.48	60	82	2	14
18	2010	9.86	56	80	33	32
19	2010	8.04	69	12	18	1
20	2010	8.5	55	32	0	1
21	2010	9.96	68	84	53	46
22	2010	$	$	$	$	$
23	2010	8.06	52	72	2	46
24	2010	9.24	57	62	17	42
25	2010	8.32	71	57.3	39.2	23.8
26	2010	8.04	57	35	0	0
27	2010	13.28	68	50	18	32
28	2010	9.92	70	65	66	58
29	2010	$	$	$	$	$
30	2010	7.52	59	89	13	15
31	2010	$	$	$	$	$
32	2010	7.2	58	79	0	19
33	2010	7.58	52	69	16	44
35	2010	9.98	49	58	5	12
36	2010	6.76	69	12	9	8
37	2010	10.14	62	82	22	43
39	2010	8.6	69	31	52	17
41	2010	10.4	67	53	45	19
42	2010	9.24	67	35	30	11
43	2010	9.18	50	21	50	26
44	2010	7.34	48	54	7	8
45	2010	7.2	65	60	0	0
46	2010	9.42	59	32	24	0
47	2010	9.3	50	74	22	25
48	2010	8.52	69	67	28	24
49	2010	7.6	53	4	1	0
50	2010	9.92	52	59	7	18
51	2010	5.4	52	28	10	0
52	2010	8.12	70	90	20	45
53	2010	7.96	60	35	30	16
54	2010	9.7	72	13	7	5
55	2010	8.13	59	8	2	3
56	2010	7.61	72	87	27	7
57	2010	9.74	65	21	69	23
58	2010	7	69	32	0	0
59	2010	6.3	62	81	9	12
60	2010	6.94	53	10	11	3
61	2010	7.58	58	43	11	19
62	2010	9	56	2	11	1
63	2010	7.2	62	3	2	0
64	2010	7.84	57	9	2	0
65	2010	8.19	61	5	3	0
66	2010	8.9	61	1	1	0
67	2010	8.04	67	76	25	38
68	2010	7.7	68	78	19	44
69	2010	8.8	62	17	3	3
70	2010	11	58	57	11	19
71	2010	8.49	65	2	3	3
72	2010	8.74	61	5	14	2
73	2010	7.58	70	92	22	19
74	2010	7.78	67	64	43	36
75	2010	8.44	56	28	43	20
76	2010	4.64	65	11	1	0
77	2010	7.72	60	44	7	14
78	2010	9.87	62	20	39	43
80	2010	9.1	64	9	13	15
81	2010	8.26	60	60	3	25
82	2010	8.04	74	12	1	0
83	2010	7.72	65	8	1	1
84	2010	9.4	63	2	7	0
85	2010	6.44	61	52	8	5
86	2010	8.1	67	80	13	52
87	2010	$	$	$	$	$
88	2010	9.46	60	11	18	2
89	2010	6.98	61	61	7	10
90	2010	8.54	53	42	16	37
91	2010	8.52	62	53	8	10
92	2010	7.7	60	9	0	0
93	2010	6.42	73	21	9	15
94	2010	8.72	68	71	10	10
95	2010	11	64	20	10	10
99	2010	6.8	74	8	6	0
100	2010	9.54	62	24	7	3
101	2010	7.74	59	82	0	9
102	2010	7.5	59	7	5	0
103	2010	9.21	55	25	5	0
105	2010	6.5	66	54	0	8
106	2010	7.68	68	8	32	0
107	2010	8.34	68	64	14	16
108	2010	7.8	68	16	11	0
109	2010	7.2	83	13	5	16
110	2010	9.18	52	11	16	2
111	2010	7.75	63	17	25	6
112	2010	6.14	77	7	0	4
113	2010	7.48	74	83	37	51
114	2010	$	$	$	$	$
115	2010	8.34	61	10	4	4
116	2010	8.2	67	7	4	18
117	2010	8.9	57	80	5	30
118	2010	7.96	63	32	4	7
119	2010	9.5	55	64	19	5
120	2010	8.9	56	1	3	0
121	2010	7.78	59	64	2	3
122	2010	7.23	61	21	3	0
123	2010	7.64	56	16	1	1
124	2010	7.2	61	10	0	1
125	2010	8.82	69	28	6	0
126	2010	8.99	66	4	11	0
128	2010	8.08	62	30	23	14
129	2010	6.43	70	68.3	36.7	60
1	2011	7.64	64	2	2	0
2	2011	8.9	68	0	2	0
3	2011	8.28	69	1	5	0
4	2011	9.5	64	25	9	0
5	2011	8.85	72	0	7	0
6	2011	10.7	47	0	7	0
7	2011	8	60	20	0	0
10	2011	9.12	64	37	0	0
12	2011	8.06	70	19	2	0
13	2011	6.4	66	0	0	0
14	2011	10.8	67	9.1	0	0
15	2011	6.77	70	1	0	0
16	2011	10.6	51	28.3	14.1	0
17	2011	8.92	69	32	0	0
18	2011	10	55	4.2	4.2	0
19	2011	7.46	69	0	1	0
20	2011	11.4	61	0	0	0
21	2011	8.4	61	0	0	13
22	2011	9.1	50	0	0	6
23	2011	7.84	52	0	0	1
24	2011	9.7	62	0	3	0
25	2011	8.68	65	0	0	1
26	2011	6.3	60	0	0	1
27	2011	12	61	0	5.7	2.9
28	2011	7.88	69	0	0	0
29	2011	$	$	$	$	$
30	2011	8.2	61	32	0	0
31	2011	7.8	66	0	3	0
32	2011	8.34	63	86	0	0
33	2011	10.4	64	52	3	0
35	2011	8.6	71	21	6	0
36	2011	7.4	68	0	2	0
37	2011	9.3	54	30	0	0
39	2011	7.36	66	0	1	0
41	2011	10.6	66	9	1	0
42	2011	8.44	66	1	2	0
43	2011	10.6	57	0	4.4	0
44	2011	8.8	59	0	0	0
45	2011	8.7	67	44	45	27
46	2011	9.4	67	1	1	0
47	2011	10.4	55	7	1	0
48	2011	9.1	68	0	7	0
49	2011	7.8	62	0	2	0
50	2011	12.3	64	5.9	0	0
51	2011	11	57	4	2	0
52	2011	7.2	70	13	8	0
53	2011	6.94	64	1	1	0
54	2011	10.3	70	10	0	0
55	2011	10.18	66	1	5	1
56	2011	8.31	71	61	0	0
57	2011	8.6	69	1.3	0	0
58	2011	9.17	75	58.6	0	0
59	2011	6.98	70	13	0	0
60	2011	9.44	66	7	3	2
61	2011	9.38	65	8	1	0
62	2011	9.4	57	0	0	0
63	2011	7.9	56	2	5	2
64	2011	7.6	56	2	2	2
65	2011	9.3	57	0	2	1
66	2011	10.7	59	0	11	0
67	2011	9.24	76	41	0	0
68	2011	8.29	71	33	0	0
69	2011	8.88	62	0	0	0
70	2011	12.8	55	0	0	0
71	2011	10.92	75	0	2	2
72	2011	9.6	54	1	0	0
73	2011	7.48	84	61	0	0
74	2011	7.64	71	7	3	0
75	2011	8.9	59	0	0	0
76	2011	6.66	62	2	0	0
77	2011	6.5	67	10	1	0
78	2011	10.7	65	0	0	0
80	2011	8.95	68	0	3	0
81	2011	7.5	62	0	0	0
82	2011	7.14	75	0	0	0
83	2011	9.9	65	3.9	2	0
84	2011	9.92	58	2	0	0
85	2011	7.33	87	42	21	42
86	2011	8.82	63	1	2	0
87	2011	$	$	$	$	$
88	2011	9.9	60	0	4.1	2.1
89	2011	6.68	57	35	11	2
90	2011	9.2	60	5.1	12.8	0
91	2011	5.6	69	0	0	0
92	2011	7.18	68	12	0	0
93	2011	5.04	77	1	9	10
94	2011	7.46	73	1	0	0
95	2011	10.2	62	4	0	0
99	2011	8.7	67	5	21	0
100	2011	8.7	60	5.1	1.3	0
101	2011	6.1	53	31	0	0
102	2011	7.6	55	0	0	0
103	2011	7.36	60	0	0	0
105	2011	6.62	65	6	11	10
106	2011	8.14	71	0	0	3
107	2011	6.98	70	0	0	0
108	2011	8.04	68	30	0	0
109	2011	6.02	74	0	0	2
110	2011	7.48	57	0	0	0
111	2011	6.7	65	3	0	0
112	2011	5.82	74	0	0	0
113	2011	7.41	80	31.7	29.3	9.8
114	2011	7.04	67	0	1	0
115	2011	8.08	66	0	0	0
116	2011	7.32	66	0	1	0
117	2011	8.4	57	27	0	0
118	2011	5.86	70	0	0	0
119	2011	8.7	67	3	0	0
120	2011	8.6	62	0	0	0
121	2011	7.52	68	52	0	0
122	2011	6.8	66	1	0	0
123	2011	7.58	63	0	0	0
124	2011	5.22	74	1	0	0
125	2011	6.95	59	1	0	0
126	2011	8.2	67	0	0	0
128	2011	6.46	78	0	1	0
129	2011	8.24	74	62	58	50
1	2012	9.09	68	62	66	12
2	2012	8.58	67	44.3	50.8	36.1
3	2012	7.96	71	15	31.7	46.7
4	2012	8.72	69	90	52	30
5	2012	8.64	79	20	62	40
6	2012	10.52	54	18	18	38
7	2012	9.2	60	73.8	18	37.7
10	2012	$	73	58	22	28
12	2012	8.56	70	82	26	32
13	2012	8.67	70	30	64	10
14	2012	8.28	76	80	20	64
15	2012	6.81	70	65	20	30
16	2012	8	52	$	$	$
17	2012	7.92	70	83.9	3.6	5.4
18	2012	8.38	64	61.7	36.2	63.8
19	2012	8.52	74	10	40	16
20	2012	$	$	$	$	$
21	2012	8.39	70	81.5	56.9	9.2
22	2012	9.28	63	32	24	26
23	2012	10.08	58	35	25	33.3
24	2012	9.36	69	48	16	18
25	2012	7.4	66	3.1	15.4	16.9
26	2012	6.88	68	64	12	10
27	2012	10.7	68	42.5	10	17.5
28	2012	8.2	65	50	29.6875	67.1875
29	2012	$	$	$	$	$
30	2012	9.16	66	70.8	30.8	58.5
31	2012	8.56	79	86	40	78
32	2012	7	67	34	14	24
33	2012	9.01	69	62	14	58
35	2012	7.79	65	85	33.3	58.3
36	2012	8.16	71	7.9	20.6	41.3
37	2012	8.57	69	10	2	8
39	2012	7.44	77	22	40	36
41	2012	9	67	54	36	30
42	2012	9.2	69	80	36	18
43	2012	10.52	56	2.6	28.6	26
44	2012	8.72	68	6	14	12
45	2012	8.06	43	42	6	6
46	2012	10.4	73	36	36	22
47	2012	11.36	59	64	64	48
48	2012	7.81	77	36	36	12
49	2012	9.42	72	33.3	30.3	27.3
50	2012	10.3	56	48	44	44
51	2012	11.2	64	40	36	56
52	2012	7.28	70	41.7	16.7	35
53	2012	8.36	70	12	30	20
54	2012	$	$	$	$	$
55	2012	9.63	67	20	30	24
56	2012	8.45	73	80	12	22
57	2012	$	$	$	$	$
58	2012	6.64	68	84	34	30
59	2012	6.88	68	58	24	52
60	2012	7.32	69	0	20	26
61	2012	$	$	$	$	$
62	2012	11.12	69	4	78	48
63	2012	9.82	59	35.6	35.6	37.3
64	2012	9.83	54	6.7	46.7	20
65	2012	10.24	64	28	42	46
66	2012	10.44	66	4	24	14
67	2012	8.36	76	92.3	59	28.2
68	2012	7.64	73	78	56	62
69	2012	9.8	67	28	34	20
70	2012	11.34	61	0	20	40
71	2012	9.44	65	21.7	23.3	36.7
72	2012	10.08	63	54	50	40
73	2012	6.68	80	76.7	16.7	25
74	2012	8.64	75	67.7	43.5	30.6
75	2012	7.53	64	11.8	17.6	29.4
76	2012	7.62	69	38	50	22
77	2012	7.93	67	92.3	59	28.2
78	2012	9.33	44	0	16.7	0
80	2012	8.86	69	16.4	23.6	49.1
81	2012	8.19	47	14	0	4
82	2012	7.88	73	52	32	24
83	2012	7.6	64	57.1	0	4.8
84	2012	9.31	66	52	4	0
85	2012	6.32	88	60	21.7	48.3
86	2012	8.39	69	64	16	60
87	2012	11	63	0	66.7	13.3
88	2012	10.16	61	20	28.6	34.3
89	2012	8.44	63	26	74.1	70.4
90	2012	8.1	64	12	46	38
91	2012	10.58	63	50	70	38
92	2012	9.66	66	68	38	12
93	2012	7.6	76	65.7	30	61.4
94	2012	8.47	58	33.3	17.6	21.6
95	2012	8.24	52	9.1	18.2	18.2
99	2012	8.3	72	18	32	16
100	2012	10.52	65	28.1	29.8	33.3
101	2012	8.6	53	83.3	33.3	73.3
102	2012	10.64	62	18	76	44
103	2012	9.36	63	56	28	12
105	2012	7.13	72	31.7	18.3	26.7
106	2012	7.04	72	12	38	14
107	2012	9.48	71	18.5	63.1	58.5
108	2012	8	70	4.5	72.7	59.1
109	2012	6.92	74	20	18	32
110	2012	8.58	48	2.4	30.9	9.5
111	2012	7.67	68	56	44	30
112	2012	8.04	77	21.875	6.25	14.0625
113	2012	7.35	78	48	52	34
114	2012	8.92	46	14	22	30
115	2012	8.69	64	22.8	42.1	40.3
116	2012	7.84	67	27.1	62.5	60.4
117	2012	8.82	72	85	65	90
118	2012	8.41	70	45.2	38.1	30.9
119	2012	9.36	64	30	30	26.7
120	2012	10.6	75	46	30	4
121	2012	7.62	65	33.3	4.8	14.3
122	2012	8.92	74	56	24	26
123	2012	11.36	61	3.1	24.6	35.4
124	2012	8.68	73	72	12	28
125	2012	8.48	75	28	34	16
126	2012	10.2	69	2	58	42
128	2012	7.32	69	16.1	28.6	17.9
129	2012	6.72	77	68.3	35	58.3
1	2013	8.12	62	16	14	8
2	2013	8.6	72	72	40	48
3	2013	6.48	67	4	0	2
4	2013	7.4	62	20	24	22
5	2013	9.68	68	0	10	10
6	2013	11	81	2	8	12
7	2013	7.88	71	6	0	2
10	2013	8.16	56	8	0	2
12	2013	6.95	61	4	0	0
13	2013	8.32	62	8	8	6
14	2013	9	62	16	10	24
15	2013	6.82	80	36	2	4
16	2013	8.8	53	$	$	$
17	2013	8.82	61	42	6	10
18	2013	8.44	50	10	0	0
19	2013	7.44	61	38	36	44
20	2013	10.04	73	38	10	26
21	2013	8.28	65	32	60	76
22	2013	9.45	67	4	6	6
23	2013	10	47	2	4	2
24	2013	8.14	59	14	6	32
25	2013	7.36	63	16	2	2
26	2013	8.42	$	78	34	36
27	2013	11.75	66	56.5	13	26.1
28	2013	9.6	61	32	38	26
29	2013	$	$	$	$	$
30	2013	9.12	54	44	2	2
31	2013	8.47	75	60	36.7	63.3
32	2013	8.3	59	24	4	4
33	2013	10.22	58	82	6	10
35	2013	8.56	60	70	4	0
36	2013	7.68	65	2	0	14
37	2013	11.14	52	80	12	44
39	2013	8.46	76	10	50	22
41	2013	11.28	64	70	46	62
42	2013	9.22	61	14	38	20
43	2013	10.36	52	0	2	0
44	2013	7.66	60	18	0	14
45	2013	$	$	$	$	$
46	2013	$	$	$	$	$
47	2013	10.44	66	6	0	2
48	2013	9.09	72	24	16	20
49	2013	9.56	58	14	16	6
50	2013	9.36	51	0	0	4
51	2013	10.77	55	46	20	8
52	2013	9.2	70	30	8	4
53	2013	7.56	58	2	0	2
54	2013	10.32	78	34	42	56
55	2013	10.18	59	6	12	28
56	2013	9.22	69	84	8	24
57	2013	10.54	65	2	28	0
58	2013	9.36	72	88	36	12
59	2013	7.78	67	38	0	8
60	2013	$	$	$	$	$
61	2013	8.62	56	8	2	4
62	2013	11.57	58	4	24	8
63	2013	8.8	55	4	2	2
64	2013	10.68	69	18	34	32
65	2013	10.71	69	16	12	10
66	2013	10.8	74	8	6	24
67	2013	8.32	83	34	12	6
68	2013	$	$	$	$	$
69	2013	9.17	57	58	46	48
70	2013	12.44	54	6	2	0
71	2013	10.32	59	6	0	8
72	2013	8.52	65	4	6	0
73	2013	8.08	72	44	2	8
74	2013	7.2	77	42	30	20
75	2013	9.24	61	5.4	8.1	0
76	2013	7.64	56	56	2	34
77	2013	9	57	40	2	2
78	2013	10.12	80	4	20	6
80	2013	8.92	66	0	0	2
81	2013	8.64	54	14	0	0
82	2013	8.68	65	26	42	56
83	2013	9.8	62	62	28	40
84	2013	10.16	59	6	4	6
85	2013	6.68	82	2	8	0
86	2013	9.3	81	46	12	54
87	2013	$	$	$	$	$
88	2013	8.32	57	4	6	0
89	2013	7.2	63	4	0	0
90	2013	11.28	66	6	12	18
91	2013	$	$	$	$	$
92	2013	10.72	67	10	10	10
93	2013	7.04	78	0	0	22
94	2013	9.64	69	10	0	2
95	2013	12.12	70	10	2	4
99	2013	9.92	66	6	6	0
100	2013	10.32	62	8	4	2
101	2013	8.4	67	64	2	34
102	2013	10.88	48	18	18	26
103	2013	9.2	65	16	0	10
105	2013	6.6	71	6	0	4
106	2013	8.96	81	16	36	24
107	2013	10.16	64	10	2	8
108	2013	10.03	61	88	54	22
109	2013	8.08	79	24	6	28
110	2013	10.12	71	6	0	0
111	2013	9.12	74	10	22	6
112	2013	7.92	89	16	6	18
113	2013	$	$	$	$	$
114	2013	10.63	64	2.6	13.1	5.3
115	2013	10.44	63	0	2	0
116	2013	7.2	68	14	4	14
117	2013	$	$	$	$	$
118	2013	8.2	73	10	10	6
119	2013	11.32	62	18	0	6
120	2013	8.03	72	6	2	2
121	2013	7.64	64	12	0	0
122	2013	7.68	75	40	6	4
123	2013	11.2	50	0	0	0
124	2013	10.48	67	24	8	56
125	2013	10.08	60	84	34	56
126	2013	10.96	73	6	6	14
128	2013	8.4	62	4	0	2
129	2013	9	73	100	11.1	27.8
1	2014	6.664	66.95	4	12	0
2	2014	8.299	60.45	26	4	14
3	2014	7.418	63.8	4	6	0
4	2014	8.217	57.9	44	12	0
5	2014	7.991	66.6	8	8	2
6	2014	10.084	64.95	4	6	14
7	2014	7.77	53.8	8	4	4
10	2014	7.137	56.5	6	4	0
12	2014	7.742	61.55	72	6	12
13	2014	6.359	66.95	6	0	6
14	2014	8.367	67.5	24	10	34
15	2014	6.313	66.45	52	18	18
16	2014	8.974	59.2	58	4	24
17	2014	7.809	61.1	62	2	0
18	2014	9.055	54.25	52	6	28
19	2014	6.987	61.15	8	4	4
20	2014	9.282	55.85	44	32	54
21	2014	7.71	58.25	6	12	12
22	2014	7.614	48.45	2	0	0
23	2014	8.621	52.6	10	8	10
24	2014	7.147	62.1	2	2	36
25	2014	6.187	67.15	2	2	16
26	2014	6.922	59.25	34	8	2
27	2014	$	45.9	8.3	0	8.3
28	2014	8.023	59.95	4	16	20
29	2014	$	$	$	$	$
30	2014	8.456	54.6	38	8	4
31	2014	7.3	65.45	18	10	14
32	2014	8.26	55.9	76	8	2
33	2014	10.226	57.05	66	4	8
35	2014	7.837	63.75	34	12	14
36	2014	7.009	66.8	2	0	0
37	2014	10.154	53.5	50	12	6
39	2014	7.443	70.95	6	10	4
41	2014	9.897	60.3	42	4	20
42	2014	7.735	64.7	16	10	16
43	2014	10.645	50.8	0	8	2
44	2014	7.942	59.75	6	0	4
45	2014	7.549	56.95	40	8	14
46	2014	9.129	62.8	6	14	4
47	2014	11.467	54.15	4	0	4
48	2014	8.332	60.75	18	2	4
49	2014	8.229	50.45	2	0	4
50	2014	8.594	59.2	16	6	14
51	2014	10.268	42.75	16	4	2
52	2014	7.664	77.55	50	4	2
53	2014	5.608	62.55	2	2	4
54	2014	9.939	63.1	70	28	50
55	2014	8.826	65.05	4	20	10
56	2014	9.046	65	84	10	6
57	2014	8.572	56.1	6	8	2
58	2014	9.19	62.3	82	12	0
59	2014	7.447	63.15	32	0	4
60	2014	7.157	60.75	4	8	0
61	2014	8.354	59.9	32	28	28
62	2014	10.31	54.45	10	18	6
63	2014	7.879	61.85	2	2	6
64	2014	8.988	58.2	10	4	22
65	2014	9.035	61.1	16	12	26
66	2014	9.857	56.05	14	12	22
67	2014	7.603	67.95	44	6	6
68	2014	6.053	63.95	74	52	58
69	2014	9.12	55.95	0	2	0
70	2014	12.953	55.55	22	2	6
71	2014	9.152	72.55	0	2	2
72	2014	7.974	55.95	8	2	6
73	2014	7.281	69.7	32	0	2
74	2014	7.583	66.25	30	22	4
75	2014	8.338	56.75	4	2	0
76	2014	5.856	57.95	6	2	4
77	2014	6.627	59.45	4	0	2
78	2014	10.443	49.2	14	0	2
80	2014	10.097	62.15	8	2	2
81	2014	7.578	52	8	0	2
82	2014	6.34	57.5	6	2	6
83	2014	8.759	59.9	30	6	10
84	2014	9.365	52.7	14	2	0
85	2014	7.591	69.85	40	2	8
86	2014	9.637	60.65	64	4	4
87	2014	$	$	$	$	$
88	2014	9.172	58.7	4	2	12
89	2014	7.853	54.8	4	2	8
90	2014	10.302	55.3	4	6	10
91	2014	10.392	65.3	26	2	14
92	2014	9.281	62.3	22	2	4
93	2014	5.756	68.7	14	6	22
94	2014	8.406	69.5	4	2	4
95	2014	12.109	60.75	12	8	0
99	2014	9.352	68.4	0	8	4
100	2014	9.365	60.35	10	4	2
101	2014	8.814	60.35	90	18	28
102	2014	8.867	45.7	0	2	2
103	2014	9.038	55.95	28	6	14
105	2014	6.066	57.8	12	0	4
106	2014	8.208	67.4	8	6	4
107	2014	8.008	69.45	12	4	18
108	2014	9.512	59.6	86	12	32
109	2014	6.519	67.6	10	0	10
110	2014	8.104	58.4	2	6	4
111	2014	6.666	62.05	4	8	6
112	2014	7.218	73.75	14	0	2
113	2014	7.288	78.4	52	8	6
114	2014	7.4	61.75	12	0	2
115	2014	9.466	59.7	6	4	8
116	2014	7.967	68.75	18	28	36
117	2014	10.654	58.25	44	2	2
118	2014	7.246	66.6	14	6	14
119	2014	8.825	63.35	34	4	72
120	2014	8.588	51.4	0	8	6
121	2014	8.335	67.6	12	0	4
122	2014	6.334	60.7	10	8	4
123	2014	8.759	58.3	8	0	4
124	2014	7.267	62.15	12	2	6
125	2014	8.229	54.65	12	0	2
126	2014	8.141	65.4	2	8	22
128	2014	7.038	66.05	10	2	6
129	2014	7.914	70.85	70	24	14
1	2015	$	$	44	46	16
2	2015	$	$	34	60	28
3	2015	$	$	8	34	12
4	2015	$	$	68	72	36
5	2015	$	$	14	40	22
6	2015	$	$	0	32	10
7	2015	$	$	64	48	14
10	2015	$	$	18	20	10
12	2015	$	$	58	12	12
13	2015	$	$	0	0	0
14	2015	$	$	4	0	6
15	2015	$	$	22	28	30
16	2015	$	$	64	30	24
17	2015	$	$	92	44	8
18	2015	$	$	84	72	26
19	2015	$	$	0	0	2
20	2015	$	$	22	52	56
21	2015	$	$	52	56	18
22	2015	$	$	30	32	36
23	2015	$	$	26	52	12
24	2015	$	$	16	32	30
25	2015	$	$	4	32	30
26	2015	$	$	18	0	0
27	2015	$	$	6	6	12
28	2015	$	$	26	64	40
29	2015	$	$	52	46	10
30	2015	$	$	84	58	48
31	2015	$	$	12	40	14
32	2015	$	$	100	8	24
33	2015	$	$	100	74	60
35	2015	$	$	88	66	8
36	2015	$	$	0	8	2
37	2015	$	$	80	60	26
39	2015	$	$	2	30	2
41	2015	$	$	80	60	20
42	2015	$	$	28	66	8
43	2015	$	$	4	72	12
44	2015	$	$	26	26	14
45	2015	$	$	38	2	12
46	2015	$	$	72	84	32
47	2015	$	$	74	68	22
48	2015	$	$	44	38	32
49	2015	$	$	32	30	22
50	2015	$	$	58	32	24
51	2015	$	$	81.6326530612245	71.4285714285714	40.8163265306122
52	2015	$	$	68	46	30
53	2015	$	$	2	6	4
54	2015	$	$	94	70	48
55	2015	$	$	14	62	32
56	2015	$	$	100	38	18
57	2015	$	$	8	76	20
58	2015	$	$	88	62	20
59	2015	$	$	68	34	44
60	2015	$	$	6	32	32
61	2015	$	$	54	44	18
62	2015	$	$	0	82	22
63	2015	$	$	8	42	18
64	2015	$	$	8	24	8
65	2015	$	$	26	28	8
66	2015	$	$	14	42	26
67	2015	$	$	72	68	40
68	2015	$	$	96	68	50
69	2015	$	$	22	20	18
70	2015	$	$	$	$	$
71	2015	$	$	10	8	22
72	2015	$	$	31.7073170731707	26.8292682926829	7.31707317073171
73	2015	$	$	88	38	16
74	2015	$	$	50	58	30
75	2015	$	$	30	42	16
76	2015	$	$	40	34	22
77	2015	$	$	26	50	12
78	2015	$	$	20	76	34
80	2015	$	$	16	32	8
81	2015	$	$	30	8	6
82	2015	$	$	6	38	8
83	2015	$	$	86.6666666666667	26.6666666666667	66.6666666666667
84	2015	$	$	52	26	12
85	2015	$	$	40	2	0
86	2015	$	$	$	$	$
87	2015	$	$	$	$	$
88	2015	$	$	40	50	10
89	2015	$	$	4	14	0
90	2015	$	$	31.0344827586207	75.8620689655172	37.9310344827586
91	2015	$	$	34	50	10
92	2015	$	$	74	38	10
93	2015	$	$	0	4	12
94	2015	$	$	48	44	20
95	2015	$	$	52	58	14
99	2015	$	$	34	48	38
100	2015	$	$	22.9166666666667	58.3333333333333	6.25
101	2015	$	$	100	42	76
102	2015	$	$	12	60	18
103	2015	$	$	48	38	16
105	2015	$	$	0	4	0
106	2015	$	$	20	64	20
107	2015	$	$	18	26	6
108	2015	$	$	100	56	18
109	2015	$	$	$	$	$
110	2015	$	$	14	48	16
111	2015	$	$	40	74	30
112	2015	$	$	58	14	26
113	2015	$	$	$	$	$
114	2015	$	$	28	76	34
115	2015	$	$	14	52	24
116	2015	$	$	34	42	14
117	2015	$	$	90	54	32
118	2015	$	$	36	16	12
119	2015	$	$	92	76	20
120	2015	$	$	8	44	24
121	2015	$	$	6	6	0
122	2015	$	$	48	18	6
123	2015	$	$	6	4	2
124	2015	$	$	16	0	6
125	2015	$	$	16	16	2
126	2015	$	$	16	66	26
128	2015	$	$	14	64	14
129	2015	$	$	90	78	70
1	2016	$	$	66	62	46
2	2016	$	$	$	$	$
3	2016	$	$	14	18	14
4	2016	$	$	52	64	54
5	2016	$	$	4	36	26
6	2016	$	$	2	2	14
7	2016	$	$	16	18	12
10	2016	$	$	4	4	4
12	2016	$	$	28	0	8
13	2016	$	$	0	2	2
14	2016	$	$	$	$	$
15	2016	$	$	70	56	58
16	2016	$	$	26	0	14
17	2016	$	$	62	32	38
18	2016	$	$	20	8	32
19	2016	$	$	0	2	2
20	2016	$	$	55	47.5	80
21	2016	$	$	6	6	2
22	2016	$	$	10	8	10
23	2016	$	$	4	4	0
24	2016	$	$	18	12	44
25	2016	$	$	36	64	64
26	2016	$	$	2	2	10
27	2016	$	$	$	$	$
28	2016	$	$	4	0	24
29	2016	$	$	$	$	$
30	2016	$	$	16	18	2
31	2016	$	$	54	58	58
32	2016	$	$	26	28	18
33	2016	$	$	42	8	12
35	2016	$	$	44	22	2
36	2016	$	$	2	14	2
37	2016	$	$	22	2	8
39	2016	$	$	8	34	14
41	2016	$	$	6	8	18
42	2016	$	$	18	14	12
43	2016	$	$	8	24	30
44	2016	$	$	24	0	10
45	2016	$	$	$	$	$
46	2016	$	$	12	18	4
47	2016	$	$	56	26	38
48	2016	$	$	56	60	54
49	2016	$	$	54	48	44
50	2016	$	$	22	18	30
51	2016	$	$	78	16	38
52	2016	$	$	56	22	20
53	2016	$	$	6	26	6
54	2016	$	$	60	22	38
55	2016	$	$	48	56	66
56	2016	$	$	56	82	48
57	2016	$	$	$	$	$
58	2016	$	$	44	70	34
59	2016	$	$	$	$	$
60	2016	$	$	$	$	$
61	2016	$	$	10	10	14
62	2016	$	$	32.1428571428571	46.4285714285714	57.1428571428571
63	2016	$	$	18	30	30
64	2016	$	$	60	58	86
65	2016	$	$	58	66	78
66	2016	$	$	24	22	46
67	2016	$	$	58	36	42
68	2016	$	$	78	72	82
69	2016	$	$	22	8	8
70	2016	$	$	38	10	18
71	2016	$	$	40	20	60
72	2016	$	$	20	14	6
73	2016	$	$	18	2	0
74	2016	$	$	36	12	16
75	2016	$	$	30	70	38
76	2016	$	$	2	2	2
77	2016	$	$	12	10	2
78	2016	$	$	4	6	8
80	2016	$	$	0	4	10
81	2016	$	$	14	6	10
82	2016	$	$	8	6	20
83	2016	$	$	6	6	0
84	2016	$	$	22	8	22
85	2016	$	$	$	$	$
86	2016	$	$	62	8	44
87	2016	$	$	$	$	$
88	2016	$	$	28	16	16
89	2016	$	$	$	$	$
90	2016	$	$	10	32	18
91	2016	$	$	18	16	26
92	2016	$	$	14	22	10
93	2016	$	$	$	$	$
94	2016	$	$	34	48	30
95	2016	$	$	10	28	6
99	2016	$	$	6	12	4
100	2016	$	$	12	10	10
101	2016	$	$	60	6	34
102	2016	$	$	10	20	36
103	2016	$	$	6	4	6
105	2016	$	$	8	4	2
106	2016	$	$	4	42	16
107	2016	$	$	4	6	18
108	2016	$	$	48	34	40
109	2016	$	$	$	$	$
110	2016	$	$	16	36	12
111	2016	$	$	30	42	28
112	2016	$	$	28	6	8
113	2016	$	$	$	$	$
114	2016	$	$	32	56	56
115	2016	$	$	4	16	14
116	2016	$	$	26	18	26
117	2016	$	$	$	$	$
118	2016	$	$	48	14	16
119	2016	$	$	26	8	70
120	2016	$	$	8	18	30
121	2016	$	$	18	0	0
122	2016	$	$	12	10	18
123	2016	$	$	0	0	14
124	2016	$	$	42	2	26
125	2016	$	$	12	6	0
126	2016	$	$	38	50	74
128	2016	$	$	0	16	10
129	2016	$	$	10	4	8

## Sheet: FxX
Ind	Year	FW	FF	PE	SE	FS
2	2009	10.4	33	1.5625	46.875	9.375
4	2009	8.4	50	6.84931506849315	5.47945205479452	1.36986301369863
6	2009	10.47	49	4.49438202247191	53.9325842696629	7.86516853932584
7	2009	8.64	55	2	0	50
9	2009	9.45	46	2.22222222222222	20	6.66666666666667
10	2009	10.78	64	0	17.0731707317073	0
11	2009	9.04	45	4.61538461538461	16.9230769230769	6.15384615384615
13	2009	8.6	56	0	20	10
15	2009	12.9090909090909	67	63.6363636363636	0	0
17	2009	8.2	45	0	1.19047619047619	1.19047619047619
19	2009	10.32	64	4.76190476190476	0	11.9047619047619
20	2009	9.16	56	4.54545454545455	15.9090909090909	14.7727272727273
21	2009	8.32	45	0	44.2622950819672	1.63934426229508
22	2009	10.5333333333333	38	26.6666666666667	36.6666666666667	23.3333333333333
23	2009	9.56	56	0	15	0
27	2009	11.12	74	0	19	1
30	2009	10.0095238095238	42	0	45.4545454545455	4.54545454545455
31	2009	$	$	$	$	$
32	2009	9.48	41	1.06382978723404	7.4468085106383	0
37	2009	8.08	48	2	28	1
38	2009	12.84	50	4	7	3
45	2009	9.52	60	0	57	4
46	2009	7.91	61	0	40	2
54	2009	10.5333333333333	44	0	40	13.3333333333333
56	2009	12.44	66	8	1	12
57	2009	9.84615384615385	47	30.7692307692308	53.8461538461538	7.69230769230769
59	2009	10.36	53	1	15	7
60	2009	$	$	$	$	$
62	2009	9.54	65	2	2	13
64	2009	9.72	68	0	3	0
68	2009	11.08	77	7	18	7
70	2009	11.5	51	3	57	4
73	2009	11.8536585365854	74	0	28.2051282051282	17.9487179487179
74	2009	9.66666666666667	45	0	0	0
75	2009	11.16	81	0	18.9473684210526	5.26315789473684
76	2009	9.56	49	3	0	22
77	2009	9.4	48	5	6	2
79	2009	10.42	59	0	65.6716417910448	0
80	2009	9.08	67	2.10526315789474	12.6315789473684	0
81	2009	6.558	31	6	33	2
84	2009	$	$	$	$	$
85	2009	9.96	59	0	5.47945205479452	0
86	2009	10.28	52	0	30	0
89	2009	8.54838709677419	54	0	64.5161290322581	0
90	2009	10.08	51	1	18	6
91	2009	7.66	58	0	1	13
93	2009	7.7	$	0	7	0
95	2009	9.46	52	0	3	19
97	2009	11.3636363636364	71	0	0	0
99	2009	9.99	68	0	3	1
100	2009	9.56	51	4	34	2
103	2009	9.34	49	0	46	0
104	2009	9.72	48	4	0	4
105	2009	10.06	56	0	4.44444444444444	0
106	2009	6.726	77	0	6	0
109	2009	8.1	53	0	7.14285714285714	10.7142857142857
113	2009	9.31707317073171	54	0	2.4390243902439	0
114	2009	9.92	65	32	3	2
115	2009	8.34	49	0	44	3
117	2009	9.52444444444444	61	0	12.7659574468085	2.12765957446809
118	2009	$	$	$	$	$
119	2009	11.68	65	0	1	1
121	2009	$	$	$	$	$
123	2009	11.2820512820513	43	0	48.7179487179487	0
126	2009	11.32	73	0	71	0
128	2009	8.566	57	5.26315789473684	0	0
129	2009	12.5882352941176	63	0	11.7647058823529	0
2	2010	9.16	32	19	54	7
4	2010	6.6	47	14	64	3
6	2010	10.2	53	0	70	0
7	2010	9.7	51	2	21	13
9	2010	7.16	42	11	21	12
10	2010	10.6	52	0	16	0
11	2010	7.64	36	3	53	1
13	2010	5.28	38	0	21	0
15	2010	$	$	$	$	$
17	2010	8.52	44	2	23	3
19	2010	8.84	66	0	0	2
20	2010	7.64	44	8	40	20
21	2010	5.96	32	4	41	1
22	2010	11.56	45	8.19672131147541	45.9016393442623	6.55737704918033
23	2010	9.16	67	0	7	0
27	2010	7.6	78	4	59	44
30	2010	10	36	1	86	3
31	2010	7.72	60	5	62	5
32	2010	7.8	43	1	31	4
37	2010	5.98	40	2	30	6
38	2010	8.54	40	3	22	15
45	2010	7.56	44	1	29	1
46	2010	8.08	66	0	7	2
54	2010	$	$	$	$	$
56	2010	12.6	73	5	20	2
57	2010	11.04	39	26.1904761904762	47.6190476190476	33.3333333333333
59	2010	10.36	38	2	49	12
60	2010	12.92	68	0	0	0
62	2010	7.72	65	1	2	1
64	2010	7.79	65	0	23	3
68	2010	11.76	77	46	65	68
70	2010	10.4	45	37.5	90.625	3.125
73	2010	10.4	72	0	10	0
74	2010	$	$	$	$	$
75	2010	10.68	72	0	9	0
76	2010	6.12	41	0	2	5
77	2010	7.68	47	4	12	8
79	2010	9.72	66	5.55555555555556	50	5.55555555555556
80	2010	9	66	14	47	9
81	2010	5.4	29	0	4	0
84	2010	10.1	44	$	$	$
85	2010	7.95	50	3	29	10
86	2010	8.56	64	0	23	0
89	2010	7.76	42	0	33	12
90	2010	7.79	43	4	42	30
91	2010	8.92	39	1	42	5
93	2010	5.92	35	1	3	1
95	2010	8.28	41	2	42	1
97	2010	10.8	66	0	48	17
99	2010	$	58	5	47	6
100	2010	$	$	$	$	$
103	2010	9.08	50	1	57	0
104	2010	7.2	48	2	24	25
105	2010	8.8	46	0	14	0
106	2010	7.48	70	0	24	6
109	2010	7.52	37	2	36	10
113	2010	7.64	45	0	36	0
114	2010	9.6	64	1	11	0
115	2010	6.04	37	2	59	5
117	2010	11.2	76	56.0975609756098	71.5447154471545	72.3577235772358
118	2010	$	$	$	$	$
119	2010	10.44	66	2	6	0
121	2010	9.2	39	0	61.1111111111111	2.77777777777778
123	2010	10.4	31	0	48	0
126	2010	11.08	71	0	56	1
128	2010	8.52	68	0	0	0
129	2010	11.6	69	0	31	47
2	2011	7.9	36	1	54	2
4	2011	6.4	47	5	74	7
6	2011	10.6	39	0	80	8
7	2011	6.2	40	3	18	1
9	2011	7.4	37	0	31	0
10	2011	9	63	0	12	1
11	2011	6.7	34	5	47	14
13	2011	8.6	43	0	62	2
15	2011	11.59	68	4	24	0
17	2011	5.7	45	0	1	0
19	2011	8.05	47	0	4	0
20	2011	8.1	40	3	39	10
21	2011	5.9	35	2	77	3
22	2011	8.2	24	5	19	0
23	2011	8.6	64	0	17	0
27	2011	7.9	80	0	1	0
30	2011	8.6	43	0	54	1
31	2011	8.5	75	0	37	6
32	2011	7.7	46	0	7	1
37	2011	4.8	$	1	25	2
38	2011	6.8	38	2	27	0
45	2011	7.8	46	4	73	21
46	2011	7	56	1	47	2
54	2011	$	$	0	0	$
56	2011	10.6	66	0	0	0
57	2011	11.5	39	1	4	1
59	2011	8.2	45	0	26	1
60	2011	12.3	66	0	0	0
62	2011	7.2	42	3	11	0
64	2011	8.5	61	0	8	0
68	2011	9.3	65	1	0	1
70	2011	8.3	50	0	74	6
73	2011	10.1	66	0	6	0
74	2011	6.5	46	0	22	1
75	2011	10.4	69	0	24	0
76	2011	6.6	42	0	1	0
77	2011	6.8	52	0	20	0
79	2011	9.1	70	0	26	5
80	2011	8.1	65	0	25	0
81	2011	7.6	30	4	46	2
84	2011	9	47	0	9	0
85	2011	9.1	65	0	4	0
86	2011	9.1	66	0	48	0
89	2011	6.3	50	20	23	0
90	2011	6.9	39	2	39	0
91	2011	6.4	43	0	37	0
93	2011	6.7	43	0	37	0
95	2011	8.9	43	0	64	3
97	2011	12.9	77	0	1	0
99	2011	9.2	60	0	7	0
100	2011	9.2	49	0	5	1
103	2011	9.2	46	0	0	0
104	2011	6.1	43	0	30	2
105	2011	8.7	43	0	19	0
106	2011	$	$	0	0	0
109	2011	6.3	40	1	17	1
113	2011	6.7	46	0	1	0
114	2011	6.8	66	1	10	0
115	2011	4.6	41	3	18	0
117	2011	10.6	77	0	11	0
118	2011	$	$	0	0	0
119	2011	9.8	63	0	10	0
121	2011	8.8	49	0	5	2
123	2011	10	32	0	17	0
126	2011	9	70	0	4	0
128	2011	8.4	49	1	1	0
129	2011	11.6	70	4	5	0
2	2012	7.66	63	14	18	18
4	2012	6.62	55	24.4444444444444	80	55.5555555555556
6	2012	8.89	60	61.1111111111111	69.4444444444444	69.4444444444444
7	2012	8	60	14	0	34
9	2012	$	55	8	60	18
10	2012	9.44	86	20	58	4
11	2012	7.85	50	34	64	56
13	2012	6.46	59	14	28	12
15	2012	10.72	76	94	80	16
17	2012	5.89	55	8	18	12
19	2012	10.018	74	24	54	6
20	2012	$	$	$	$	$
21	2012	6.122	52	12	82	36
22	2012	$	$	$	$	$
23	2012	9.36	86	60	80	84
27	2012	6.45	90	22.2222222222222	48.8888888888889	80
30	2012	7.9	55	24	52	44
31	2012	7.934	81	28	40	4
32	2012	6.79	51	2	2	4
37	2012	5.15	55	38	46	4
38	2012	9.09	55	40	40	10
45	2012	7.37	56	8	82	86
46	2012	7.55	73	16	62	20
54	2012	9.28	57	56	2	0
56	2012	12.88	83	74	90	72
57	2012	8.51	50	62	56	28
59	2012	7.81	60	18	12	36
60	2012	11.28	79	10	4	6
62	2012	8.442	65	16	30	2
64	2012	7.68	87	3.57142857142857	0	0
68	2012	9	82	60	70	68
70	2012	8.88	61	62	94	56
73	2012	9.44	80	74	0	6
74	2012	7.28	$	8	0	16
75	2012	11.04	82	60	100	98
76	2012	7.32	55	$	$	$
77	2012	7.14	57	30	44	16
79	2012	8.07	81	3.33333333333333	56.6666666666667	0
80	2012	7.52	73	38	14	2
81	2012	6.976	40	2	54	2
84	2012	8.55	52	60	0	28
85	2012	8.458	73	32	18	0
86	2012	8.368	73	18	66	2
89	2012	6.6	55	16.3265306122449	34.6938775510204	12.2448979591837
90	2012	8.25	56	32	62	48
91	2012	6.29	53	10	44	10
93	2012	7.8	53	46	6	0
95	2012	7.29	58	6	54	14
97	2012	8.92	83	16	76	90
99	2012	8.88	82	0	4	4
100	2012	9.768	54	0	93.3333333333333	26.6666666666667
103	2012	8.53	63	24	74	60
104	2012	8.62	57	63.3333333333333	43.3333333333333	26.6666666666667
105	2012	7.74	63	8	6	0
106	2012	$	$	$	$	$
109	2012	5.44	37	36	68	50
113	2012	8.81	52	2.7027027027027	81.0810810810811	89.1891891891892
114	2012	8.08	66	48	82	66
115	2012	5.78	58	14	16	10
117	2012	7.86	77	0	42.8571428571429	85.7142857142857
118	2012	$	$	$	$	$
119	2012	11.2	77	64	88	64
121	2012	6.88	65	4	30	20
123	2012	$	$	$	$	$
126	2012	8.77	73	4	80	76
128	2012	8.4	74	62	80	76
129	2012	11.44	82	78	98	100
2	2013	7.4	45	10	10	30
4	2013	7.12	51	68	66	44
6	2013	9.6	52	32	60	26
7	2013	7.28	48	12	24	24
9	2013	7.36	$	28	26	40
10	2013	9.5	77	2	6	8
11	2013	7.64	45	44	50	30
13	2013	6.8	48	40	64	56
15	2013	$	$	$	$	$
17	2013	6.32	53	6	32	8
19	2013	9.89	74	24	44	56
20	2013	7.2	59	20	42	80
21	2013	7.73	41	46	66	30
22	2013	7.68	43	48	72	78
23	2013	9.56	67	26.6666666666667	83.3333333333333	76.6666666666667
27	2013	8.2	79	2	50	40
30	2013	9.86	47	55	90	55
31	2013	8.46	72	36.6666666666667	70	63.3333333333333
32	2013	6.6	47	6	16	46
37	2013	6.08	41	10	70	12
38	2013	10.7	53	8	36	66
45	2013	9.14	53	48	82	70
46	2013	6.52	55	20	83.3333333333333	80
54	2013	$	$	$	$	$
56	2013	10.96	68	28	38	54
57	2013	9.1	45	54	78	46
59	2013	8.2	42	6	28	56
60	2013	12.7	68	13.3333333333333	46.6666666666667	80
62	2013	6.98	67	44	36	46
64	2013	8.24	63	6	52	52
68	2013	11.28	77	24	34	60
70	2013	9.76	50	46	90	58
73	2013	10.5	66	44	84	78
74	2013	9.08	44	6	66	32
75	2013	9.6	67	33.3333333333333	73.3333333333333	80
76	2013	6.64	49	8	28	30
77	2013	8.04	75	10	14	26
79	2013	9.3	71	14	52	26
80	2013	7.6	68	8	28	0
81	2013	5.16	27	43.3333333333333	30	33.3333333333333
84	2013	8.64	44	20	18	28
85	2013	8.92	57	14	48	68
86	2013	9.49	56	56	94	80
89	2013	7.48	67	14	28	26
90	2013	6.7	55	16	26	44
91	2013	6.92	51	2	6	18
93	2013	6.2	41	0	8	2
95	2013	6.66	45	6	16	14
97	2013	10.68	74	4	20	26
99	2013	6.4	66	33.3333333333333	66.6666666666667	46.6666666666667
100	2013	9.76	49	36	88	42
103	2013	7.48	48	16	30	16
104	2013	7.2	63	16	6	36
105	2013	9	54	6	60	18
106	2013	4.83	68	4	16	10
109	2013	6.8	44	16	42	30
113	2013	6.9	49	4	46	22
114	2013	8.88	53	50	53.3333333333333	33.3333333333333
115	2013	6.7	46	0	4	8
117	2013	11.59	82	40	68	92
118	2013	$	$	$	$	$
119	2013	9.38	64	30	43.3333333333333	33.3333333333333
121	2013	$	$	$	$	$
123	2013	9.2	40	8	68	0
126	2013	10.46	$	4	58	36
128	2013	8.76	65	2	26	2
129	2013	10.78	67	26.6666666666667	73.3333333333333	83.3333333333333
2	2015	$	$	4	6	14
4	2015	$	$	8	4	2
6	2015	$	$	2	8	6
7	2015	$	$	0	4	38
9	2015	$	$	0	2	18
10	2015	$	$	0	2	12
11	2015	$	$	0	0	0
13	2015	$	$	0	0	0
15	2015	$	$	78	26	28
17	2015	$	$	2	2	2
19	2015	$	$	28	60	58
20	2015	$	$	26	0	66
21	2015	$	$	0	0	0
22	2015	$	$	34	46	32
23	2015	$	$	0	0	6
27	2015	$	$	2	70	44
30	2015	$	$	0	8	4
31	2015	$	$	40	84	38
32	2015	$	$	0	2	6
37	2015	$	$	2	14	10
38	2015	$	$	0	2	10
45	2015	$	$	0	6	2
46	2015	$	$	0	2	8
54	2015	$	$	16.6666666666667	7.14285714285714	7.14285714285714
56	2015	$	$	4	0	24
57	2015	$	$	40	30	10
59	2015	$	$	0	10	20
60	2015	$	$	20	0	4
62	2015	$	$	16	34	26
64	2015	$	$	16	72	40
68	2015	$	$	20	70	38
70	2015	$	$	6	4	6
73	2015	$	$	0	2	16
74	2015	$	$	2	0	10
75	2015	$	$	0	0	16
76	2015	$	$	4	0	6
77	2015	$	$	8	4	10
79	2015	$	$	0	0	0
80	2015	$	$	40	2	8
81	2015	$	$	0	6	10
84	2015	$	$	14	8	2
85	2015	$	$	10	52	52
86	2015	$	$	6	2	2
89	2015	$	$	2	12	14
90	2015	$	$	4	6	12
91	2015	$	$	0	18	0
93	2015	$	$	0	4	4
95	2015	$	$	0	2	8
97	2015	$	$	12	72	42
99	2015	$	$	2	56	12
100	2015	$	$	6.25	0	12.5
103	2015	$	$	0	4	4
104	2015	$	$	20	26.6666666666667	53.3333333333333
105	2015	$	$	0	4	4
106	2015	$	$	6	66	20
109	2015	$	$	2	10	6
113	2015	$	$	0	0	0
114	2015	$	$	0	2	6
115	2015	$	$	4	8	4
117	2015	$	$	36	90	40
118	2015	$	$	0	14	0
119	2015	$	$	48	84	52
121	2015	$	$	2	6	2
123	2015	$	$	0	0	0
126	2015	$	$	18	86	64
128	2015	$	$	0	0	2
129	2015	$	$	4	2	2
2	2016	$	$	6	52	10
4	2016	$	$	4	50	4
6	2016	$	$	12	74	10
7	2016	$	$	24	24	30
9	2016	$	$	0	8	2
10	2016	$	$	4	24	24
11	2016	$	$	20	42	8
13	2016	$	$	10	58	16
15	2016	$	$	$	$	$
17	2016	$	$	38	50	64
19	2016	$	$	16	38	40
20	2016	$	$	26	44	20
21	2016	$	$	6	66	2
22	2016	$	$	$	$	$
23	2016	$	$	16	80	26
27	2016	$	$	4	42	16
30	2016	$	$	14	76	2
31	2016	$	$	4	80	28
32	2016	$	$	4	78	22
37	2016	$	$	52	70	50
38	2016	$	$	50	76	74
45	2016	$	$	28	82	30
46	2016	$	$	0	62	4
54	2016	$	$	$	$	$
56	2016	$	$	42	64	72
57	2016	$	$	70	78	72
59	2016	$	$	20	84	68
60	2016	$	$	2	6	8
62	2016	$	$	38	56	26
64	2016	$	$	6	60	18
68	2016	$	$	24	56	54
70	2016	$	$	60	84	54
73	2016	$	$	12	16	42
74	2016	$	$	6	86	38
75	2016	$	$	10	12	12
76	2016	$	$	0	18	0
77	2016	$	$	14	58	22
79	2016	$	$	$	$	$
80	2016	$	$	6	68	24
81	2016	$	$	6	36	4
84	2016	$	$	34	68	40
85	2016	$	$	0	20	2
86	2016	$	$	8	70	16
89	2016	$	$	12	88	74
90	2016	$	$	20	76	18
91	2016	$	$	18	42	12
93	2016	$	$	0	4	0
95	2016	$	$	8	48	10
97	2016	$	$	10	82	74
99	2016	$	$	2	18	6
100	2016	$	$	$	$	$
103	2016	$	$	0	30	0
104	2016	$	$	22	60	14
105	2016	$	$	$	$	$
106	2016	$	$	6	34	8
109	2016	$	$	6	52	6
113	2016	$	$	0	60	14
114	2016	$	$	14	22	12
115	2016	$	$	18	84	0
117	2016	$	$	10	50	32
118	2016	$	$	$	$	$
119	2016	$	$	0	8	0
121	2016	$	$	26	84	52
123	2016	$	$	$	$	$
126	2016	$	$	2	52	26
128	2016	$	$	4	16	8
129	2016	$	$	2	18	4

## Sheet: RxL model
An	Cultivar	PE	SE	FS	FW	FF	date	JAM1	JAM2	JAM3	JAM4	JAM5	JAM6	JAM7	JAM8	JAM9	JAM10	JAM11	JAM12	JAM1_2	JAM3_4	JAM5_6	JAM7_8	JAM9_10	JAM11_12	JAM1_3	JAM4_6	JAM7__9	JAM10_12	JAM1_4	JAM5_8	JAM9_12	SEM1	SEM2
2014	31	26	0	0	8.123	52.95	2014-06-03	0	0	0.5	0	0	1	1.5	2.5	0.5	8	5	0	0	0.5	1	4	8.5	5	0.5	1	4.5	13	0.5	5	13.5	3	38
2014	48	2	2	0	8.656	54.5	2014-06-03	0	0	0.5	0	0	1	1.5	2.5	0.5	8	5	0	0	0.5	1	4	8.5	5	0.5	1	4.5	13	0.5	5	13.5	3	38
2014	36	22	8	10	8.227	56.25	2014-06-05	0.5	3	0	0	0.5	0	0	1	1.5	2.5	0.5	8	3.5	0	0.5	1	4	8.5	3.5	0.5	2.5	11	3.5	1.5	12.5	4	22.5
2014	97	0	6	0	8.005	58.2	2014-06-05	0.5	3	0	0	0.5	0	0	1	1.5	2.5	0.5	8	3.5	0	0.5	1	4	8.5	3.5	0.5	2.5	11	3.5	1.5	12.5	4	22.5
2014	15	0	8	0	7.194	47.8	2014-06-06	0	0.5	3	0	0	0.5	0	0	1	1.5	2.5	0.5	0.5	3	0.5	0	2.5	3	3.5	0.5	1	4.5	3.5	0.5	5.5	4	22.5
2014	59	0	0	2	10.507	58.25	2014-06-06	0	0.5	3	0	0	0.5	0	0	1	1.5	2.5	0.5	0.5	3	0.5	0	2.5	3	3.5	0.5	1	4.5	3.5	0.5	5.5	4	22.5
2014	65	10	2	14	9.647	62.05	2014-06-06	0	0.5	3	0	0	0.5	0	0	1	1.5	2.5	0.5	0.5	3	0.5	0	2.5	3	3.5	0.5	1	4.5	3.5	0.5	5.5	4	22.5
2014	78	10	14	0	6.747	68.75	2014-06-06	0	0.5	3	0	0	0.5	0	0	1	1.5	2.5	0.5	0.5	3	0.5	0	2.5	3	3.5	0.5	1	4.5	3.5	0.5	5.5	4	22.5
2014	81	0	4	4	11.064	61.75	2014-06-06	0	0.5	3	0	0	0.5	0	0	1	1.5	2.5	0.5	0.5	3	0.5	0	2.5	3	3.5	0.5	1	4.5	3.5	0.5	5.5	4	22.5
2014	85	12	4	6	9.385	61.35	2014-06-06	0	0.5	3	0	0	0.5	0	0	1	1.5	2.5	0.5	0.5	3	0.5	0	2.5	3	3.5	0.5	1	4.5	3.5	0.5	5.5	4	22.5
2014	114	64	24	4	10.102	79.3	2014-06-06	0	0.5	3	0	0	0.5	0	0	1	1.5	2.5	0.5	0.5	3	0.5	0	2.5	3	3.5	0.5	1	4.5	3.5	0.5	5.5	4	22.5
2014	28	4	0	0	10.396	47.2	2014-06-10	4.5	0	0	1	0	0.5	3	0	0	0.5	0	0	4.5	1	0.5	3	0.5	0	4.5	1.5	3	0.5	5.5	3.5	0.5	9	12
2014	33	6	0	4	7.717	60.65	2014-06-10	4.5	0	0	1	0	0.5	3	0	0	0.5	0	0	4.5	1	0.5	3	0.5	0	4.5	1.5	3	0.5	5.5	3.5	0.5	9	12
2014	51	8	6	6	11.116	59.3	2014-06-10	4.5	0	0	1	0	0.5	3	0	0	0.5	0	0	4.5	1	0.5	3	0.5	0	4.5	1.5	3	0.5	5.5	3.5	0.5	9	12
2014	63	0	6	12	7.964	56.7	2014-06-10	4.5	0	0	1	0	0.5	3	0	0	0.5	0	0	4.5	1	0.5	3	0.5	0	4.5	1.5	3	0.5	5.5	3.5	0.5	9	12
2014	64	12	0	0	7.49	64	2014-06-10	4.5	0	0	1	0	0.5	3	0	0	0.5	0	0	4.5	1	0.5	3	0.5	0	4.5	1.5	3	0.5	5.5	3.5	0.5	9	12
2014	66	4	2	0	6.822	65.35	2014-06-10	4.5	0	0	1	0	0.5	3	0	0	0.5	0	0	4.5	1	0.5	3	0.5	0	4.5	1.5	3	0.5	5.5	3.5	0.5	9	12
2014	3	2	4	0	7.644	63.64	2014-06-11	0	4.5	0	0	1	0	0.5	3	0	0	0.5	0	4.5	0	1	3.5	0	0.5	4.5	1	3.5	0.5	4.5	4.5	0.5	6	10.5
2014	7	30	10	12	9.799	71.65	2014-06-11	0	4.5	0	0	1	0	0.5	3	0	0	0.5	0	4.5	0	1	3.5	0	0.5	4.5	1	3.5	0.5	4.5	4.5	0.5	6	10.5
2014	22	2	2	0	6.675	60.1	2014-06-11	0	4.5	0	0	1	0	0.5	3	0	0	0.5	0	4.5	0	1	3.5	0	0.5	4.5	1	3.5	0.5	4.5	4.5	0.5	6	10.5
2014	27	4	0	2	7.426	55.95	2014-06-11	0	4.5	0	0	1	0	0.5	3	0	0	0.5	0	4.5	0	1	3.5	0	0.5	4.5	1	3.5	0.5	4.5	4.5	0.5	6	10.5
2014	79	2	2	2	8.664	55.9	2014-06-11	0	4.5	0	0	1	0	0.5	3	0	0	0.5	0	4.5	0	1	3.5	0	0.5	4.5	1	3.5	0.5	4.5	4.5	0.5	6	10.5
2014	129	0	2	0	9.262	53.3	2014-06-11	0	4.5	0	0	1	0	0.5	3	0	0	0.5	0	4.5	0	1	3.5	0	0.5	4.5	1	3.5	0.5	4.5	4.5	0.5	6	10.5
2014	133	48	2	2	7.906	58.5	2014-06-11	0	4.5	0	0	1	0	0.5	3	0	0	0.5	0	4.5	0	1	3.5	0	0.5	4.5	1	3.5	0.5	4.5	4.5	0.5	6	10.5
2014	13	0	0	0	7.688	63	2014-06-12	0	0	4.5	0	0	1	0	0.5	3	0	0	0.5	0	4.5	1	0.5	3	0.5	4.5	1	3.5	0.5	4.5	1.5	3.5	5.5	9.5
2014	19	56	4	4	4.448	73.95	2014-06-12	0	0	4.5	0	0	1	0	0.5	3	0	0	0.5	0	4.5	1	0.5	3	0.5	4.5	1	3.5	0.5	4.5	1.5	3.5	5.5	9.5
2014	26	8	2	10	7.362	51.05	2014-06-12	0	0	4.5	0	0	1	0	0.5	3	0	0	0.5	0	4.5	1	0.5	3	0.5	4.5	1	3.5	0.5	4.5	1.5	3.5	5.5	9.5
2014	37	64	0	0	9.57	55	2014-06-12	0	0	4.5	0	0	1	0	0.5	3	0	0	0.5	0	4.5	1	0.5	3	0.5	4.5	1	3.5	0.5	4.5	1.5	3.5	5.5	9.5
2014	43	0	0	0	4.997	58.45	2014-06-12	0	0	4.5	0	0	1	0	0.5	3	0	0	0.5	0	4.5	1	0.5	3	0.5	4.5	1	3.5	0.5	4.5	1.5	3.5	5.5	9.5
2014	46	8	0	0	7.589	56.15	2014-06-12	0	0	4.5	0	0	1	0	0.5	3	0	0	0.5	0	4.5	1	0.5	3	0.5	4.5	1	3.5	0.5	4.5	1.5	3.5	5.5	9.5
2014	55	2	4	0	9.129	59.8	2014-06-12	0	0	4.5	0	0	1	0	0.5	3	0	0	0.5	0	4.5	1	0.5	3	0.5	4.5	1	3.5	0.5	4.5	1.5	3.5	5.5	9.5
2014	58	0	0	2	9.187	49.45	2014-06-12	0	0	4.5	0	0	1	0	0.5	3	0	0	0.5	0	4.5	1	0.5	3	0.5	4.5	1	3.5	0.5	4.5	1.5	3.5	5.5	9.5
2014	72	18	2	0	10.005	51.3	2014-06-12	0	0	4.5	0	0	1	0	0.5	3	0	0	0.5	0	4.5	1	0.5	3	0.5	4.5	1	3.5	0.5	4.5	1.5	3.5	5.5	9.5
2014	76	6	0	0	7.401	60.25	2014-06-12	0	0	4.5	0	0	1	0	0.5	3	0	0	0.5	0	4.5	1	0.5	3	0.5	4.5	1	3.5	0.5	4.5	1.5	3.5	5.5	9.5
2014	83	20	0	0	7.937	65.75	2014-06-12	0	0	4.5	0	0	1	0	0.5	3	0	0	0.5	0	4.5	1	0.5	3	0.5	4.5	1	3.5	0.5	4.5	1.5	3.5	5.5	9.5
2014	90	4	0	0	7.553	66.5	2014-06-12	0	0	4.5	0	0	1	0	0.5	3	0	0	0.5	0	4.5	1	0.5	3	0.5	4.5	1	3.5	0.5	4.5	1.5	3.5	5.5	9.5
2014	96	0	4	8	11.018	45.6	2014-06-12	0	0	4.5	0	0	1	0	0.5	3	0	0	0.5	0	4.5	1	0.5	3	0.5	4.5	1	3.5	0.5	4.5	1.5	3.5	5.5	9.5
2014	104	10	0	0	8.479	58.6	2014-06-12	0	0	4.5	0	0	1	0	0.5	3	0	0	0.5	0	4.5	1	0.5	3	0.5	4.5	1	3.5	0.5	4.5	1.5	3.5	5.5	9.5
2014	109	2	0	0	8.365	62.15	2014-06-12	0	0	4.5	0	0	1	0	0.5	3	0	0	0.5	0	4.5	1	0.5	3	0.5	4.5	1	3.5	0.5	4.5	1.5	3.5	5.5	9.5
2014	116	2	2	0	6.283	76.1	2014-06-12	0	0	4.5	0	0	1	0	0.5	3	0	0	0.5	0	4.5	1	0.5	3	0.5	4.5	1	3.5	0.5	4.5	1.5	3.5	5.5	9.5
2014	131	20	0	2	6.116	67.95	2014-06-12	0	0	4.5	0	0	1	0	0.5	3	0	0	0.5	0	4.5	1	0.5	3	0.5	4.5	1	3.5	0.5	4.5	1.5	3.5	5.5	9.5
2014	53	0	2	4	7.59	63.8	2014-06-13	0	0	0	4.5	0	0	1	0	0.5	3	0	0	0	4.5	0	1	3.5	0	0	4.5	1.5	3	4.5	1	3.5	5.5	9.5
2014	71	0	0	0	7.012	73.3	2014-06-13	0	0	0	4.5	0	0	1	0	0.5	3	0	0	0	4.5	0	1	3.5	0	0	4.5	1.5	3	4.5	1	3.5	5.5	9.5
2014	88	10	4	4	9.455	59.95	2014-06-13	0	0	0	4.5	0	0	1	0	0.5	3	0	0	0	4.5	0	1	3.5	0	0	4.5	1.5	3	4.5	1	3.5	5.5	9.5
2014	99	0	0	0	8.478	61.2	2014-06-13	0	0	0	4.5	0	0	1	0	0.5	3	0	0	0	4.5	0	1	3.5	0	0	4.5	1.5	3	4.5	1	3.5	5.5	9.5
2014	103	10	0	2	7.795	64.95	2014-06-13	0	0	0	4.5	0	0	1	0	0.5	3	0	0	0	4.5	0	1	3.5	0	0	4.5	1.5	3	4.5	1	3.5	5.5	9.5
2014	126	6	2	2	6.129	80.8	2014-06-13	0	0	0	4.5	0	0	1	0	0.5	3	0	0	0	4.5	0	1	3.5	0	0	4.5	1.5	3	4.5	1	3.5	5.5	9.5
2014	4	0	2	2	5.62	61.15	2014-06-16	0	0	0	0	0	0	4.5	0	0	1	0	0.5	0	0	0	4.5	1	0.5	0	0	4.5	1.5	0	4.5	1.5	5.5	9
2014	6	0	0	2	7.068	62.55	2014-06-16	0	0	0	0	0	0	4.5	0	0	1	0	0.5	0	0	0	4.5	1	0.5	0	0	4.5	1.5	0	4.5	1.5	4.5	9
2014	41	4	0	2	9.04	45.8	2014-06-16	0	0	0	0	0	0	4.5	0	0	1	0	0.5	0	0	0	4.5	1	0.5	0	0	4.5	1.5	0	4.5	1.5	4.5	9
2014	69	0	0	0	7.105	65.85	2014-06-16	0	0	0	0	0	0	4.5	0	0	1	0	0.5	0	0	0	4.5	1	0.5	0	0	4.5	1.5	0	4.5	1.5	4.5	9
2014	87					29.6	2014-06-16	0	0	0	0	0	0	4.5	0	0	1	0	0.5	0	0	0	4.5	1	0.5	0	0	4.5	1.5	0	4.5	1.5	4.5	9
2014	101	6	0	0	6.425	64.95	2014-06-16	0	0	0	0	0	0	4.5	0	0	1	0	0.5	0	0	0	4.5	1	0.5	0	0	4.5	1.5	0	4.5	1.5	4.5	9
2014	17	16	2	6	8.578	61.75	2014-06-17	0	0	0	0	0	0	0	4.5	0	0	1	0	0	0	0	4.5	0	1	0	0	4.5	1	0	4.5	1	0	9
2014	18	22	0	0	6.66	62.4	2014-06-17	0	0	0	0	0	0	0	4.5	0	0	1	0	0	0	0	4.5	0	1	0	0	4.5	1	0	4.5	1	0	9
2014	42	0	0	2	7.173	66	2014-06-17	0	0	0	0	0	0	0	4.5	0	0	1	0	0	0	0	4.5	0	1	0	0	4.5	1	0	4.5	1	0	9
2014	50	2	2	6	9.405	67.2	2014-06-17	0	0	0	0	0	0	0	4.5	0	0	1	0	0	0	0	4.5	0	1	0	0	4.5	1	0	4.5	1	0	9
2014	54	0	6	2	9.105	71.1	2014-06-17	0	0	0	0	0	0	0	4.5	0	0	1	0	0	0	0	4.5	0	1	0	0	4.5	1	0	4.5	1	0	9
2014	57	2	0	2	6.1	72.15	2014-06-17	0	0	0	0	0	0	0	4.5	0	0	1	0	0	0	0	4.5	0	1	0	0	4.5	1	0	4.5	1	0	9
2014	70	10	0	0	7.425	61.1	2014-06-17	0	0	0	0	0	0	0	4.5	0	0	1	0	0	0	0	4.5	0	1	0	0	4.5	1	0	4.5	1	0	9
2014	73	4	0	2	7.2	77	2014-06-17	0	0	0	0	0	0	0	4.5	0	0	1	0	0	0	0	4.5	0	1	0	0	4.5	1	0	4.5	1	0	9
2014	77	6	0	8	7.62	65.3	2014-06-17	0	0	0	0	0	0	0	4.5	0	0	1	0	0	0	0	4.5	0	1	0	0	4.5	1	0	4.5	1	0	9
2014	125	0	0	2	7.258	68.9	2014-06-17	0	0	0	0	0	0	0	4.5	0	0	1	0	0	0	0	4.5	0	1	0	0	4.5	1	0	4.5	1	0	9
2014	10	2	0	0	11.909	43.9	2014-06-18	0	0	0	0	0	0	0	0	4.5	0	0	1	0	0	0	0	4.5	1	0	0	4.5	1	0	0	5.5	0	6
2014	32	0	0	0	9.504	72.6	2014-06-18	0	0	0	0	0	0	0	0	4.5	0	0	1	0	0	0	0	4.5	1	0	0	4.5	1	0	0	5.5	0	6
2014	47	2	0	0	6.557	64.45	2014-06-18	0	0	0	0	0	0	0	0	4.5	0	0	1	0	0	0	0	4.5	1	0	0	4.5	1	0	0	5.5	0	6
2014	91	0	0	0	7.912	57.1	2014-06-18	0	0	0	0	0	0	0	0	4.5	0	0	1	0	0	0	0	4.5	1	0	0	4.5	1	0	0	5.5	0	6
2014	92	8	2	0	8.864	57.05	2014-06-18	0	0	0	0	0	0	0	0	4.5	0	0	1	0	0	0	0	4.5	1	0	0	4.5	1	0	0	5.5	0	6
2014	95	0	0	0	7.809	63.95	2014-06-18	0	0	0	0	0	0	0	0	4.5	0	0	1	0	0	0	0	4.5	1	0	0	4.5	1	0	0	5.5	0	6
2014	100	0	0	2	7.482	63.5	2014-06-18	0	0	0	0	0	0	0	0	4.5	0	0	1	0	0	0	0	4.5	1	0	0	4.5	1	0	0	5.5	0	6
2014	105	8	0	2	11.083	60.6	2014-06-18	0	0	0	0	0	0	0	0	4.5	0	0	1	0	0	0	0	4.5	1	0	0	4.5	1	0	0	5.5	0	6
2014	107	6	0	2	8.918	54.15	2014-06-18	0	0	0	0	0	0	0	0	4.5	0	0	1	0	0	0	0	4.5	1	0	0	4.5	1	0	0	5.5	0	6
2014	113	2	0	2	7.91	63.85	2014-06-18	0	0	0	0	0	0	0	0	4.5	0	0	1	0	0	0	0	4.5	1	0	0	4.5	1	0	0	5.5	0	6
2014	115	22	2	8	9.059	60	2014-06-18	0	0	0	0	0	0	0	0	4.5	0	0	1	0	0	0	0	4.5	1	0	0	4.5	1	0	0	5.5	0	6
2014	127	98	4	0	10.553	60.85	2014-06-18	0	0	0	0	0	0	0	0	4.5	0	0	1	0	0	0	0	4.5	1	0	0	4.5	1	0	0	5.5	0	6
2014	1	0	0	2	6.385	52.25	2014-06-19	0	0	0	0	0	0	0	0	0	4.5	0	0	0	0	0	0	4.5	0	0	0	0	4.5	0	0	4.5	0	5.5
2014	9	20	12	2	6.703	63.2	2014-06-19	0	0	0	0	0	0	0	0	0	4.5	0	0	0	0	0	0	4.5	0	0	0	0	4.5	0	0	4.5	0	5.5
2014	23	0	0	0	6.702	61.3	2014-06-19	0	0	0	0	0	0	0	0	0	4.5	0	0	0	0	0	0	4.5	0	0	0	0	4.5	0	0	4.5	0	5.5
2014	25	18	2	0	9.784	65.55	2014-06-19	0	0	0	0	0	0	0	0	0	4.5	0	0	0	0	0	0	4.5	0	0	0	0	4.5	0	0	4.5	0	5.5
2014	40	2	4	0	9.949	60.45	2014-06-19	0	0	0	0	0	0	0	0	0	4.5	0	0	0	0	0	0	4.5	0	0	0	0	4.5	0	0	4.5	0	5.5
2014	45	34	0	4	7.587	58.55	2014-06-19	0	0	0	0	0	0	0	0	0	4.5	0	0	0	0	0	0	4.5	0	0	0	0	4.5	0	0	4.5	0	5.5
2014	74	4	0	0	6.992	74.65	2014-06-19	0	0	0	0	0	0	0	0	0	4.5	0	0	0	0	0	0	4.5	0	0	0	0	4.5	0	0	4.5	0	5.5
2014	82	0	0	0	6.602	59.8	2014-06-19	0	0	0	0	0	0	0	0	0	4.5	0	0	0	0	0	0	4.5	0	0	0	0	4.5	0	0	4.5	0	5.5
2014	89	0	0	0	7.582	49.65	2014-06-19	0	0	0	0	0	0	0	0	0	4.5	0	0	0	0	0	0	4.5	0	0	0	0	4.5	0	0	4.5	0	5.5
2014	93	4	18	0	7.871	70.35	2014-06-19	0	0	0	0	0	0	0	0	0	4.5	0	0	0	0	0	0	4.5	0	0	0	0	4.5	0	0	4.5	0	5.5
2014	108	14	4	2	10.533	68.2	2014-06-19	0	0	0	0	0	0	0	0	0	4.5	0	0	0	0	0	0	4.5	0	0	0	0	4.5	0	0	4.5	0	5.5
2014	117	14	0	0	9.91	39	2014-06-19	0	0	0	0	0	0	0	0	0	4.5	0	0	0	0	0	0	4.5	0	0	0	0	4.5	0	0	4.5	0	5.5
2014	130	4	0	2	9.908	46	2014-06-19	0	0	0	0	0	0	0	0	0	4.5	0	0	0	0	0	0	4.5	0	0	0	0	4.5	0	0	4.5	0	5.5
2014	2	0	0	2	5.975	65.35	2014-06-20	0	0	0	0	0	0	0	0	0	0	4.5	0	0	0	0	0	0	4.5	0	0	0	4.5	0	0	4.5	0	5.5
2014	5	80	2	0	7.963	69	2014-06-20	0	0	0	0	0	0	0	0	0	0	4.5	0	0	0	0	0	0	4.5	0	0	0	4.5	0	0	4.5	0	5.5
2014	14	0	0	2	6.598	75.05	2014-06-20	0	0	0	0	0	0	0	0	0	0	4.5	0	0	0	0	0	0	4.5	0	0	0	4.5	0	0	4.5	0	5.5
2014	21	0	10	0	9.618	57.95	2014-06-20	0	0	0	0	0	0	0	0	0	0	4.5	0	0	0	0	0	0	4.5	0	0	0	4.5	0	0	4.5	0	5.5
2014	39	38	0	0	5.929	74.55	2014-06-20	0	0	0	0	0	0	0	0	0	0	4.5	0	0	0	0	0	0	4.5	0	0	0	4.5	0	0	4.5	0	5.5
2014	84	0	2	0	9.665	68.05	2014-06-20	0	0	0	0	0	0	0	0	0	0	4.5	0	0	0	0	0	0	4.5	0	0	0	4.5	0	0	4.5	0	5.5
2014	94	66	2	6	8.111	68.25	2014-06-20	0	0	0	0	0	0	0	0	0	0	4.5	0	0	0	0	0	0	4.5	0	0	0	4.5	0	0	4.5	0	5.5
2014	98	44	0	0	7.132	61.45	2014-06-20	0	0	0	0	0	0	0	0	0	0	4.5	0	0	0	0	0	0	4.5	0	0	0	4.5	0	0	4.5	0	5.5
2014	112	0	2	0	9.55	52.5	2014-06-20	0	0	0	0	0	0	0	0	0	0	4.5	0	0	0	0	0	0	4.5	0	0	0	4.5	0	0	4.5	0	5.5
2014	124	28	0	0	9.152	66.1	2014-06-20	0	0	0	0	0	0	0	0	0	0	4.5	0	0	0	0	0	0	4.5	0	0	0	4.5	0	0	4.5	0	5.5
2014	11	0	0	2	7.962	67.2	2014-06-23	45	0	0	0	0	0	0	0	0	0	0	0	45	0	0	0	0	0	45	0	0	0	45	0	0	45	49.5
2014	16	0	2	2	8.688	56.2	2014-06-23	45	0	0	0	0	0	0	0	0	0	0	0	45	0	0	0	0	0	45	0	0	0	45	0	0	45	49.5
2014	34	6	2	2	8.114	60.45	2014-06-23	45	0	0	0	0	0	0	0	0	0	0	0	45	0	0	0	0	0	45	0	0	0	45	0	0	45	49.5
2014	62						2014-06-23	45	0	0	0	0	0	0	0	0	0	0	0	45	0	0	0	0	0	45	0	0	0	45	0	0	45	49.5
2014	68	20	22	0	7.14	69.45	2014-06-23	45	0	0	0	0	0	0	0	0	0	0	0	45	0	0	0	0	0	45	0	0	0	45	0	0	45	49.5
2014	75	0	0	0	7.897	42.65	2014-06-23	45	0	0	0	0	0	0	0	0	0	0	0	45	0	0	0	0	0	45	0	0	0	45	0	0	45	49.5
2014	118	12	0	0	6.225	69.4	2014-06-23	45	0	0	0	0	0	0	0	0	0	0	0	45	0	0	0	0	0	45	0	0	0	45	0	0	45	49.5
2014	123	0	2	4	7.085	66	2014-06-23	45	0	0	0	0	0	0	0	0	0	0	0	45	0	0	0	0	0	45	0	0	0	45	0	0	45	49.5
2014	35	10	8	2	8.829	60.4	2014-06-25	0	0	45	0	0	0	0	0	0	0	0	0	0	45	0	0	0	0	45	0	0	0	45	0	0	45	45
2014	38	0	4	6	8.35	61.7	2014-06-25	0	0	45	0	0	0	0	0	0	0	0	0	0	45	0	0	0	0	45	0	0	0	45	0	0	45	45
2014	44	8	8	4	8.613	61.75	2014-06-25	0	0	45	0	0	0	0	0	0	0	0	0	0	45	0	0	0	0	45	0	0	0	45	0	0	45	45
2014	60	0	0	0	8.758	47.8	2014-06-25	0	0	45	0	0	0	0	0	0	0	0	0	0	45	0	0	0	0	45	0	0	0	45	0	0	45	45
2014	61	4	4	2	7.687	76.25	2014-06-25	0	0	45	0	0	0	0	0	0	0	0	0	0	45	0	0	0	0	45	0	0	0	45	0	0	45	45
2014	111	2	0	0	7.983	64.9	2014-06-25	0	0	45	0	0	0	0	0	0	0	0	0	0	45	0	0	0	0	45	0	0	0	45	0	0	45	45
2014	120	6	2	0	8.146	51.9	2014-06-25	0	0	45	0	0	0	0	0	0	0	0	0	0	45	0	0	0	0	45	0	0	0	45	0	0	45	45
2014	29	18	4	2	7.641	77.3	2014-06-27	0	0	0	0	45	0	0	0	0	0	0	0	0	0	45	0	0	0	0	45	0	0	0	45	0	45	45
2014	30	44	0	0	8.913	65.6	2014-06-27	0	0	0	0	45	0	0	0	0	0	0	0	0	0	45	0	0	0	0	45	0	0	0	45	0	45	45
2014	49	0	0	0	8.552	59.1	2014-06-27	0	0	0	0	45	0	0	0	0	0	0	0	0	0	45	0	0	0	0	45	0	0	0	45	0	45	45
2014	102	78	4	4	7.334	58.95	2014-06-27	0	0	0	0	45	0	0	0	0	0	0	0	0	0	45	0	0	0	0	45	0	0	0	45	0	45	45
2014	106	36	2	2	8.999	47.6	2014-06-27	0	0	0	0	45	0	0	0	0	0	0	0	0	0	45	0	0	0	0	45	0	0	0	45	0	45	45
2013	3	24	24	22	8.2	70	2013-06-24	0.5	0	3.5	4.5	0	25	41.5	0	0	0	10.5	0	0.5	8	25	41.5	0	10.5	4	29.5	41.5	10.5	8.5	66.5	10.5	75	86.5
2013	7	0	0	0	9.32		2013-06-24	0.5	0	3.5	4.5	0	25	41.5	0	0	0	10.5	0	0.5	8	25	41.5	0	10.5	4	29.5	41.5	10.5	8.5	66.5	10.5	75	86.5
2013	15	8	12	6	7.88	50	2013-06-24	0.5	0	3.5	4.5	0	25	41.5	0	0	0	10.5	0	0.5	8	25	41.5	0	10.5	4	29.5	41.5	10.5	8.5	66.5	10.5	75	86.5
2013	22	8	14	12	8.5	58	2013-06-24	0.5	0	3.5	4.5	0	25	41.5	0	0	0	10.5	0	0.5	8	25	41.5	0	10.5	4	29.5	41.5	10.5	8.5	66.5	10.5	75	86.5
2013	31	40	0	24	7.57	49	2013-06-24	0.5	0	3.5	4.5	0	25	41.5	0	0	0	10.5	0	0.5	8	25	41.5	0	10.5	4	29.5	41.5	10.5	8.5	66.5	10.5	75	86.5
2013	36	26	8	4	9.52	60	2013-06-24	0.5	0	3.5	4.5	0	25	41.5	0	0	0	10.5	0	0.5	8	25	41.5	0	10.5	4	29.5	41.5	10.5	8.5	66.5	10.5	75	86.5
2013	48	14	4	6	8.8	61	2013-06-24	0.5	0	3.5	4.5	0	25	41.5	0	0	0	10.5	0	0.5	8	25	41.5	0	10.5	4	29.5	41.5	10.5	8.5	66.5	10.5	75	86.5
2013	58	2	0	2	9.92	57	2013-06-24	0.5	0	3.5	4.5	0	25	41.5	0	0	0	10.5	0	0.5	8	25	41.5	0	10.5	4	29.5	41.5	10.5	8.5	66.5	10.5	75	86.5
2013	63	10	12	6	8.872	63	2013-06-24	0.5	0	3.5	4.5	0	25	41.5	0	0	0	10.5	0	0.5	8	25	41.5	0	10.5	4	29.5	41.5	10.5	8.5	66.5	10.5	75	86.5
2013	65	18	0	26	11.1	55	2013-06-24	0.5	0	3.5	4.5	0	25	41.5	0	0	0	10.5	0	0.5	8	25	41.5	0	10.5	4	29.5	41.5	10.5	8.5	66.5	10.5	75	86.5
2013	81	22	4	10	10.32	61	2013-06-24	0.5	0	3.5	4.5	0	25	41.5	0	0	0	10.5	0	0.5	8	25	41.5	0	10.5	4	29.5	41.5	10.5	8.5	66.5	10.5	75	86.5
2013	85	30	18	20	9.75	65	2013-06-24	0.5	0	3.5	4.5	0	25	41.5	0	0	0	10.5	0	0.5	8	25	41.5	0	10.5	4	29.5	41.5	10.5	8.5	66.5	10.5	75	86.5
2013	97	16	18	16	8.6	66	2013-06-24	0.5	0	3.5	4.5	0	25	41.5	0	0	0	10.5	0	0.5	8	25	41.5	0	10.5	4	29.5	41.5	10.5	8.5	66.5	10.5	75	86.5
2013	114	86	76	40	11.28		2013-06-24	0.5	0	3.5	4.5	0	25	41.5	0	0	0	10.5	0	0.5	8	25	41.5	0	10.5	4	29.5	41.5	10.5	8.5	66.5	10.5	75	86.5
2013	4	0	4	4	6.56	66	2013-06-28	0	0	0	0	0.5	0	3.5	4.5	0	25	41.5	0	0	0	0.5	8	25	41.5	0	0.5	8	66.5	0	8.5	66.5	4	75
2013	13	0	0	0	9.34	62	2013-06-28	0	0	0	0	0.5	0	3.5	4.5	0	25	41.5	0	0	0	0.5	8	25	41.5	0	0.5	8	66.5	0	8.5	66.5	4	75
2013	28	4	0	0	8.64	43	2013-06-28	0	0	0	0	0.5	0	3.5	4.5	0	25	41.5	0	0	0	0.5	8	25	41.5	0	0.5	8	66.5	0	8.5	66.5	4	75
2013	33	14	0	0	8.04	62	2013-06-28	0	0	0	0	0.5	0	3.5	4.5	0	25	41.5	0	0	0	0.5	8	25	41.5	0	0.5	8	66.5	0	8.5	66.5	4	75
2013	42	6	0	0	5.92	61	2013-06-28	0	0	0	0	0.5	0	3.5	4.5	0	25	41.5	0	0	0	0.5	8	25	41.5	0	0.5	8	66.5	0	8.5	66.5	4	75
2013	50	4	8	4	9.2	62	2013-06-28	0	0	0	0	0.5	0	3.5	4.5	0	25	41.5	0	0	0	0.5	8	25	41.5	0	0.5	8	66.5	0	8.5	66.5	4	75
2013	55	18	14	4	8.8	64	2013-06-28	0	0	0	0	0.5	0	3.5	4.5	0	25	41.5	0	0	0	0.5	8	25	41.5	0	0.5	8	66.5	0	8.5	66.5	4	75
2013	59	6	0	4	11.8	49	2013-06-28	0	0	0	0	0.5	0	3.5	4.5	0	25	41.5	0	0	0	0.5	8	25	41.5	0	0.5	8	66.5	0	8.5	66.5	4	75
2013	66	12	2	0	7.52	70	2013-06-28	0	0	0	0	0.5	0	3.5	4.5	0	25	41.5	0	0	0	0.5	8	25	41.5	0	0.5	8	66.5	0	8.5	66.5	4	75
2013	79	6	0	8	10.4	65	2013-06-28	0	0	0	0	0.5	0	3.5	4.5	0	25	41.5	0	0	0	0.5	8	25	41.5	0	0.5	8	66.5	0	8.5	66.5	4	75
2013	82	2	0	0	7.82	57	2013-07-01	0	0	0	0	0	0	0	0.5	0	3.5	4.5	0	0	0	0	0.5	3.5	4.5	0	0	0.5	8	0	0.5	8	0	75
2013	83	46	12	4	8.88	68	2013-07-01	0	0	0	0	0	0	0	0.5	0	3.5	4.5	0	0	0	0	0.5	3.5	4.5	0	0	0.5	8	0	0.5	8	0	75
2013	87	0	2	4	10.9	44	2013-07-01	0	0	0	0	0	0	0	0.5	0	3.5	4.5	0	0	0	0	0.5	3.5	4.5	0	0	0.5	8	0	0.5	8	0	75
2013	88	8	6	2	11.16	69	2013-07-01	0	0	0	0	0	0	0	0.5	0	3.5	4.5	0	0	0	0	0.5	3.5	4.5	0	0	0.5	8	0	0.5	8	0	75
2013	90	22	0	4	9.32	62	2013-07-01	0	0	0	0	0	0	0	0.5	0	3.5	4.5	0	0	0	0	0.5	3.5	4.5	0	0	0.5	8	0	0.5	8	0	75
2013	91	4	0	0	8.76	62	2013-07-01	0	0	0	0	0	0	0	0.5	0	3.5	4.5	0	0	0	0	0.5	3.5	4.5	0	0	0.5	8	0	0.5	8	0	75
2013	93	26	16	4	8.54	68	2013-07-01	0	0	0	0	0	0	0	0.5	0	3.5	4.5	0	0	0	0	0.5	3.5	4.5	0	0	0.5	8	0	0.5	8	0	75
2013	98	92	0	0	7.34	50	2013-07-01	0	0	0	0	0	0	0	0.5	0	3.5	4.5	0	0	0	0	0.5	3.5	4.5	0	0	0.5	8	0	0.5	8	0	75
2013	99	0	0	10	9.96	57	2013-07-01	0	0	0	0	0	0	0	0.5	0	3.5	4.5	0	0	0	0	0.5	3.5	4.5	0	0	0.5	8	0	0.5	8	0	75
2013	101	14	0	4	6.56	65	2013-07-01	0	0	0	0	0	0	0	0.5	0	3.5	4.5	0	0	0	0	0.5	3.5	4.5	0	0	0.5	8	0	0.5	8	0	75
2013	103	4	0	0	9.56	55	2013-07-01	0	0	0	0	0	0	0	0.5	0	3.5	4.5	0	0	0	0	0.5	3.5	4.5	0	0	0.5	8	0	0.5	8	0	75
2013	104	36	0	0	10	57	2013-07-01	0	0	0	0	0	0	0	0.5	0	3.5	4.5	0	0	0	0	0.5	3.5	4.5	0	0	0.5	8	0	0.5	8	0	75
2013	105	48	0	0	11.04	59	2013-07-01	0	0	0	0	0	0	0	0.5	0	3.5	4.5	0	0	0	0	0.5	3.5	4.5	0	0	0.5	8	0	0.5	8	0	75
2013	106	6	0	2	8.84	58	2013-07-01	0	0	0	0	0	0	0	0.5	0	3.5	4.5	0	0	0	0	0.5	3.5	4.5	0	0	0.5	8	0	0.5	8	0	75
2013	109	20	4	2	8.92	60	2013-07-01	0	0	0	0	0	0	0	0.5	0	3.5	4.5	0	0	0	0	0.5	3.5	4.5	0	0	0.5	8	0	0.5	8	0	75
2013	115	18	0	0	8.96	47	2013-07-01	0	0	0	0	0	0	0	0.5	0	3.5	4.5	0	0	0	0	0.5	3.5	4.5	0	0	0.5	8	0	0.5	8	0	75
2013	116	12	22	0	9.12	78	2013-07-01	0	0	0	0	0	0	0	0.5	0	3.5	4.5	0	0	0	0	0.5	3.5	4.5	0	0	0.5	8	0	0.5	8	0	75
2013	125	0	2	0	7.96	73	2013-07-01	0	0	0	0	0	0	0	0.5	0	3.5	4.5	0	0	0	0	0.5	3.5	4.5	0	0	0.5	8	0	0.5	8	0	75
2013	127	34	2	0	10.2	56	2013-07-01	0	0	0	0	0	0	0	0.5	0	3.5	4.5	0	0	0	0	0.5	3.5	4.5	0	0	0.5	8	0	0.5	8	0	75
2013	129	20	2	2	10.66	60	2013-07-01	0	0	0	0	0	0	0	0.5	0	3.5	4.5	0	0	0	0	0.5	3.5	4.5	0	0	0.5	8	0	0.5	8	0	75
2013	130	2	4	2	10.28	56	2013-07-01	0	0	0	0	0	0	0	0.5	0	3.5	4.5	0	0	0	0	0.5	3.5	4.5	0	0	0.5	8	0	0.5	8	0	75
2013	133	38	2	6	9.16	66	2013-07-01	0	0	0	0	0	0	0	0.5	0	3.5	4.5	0	0	0	0	0.5	3.5	4.5	0	0	0.5	8	0	0.5	8	0	75
2013	1	2	0	4	8.52	55	2013-07-04	0.5	1	0	0	0	0	0	0	0	0	0.5	0	1.5	0	0	0	0	0.5	1.5	0	0	0.5	1.5	0	0.5	1.5	10
2013	6	2	0	0	8.64	68	2013-07-04	0.5	1	0	0	0	0	0	0	0	0	0.5	0	1.5	0	0	0	0	0.5	1.5	0	0	0.5	1.5	0	0.5	1.5	10
2013	9	34	4	0	7.86	69	2013-07-04	0.5	1	0	0	0	0	0	0	0	0	0.5	0	1.5	0	0	0	0	0.5	1.5	0	0	0.5	1.5	0	0.5	1.5	10
2013	10	9.1	0	0	12.72	42	2013-07-04	0.5	1	0	0	0	0	0	0	0	0	0.5	0	1.5	0	0	0	0	0.5	1.5	0	0	0.5	1.5	0	0.5	1.5	10
2013	16	2	0	2	9.24	59	2013-07-04	0.5	1	0	0	0	0	0	0	0	0	0.5	0	1.5	0	0	0	0	0.5	1.5	0	0	0.5	1.5	0	0.5	1.5	10
2013	17	10	0	6	8.68	63	2013-07-04	0.5	1	0	0	0	0	0	0	0	0	0.5	0	1.5	0	0	0	0	0.5	1.5	0	0	0.5	1.5	0	0.5	1.5	10
2013	19	68	0	14	5.56	79	2013-07-04	0.5	1	0	0	0	0	0	0	0	0	0.5	0	1.5	0	0	0	0	0.5	1.5	0	0	0.5	1.5	0	0.5	1.5	10
2013	21	3.2	0	0	8.08	61	2013-07-04	0.5	1	0	0	0	0	0	0	0	0	0.5	0	1.5	0	0	0	0	0.5	1.5	0	0	0.5	1.5	0	0.5	1.5	10
2013	25	30	2	2	10.2	70	2013-07-04	0.5	1	0	0	0	0	0	0	0	0	0.5	0	1.5	0	0	0	0	0.5	1.5	0	0	0.5	1.5	0	0.5	1.5	10
2013	26	2	0	0	7.88	48	2013-07-04	0.5	1	0	0	0	0	0	0	0	0	0.5	0	1.5	0	0	0	0	0.5	1.5	0	0	0.5	1.5	0	0.5	1.5	10
2013	27	2	2	2	9.4	65	2013-07-04	0.5	1	0	0	0	0	0	0	0	0	0.5	0	1.5	0	0	0	0	0.5	1.5	0	0	0.5	1.5	0	0.5	1.5	10
2013	32	4	0	2	9.4	72	2013-07-04	0.5	1	0	0	0	0	0	0	0	0	0.5	0	1.5	0	0	0	0	0.5	1.5	0	0	0.5	1.5	0	0.5	1.5	10
2013	43	6	0	0	6.08	54	2013-07-04	0.5	1	0	0	0	0	0	0	0	0	0.5	0	1.5	0	0	0	0	0.5	1.5	0	0	0.5	1.5	0	0.5	1.5	10
2013	45	46	0	4	8.64	64	2013-07-04	0.5	1	0	0	0	0	0	0	0	0	0.5	0	1.5	0	0	0	0	0.5	1.5	0	0	0.5	1.5	0	0.5	1.5	10
2013	57	0	0	2	6.92	70	2013-07-04	0.5	1	0	0	0	0	0	0	0	0	0.5	0	1.5	0	0	0	0	0.5	1.5	0	0	0.5	1.5	0	0.5	1.5	10
2013	69	12	4	4	7.64	62	2013-07-04	0.5	1	0	0	0	0	0	0	0	0	0.5	0	1.5	0	0	0	0	0.5	1.5	0	0	0.5	1.5	0	0.5	1.5	10
2013	70	6	0	0	8.52	66	2013-07-04	0.5	1	0	0	0	0	0	0	0	0	0.5	0	1.5	0	0	0	0	0.5	1.5	0	0	0.5	1.5	0	0.5	1.5	10
2013	72	2	2	0	10.52	51	2013-07-04	0.5	1	0	0	0	0	0	0	0	0	0.5	0	1.5	0	0	0	0	0.5	1.5	0	0	0.5	1.5	0	0.5	1.5	10
2013	74	8	26	18	8.88	79	2013-07-04	0.5	1	0	0	0	0	0	0	0	0	0.5	0	1.5	0	0	0	0	0.5	1.5	0	0	0.5	1.5	0	0.5	1.5	10
2013	75	0	0	0	9.2	42	2013-07-04	0.5	1	0	0	0	0	0	0	0	0	0.5	0	1.5	0	0	0	0	0.5	1.5	0	0	0.5	1.5	0	0.5	1.5	10
2013	94	16	0	0	8.36	63	2013-07-04	0.5	1	0	0	0	0	0	0	0	0	0.5	0	1.5	0	0	0	0	0.5	1.5	0	0	0.5	1.5	0	0.5	1.5	10
2013	102	8	14	10	7.4	76	2013-07-04	0.5	1	0	0	0	0	0	0	0	0	0.5	0	1.5	0	0	0	0	0.5	1.5	0	0	0.5	1.5	0	0.5	1.5	10
2013	113	6	0	2	7.88	65	2013-07-04	0.5	1	0	0	0	0	0	0	0	0	0.5	0	1.5	0	0	0	0	0.5	1.5	0	0	0.5	1.5	0	0.5	1.5	10
2013	2	0	2	6	5.6	64	2013-07-08	0	0	0	0	0.5	1	0	0	0	0	0	0	0	0	0	0.5	1.5	1	0	0	0	0	0	0	0	1.5	1.5
2013	5	78	2	2	7.96	60	2013-07-08	0	0	0	0	0.5	1	0	0	0	0	0	0	0	0	1.5	0	0	0	0	1.5	0	0	0	1.5	0	1.5	1.5
2013	23	0	0	0	7.84	61	2013-07-08	0	0	0	0	0.5	1	0	0	0	0	0	0	0	0	1.5	0	0	0	0	1.5	0	0	0	1.5	0	1.5	1.5
2013	34	4	2	2	8.08	65	2013-07-08	0	0	0	0	0.5	1	0	0	0	0	0	0	0	0	1.5	0	0	0	0	1.5	0	0	0	1.5	0	1.5	1.5
2013	37	40	0	0	9.2	55	2013-07-08	0	0	0	0	0.5	1	0	0	0	0	0	0	0	0	1.5	0	0	0	0	1.5	0	0	0	1.5	0	1.5	1.5
2013	38	0	0	0	7.08	61	2013-07-08	0	0	0	0	0.5	1	0	0	0	0	0	0	0	0	1.5	0	0	0	0	1.5	0	0	0	1.5	0	1.5	1.5
2013	40	3.125	0	3.125	12.13	66	2013-07-08	0	0	0	0	0.5	1	0	0	0	0	0	0	0	0	1.5	0	0	0	0	1.5	0	0	0	1.5	0	1.5	1.5
2013	41	8	0	0	10.68	32	2013-07-08	0	0	0	0	0.5	1	0	0	0	0	0	0	0	0	1.5	0	0	0	0	1.5	0	0	0	1.5	0	1.5	1.5
2013	46	10	2	6	8.13	59	2013-07-08	0	0	0	0	0.5	1	0	0	0	0	0	0	0	0	1.5	0	0	0	0	1.5	0	0	0	1.5	0	1.5	1.5
2013	47	10	0	0	7.56	59	2013-07-08	0	0	0	0	0.5	1	0	0	0	0	0	0	0	0	1.5	0	0	0	0	1.5	0	0	0	1.5	0	1.5	1.5
2013	51	0	12	0	11.76	69	2013-07-08	0	0	0	0	0.5	1	0	0	0	0	0	0	0	0	1.5	0	0	0	0	1.5	0	0	0	1.5	0	1.5	1.5
2013	53	0	2	2	8.36	59	2013-07-08	0	0	0	0	0.5	1	0	0	0	0	0	0	0	0	1.5	0	0	0	0	1.5	0	0	0	1.5	0	1.5	1.5
2013	54	2	0	0	9.56	60	2013-07-08	0	0	0	0	0.5	1	0	0	0	0	0	0	0	0	1.5	0	0	0	0	1.5	0	0	0	1.5	0	1.5	1.5
2013	68	14	6	0	7.12	69	2013-07-08	0	0	0	0	0.5	1	0	0	0	0	0	0	0	0	1.5	0	0	0	0	1.5	0	0	0	1.5	0	1.5	1.5
2013	71	4	2	2	8.4	68	2013-07-08	0	0	0	0	0.5	1	0	0	0	0	0	0	0	0	1.5	0	0	0	0	1.5	0	0	0	1.5	0	1.5	1.5
2013	76	16	0	0	9	50	2013-07-08	0	0	0	0	0.5	1	0	0	0	0	0	0	0	0	1.5	0	0	0	0	1.5	0	0	0	1.5	0	1.5	1.5
2013	77	8	2	0	8.5	58	2013-07-08	0	0	0	0	0.5	1	0	0	0	0	0	0	0	0	1.5	0	0	0	0	1.5	0	0	0	1.5	0	1.5	1.5
2013	92	12	0	0	8.8	52	2013-07-08	0	0	0	0	0.5	1	0	0	0	0	0	0	0	0	1.5	0	0	0	0	1.5	0	0	0	1.5	0	1.5	1.5
2013	95	0	0	0	9.32	55	2013-07-08	0	0	0	0	0.5	1	0	0	0	0	0	0	0	0	1.5	0	0	0	0	1.5	0	0	0	1.5	0	1.5	1.5
2013	100	4	0	2	8.12	48	2013-07-08	0	0	0	0	0.5	1	0	0	0	0	0	0	0	0	1.5	0	0	0	0	1.5	0	0	0	1.5	0	1.5	1.5
2013	107	8	0	2	9.716	50	2013-07-08	0	0	0	0	0.5	1	0	0	0	0	0	0	0	0	1.5	0	0	0	0	1.5	0	0	0	1.5	0	1.5	1.5
2013	112	0	0	2	10.28	45	2013-07-08	0	0	0	0	0.5	1	0	0	0	0	0	0	0	0	1.5	0	0	0	0	1.5	0	0	0	1.5	0	1.5	1.5
2013	11	0	0	2	6.19	60	2013-07-11	0	0	0	0	0	0	0	0.5	1	0	0	0	0	0	0	0.5	1	0	0	0	1.5	0	0	0.5	1	0	1.5
2013	14	0	0	2	8.328	72	2013-07-11	0	0	0	0	0	0	0	0.5	1	0	0	0	0	0	0	0.5	1	0	0	0	1.5	0	0	0.5	1	0	1.5
2013	18	28	0	0	7.385	55	2013-07-11	0	0	0	0	0	0	0	0.5	1	0	0	0	0	0	0	0.5	1	0	0	0	1.5	0	0	0.5	1	0	1.5
2013	29	4	0	2	7.06	78	2013-07-11	0	0	0	0	0	0	0	0.5	1	0	0	0	0	0	0	0.5	1	0	0	0	1.5	0	0	0.5	1	0	1.5
2013	35	0	0	0	9.23	63	2013-07-11	0	0	0	0	0	0	0	0.5	1	0	0	0	0	0	0	0.5	1	0	0	0	1.5	0	0	0.5	1	0	1.5
2013	39	30	0	2	4.878	72	2013-07-11	0	0	0	0	0	0	0	0.5	1	0	0	0	0	0	0	0.5	1	0	0	0	1.5	0	0	0.5	1	0	1.5
2013	44	0	0	2	7.052	60	2013-07-11	0	0	0	0	0	0	0	0.5	1	0	0	0	0	0	0	0.5	1	0	0	0	1.5	0	0	0.5	1	0	1.5
2013	49	0	0	4	8.158	59	2013-07-11	0	0	0	0	0	0	0	0.5	1	0	0	0	0	0	0	0.5	1	0	0	0	1.5	0	0	0.5	1	0	1.5
2013	60	2	0	2	8.676	53	2013-07-11	0	0	0	0	0	0	0	0.5	1	0	0	0	0	0	0	0.5	1	0	0	0	1.5	0	0	0.5	1	0	1.5
2013	61	8	0	0	7.034	85	2013-07-11	0	0	0	0	0	0	0	0.5	1	0	0	0	0	0	0	0.5	1	0	0	0	1.5	0	0	0.5	1	0	1.5
2013	64	16	2	0	8.018	74	2013-07-11	0	0	0	0	0	0	0	0.5	1	0	0	0	0	0	0	0.5	1	0	0	0	1.5	0	0	0.5	1	0	1.5
2013	73	12	0	0	8.22	77	2013-07-11	0	0	0	0	0	0	0	0.5	1	0	0	0	0	0	0	0.5	1	0	0	0	1.5	0	0	0.5	1	0	1.5
2013	89	0	0	0	8.628	51	2013-07-11	0	0	0	0	0	0	0	0.5	1	0	0	0	0	0	0	0.5	1	0	0	0	1.5	0	0	0.5	1	0	1.5
2013	111	0	0	0	8.842	64	2013-07-11	0	0	0	0	0	0	0	0.5	1	0	0	0	0	0	0	0.5	1	0	0	0	1.5	0	0	0.5	1	0	1.5
2013	117	0	0	4	10.334		2013-07-11	0	0	0	0	0	0	0	0.5	1	0	0	0	0	0	0	0.5	1	0	0	0	1.5	0	0	0.5	1	0	1.5
2013	118	0	0	0	7.442	69	2013-07-11	0	0	0	0	0	0	0	0.5	1	0	0	0	0	0	0	0.5	1	0	0	0	1.5	0	0	0.5	1	0	1.5
2013	120	2	0	0	7.8	54	2013-07-11	0	0	0	0	0	0	0	0.5	1	0	0	0	0	0	0	0.5	1	0	0	0	1.5	0	0	0.5	1	0	1.5
2013	123	0	0	2	8.36	64	2013-07-11	0	0	0	0	0	0	0	0.5	1	0	0	0	0	0	0	0.5	1	0	0	0	1.5	0	0	0.5	1	0	1.5
2013	124	8	2	0	9.8	64	2013-07-11	0	0	0	0	0	0	0	0.5	1	0	0	0	0	0	0	0.5	1	0	0	0	1.5	0	0	0.5	1	0	1.5
2013	126	0	10	2	7.608	78	2013-07-11	0	0	0	0	0	0	0	0.5	1	0	0	0	0	0	0	0.5	1	0	0	0	1.5	0	0	0.5	1	0	1.5
2013	131	32	8	0	6.956	67	2013-07-11	0	0	0	0	0	0	0	0.5	1	0	0	0	0	0	0	0.5	1	0	0	0	1.5	0	0	0.5	1	0	1.5
2013	108	18	0	0	8.31	61	2013-07-12	0.5	0	0	0	0	0	0	0	0.5	1	0	0	0.5	0	0	0	1.5	0	0.5	0	0.5	1	0.5	0	1.5	0.5	2
2013	30	0	0	0	7.6		2013-07-15	0	0	0	0	0	4.5	0	0	0	0	4.5	0	0	0	4.5	0	0	4.5	0	4.5	0	4.5	0	4.5	4.5	4.5	2
2013	62
2013	78
2013	84
2013	96
2012	60	0	2.63	5.26	8	55	2012-06-02	0.1	0	0	0	0	0	0	0	0	0	0	6.2	0.1	0	0	0	0	6.2	0.1	0	0	6.2	0.1	0	6.2	0.1	19.8
2012	4	40	38	66	7.616	77	2012-06-12	17.2	4.5	14.7	0	0	0	0.1	0	1	12.4	0.1	0	21.7	14.7	0	0.1	13.4	0.1	36.4	0	1.1	12.5	36.4	0.1	13.5	36.5	50
2012	15	20	62	42	10.24	66	2012-06-12	17.2	4.5	14.7	0	0	0	0.1	0	1	12.4	0.1	0	21.7	14.7	0	0.1	13.4	0.1	36.4	0	1.1	12.5	36.4	0.1	13.5	36.5	50
2012	31	64	2	2	7.958	63	2012-06-12	17.2	4.5	14.7	0	0	0	0.1	0	1	12.4	0.1	0	21.7	14.7	0	0.1	13.4	0.1	36.4	0	1.1	12.5	36.4	0.1	13.5	36.5	50
2012	36	32	40	16	8.6	72	2012-06-12	17.2	4.5	14.7	0	0	0	0.1	0	1	12.4	0.1	0	21.7	14.7	0	0.1	13.4	0.1	36.4	0	1.1	12.5	36.4	0.1	13.5	36.5	50
2012	43	18	38	56	6.99	70	2012-06-12	17.2	4.5	14.7	0	0	0	0.1	0	1	12.4	0.1	0	21.7	14.7	0	0.1	13.4	0.1	36.4	0	1.1	12.5	36.4	0.1	13.5	36.5	50
2012	48	40	18	10	8.822	66	2012-06-12	17.2	4.5	14.7	0	0	0	0.1	0	1	12.4	0.1	0	21.7	14.7	0	0.1	13.4	0.1	36.4	0	1.1	12.5	36.4	0.1	13.5	36.5	50
2012	59	28	18	54	11.73	57	2012-06-12	17.2	4.5	14.7	0	0	0	0.1	0	1	12.4	0.1	0	21.7	14.7	0	0.1	13.4	0.1	36.4	0	1.1	12.5	36.4	0.1	13.5	36.5	50
2012	63	72	24	52	10.32	68	2012-06-12	17.2	4.5	14.7	0	0	0	0.1	0	1	12.4	0.1	0	21.7	14.7	0	0.1	13.4	0.1	36.4	0	1.1	12.5	36.4	0.1	13.5	36.5	50
2012	65	76	40	74	10.28	71	2012-06-12	17.2	4.5	14.7	0	0	0	0.1	0	1	12.4	0.1	0	21.7	14.7	0	0.1	13.4	0.1	36.4	0	1.1	12.5	36.4	0.1	13.5	36.5	50
2012	72	74	32	80	10.924	68	2012-06-12	17.2	4.5	14.7	0	0	0	0.1	0	1	12.4	0.1	0	21.7	14.7	0	0.1	13.4	0.1	36.4	0	1.1	12.5	36.4	0.1	13.5	36.5	50
2012	78	58	10	26	7.48	83	2012-06-12	17.2	4.5	14.7	0	0	0	0.1	0	1	12.4	0.1	0	21.7	14.7	0	0.1	13.4	0.1	36.4	0	1.1	12.5	36.4	0.1	13.5	36.5	50
2012	83	33.33	20.83	45.83	7.75	82	2012-06-12	17.2	4.5	14.7	0	0	0	0.1	0	1	12.4	0.1	0	21.7	14.7	0	0.1	13.4	0.1	36.4	0	1.1	12.5	36.4	0.1	13.5	36.5	50
2012	97	61.7	21.28	34.04	8.21	77	2012-06-12	17.2	4.5	14.7	0	0	0	0.1	0	1	12.4	0.1	0	21.7	14.7	0	0.1	13.4	0.1	36.4	0	1.1	12.5	36.4	0.1	13.5	36.5	50
2012	109	42	20	50	7.84	79	2012-06-12	17.2	4.5	14.7	0	0	0	0.1	0	1	12.4	0.1	0	21.7	14.7	0	0.1	13.4	0.1	36.4	0	1.1	12.5	36.4	0.1	13.5	36.5	50
2012	114	67.65	14.71	11.76	9.038	80	2012-06-12	17.2	4.5	14.7	0	0	0	0.1	0	1	12.4	0.1	0	21.7	14.7	0	0.1	13.4	0.1	36.4	0	1.1	12.5	36.4	0.1	13.5	36.5	50
2012	133	66	4	28	7.164	76	2012-06-12	17.2	4.5	14.7	0	0	0	0.1	0	1	12.4	0.1	0	21.7	14.7	0	0.1	13.4	0.1	36.4	0	1.1	12.5	36.4	0.1	13.5	36.5	50
2012	3	24	8	4	5.84	78	2012-06-15	0.1	3	4.7	17.2	4.5	14.7	0	0	0	0.1	0	1	3.1	21.9	19.2	0	0.1	1	7.8	36.4	0	1.1	25	19.2	1.1	44.2	57.8
2012	13	2	6	0	7.12	78	2012-06-15	0.1	3	4.7	17.2	4.5	14.7	0	0	0	0.1	0	1	3.1	21.9	19.2	0	0.1	1	7.8	36.4	0	1.1	25	19.2	1.1	44.2	57.8
2012	17	24	16	38	8.95	81	2012-06-15	0.1	3	4.7	17.2	4.5	14.7	0	0	0	0.1	0	1	3.1	21.9	19.2	0	0.1	1	7.8	36.4	0	1.1	25	19.2	1.1	44.2	57.8
2012	22	30	54	24	8.84	74	2012-06-15	0.1	3	4.7	17.2	4.5	14.7	0	0	0	0.1	0	1	3.1	21.9	19.2	0	0.1	1	7.8	36.4	0	1.1	25	19.2	1.1	44.2	57.8
2012	28	58	4	44	8.72	61	2012-06-15	0.1	3	4.7	17.2	4.5	14.7	0	0	0	0.1	0	1	3.1	21.9	19.2	0	0.1	1	7.8	36.4	0	1.1	25	19.2	1.1	44.2	57.8
2012	33	50	10	10	6.8	89	2012-06-15	0.1	3	4.7	17.2	4.5	14.7	0	0	0	0.1	0	1	3.1	21.9	19.2	0	0.1	1	7.8	36.4	0	1.1	25	19.2	1.1	44.2	57.8
2012	41	24	16	36	8.2	72	2012-06-15	0.1	3	4.7	17.2	4.5	14.7	0	0	0	0.1	0	1	3.1	21.9	19.2	0	0.1	1	7.8	36.4	0	1.1	25	19.2	1.1	44.2	57.8
2012	46	60	14	10	8.04	79	2012-06-15	0.1	3	4.7	17.2	4.5	14.7	0	0	0	0.1	0	1	3.1	21.9	19.2	0	0.1	1	7.8	36.4	0	1.1	25	19.2	1.1	44.2	57.8
2012	51	44	34	50	10.48	78	2012-06-15	0.1	3	4.7	17.2	4.5	14.7	0	0	0	0.1	0	1	3.1	21.9	19.2	0	0.1	1	7.8	36.4	0	1.1	25	19.2	1.1	44.2	57.8
2012	55	48	34	46	8.12	76	2012-06-15	0.1	3	4.7	17.2	4.5	14.7	0	0	0	0.1	0	1	3.1	21.9	19.2	0	0.1	1	7.8	36.4	0	1.1	25	19.2	1.1	44.2	57.8
2012	58	16	14	24	8.2	65	2012-06-15	0.1	3	4.7	17.2	4.5	14.7	0	0	0	0.1	0	1	3.1	21.9	19.2	0	0.1	1	7.8	36.4	0	1.1	25	19.2	1.1	44.2	57.8
2012	76	56	0	14	8.2	67	2012-06-20	7.3	4.3	3.6	0	0	0.1	3	4.7	17.2	4.5	14.7	0	11.6	3.6	0.1	7.7	21.7	14.7	15.2	0.1	24.9	19.2	15.2	7.8	36.4	18.3	59.4
2012	81	30	14	36	10.8	63	2012-06-20	7.3	4.3	3.6	0	0	0.1	3	4.7	17.2	4.5	14.7	0	11.6	3.6	0.1	7.7	21.7	14.7	15.2	0.1	24.9	19.2	15.2	7.8	36.4	18.3	59.4
2012	90	44	4	34	6.44	77	2012-06-20	7.3	4.3	3.6	0	0	0.1	3	4.7	17.2	4.5	14.7	0	11.6	3.6	0.1	7.7	21.7	14.7	15.2	0.1	24.9	19.2	15.2	7.8	36.4	18.3	59.4
2012	91	4	10	8	7.84	60	2012-06-20	7.3	4.3	3.6	0	0	0.1	3	4.7	17.2	4.5	14.7	0	11.6	3.6	0.1	7.7	21.7	14.7	15.2	0.1	24.9	19.2	15.2	7.8	36.4	18.3	59.4
2012	93	42	8	22	7.84	79	2012-06-20	7.3	4.3	3.6	0	0	0.1	3	4.7	17.2	4.5	14.7	0	11.6	3.6	0.1	7.7	21.7	14.7	15.2	0.1	24.9	19.2	15.2	7.8	36.4	18.3	59.4
2012	94	68	20	64	6.352	78	2012-06-20	7.3	4.3	3.6	0	0	0.1	3	4.7	17.2	4.5	14.7	0	11.6	3.6	0.1	7.7	21.7	14.7	15.2	0.1	24.9	19.2	15.2	7.8	36.4	18.3	59.4
2012	98	56	2	48	7.88	75	2012-06-20	7.3	4.3	3.6	0	0	0.1	3	4.7	17.2	4.5	14.7	0	11.6	3.6	0.1	7.7	21.7	14.7	15.2	0.1	24.9	19.2	15.2	7.8	36.4	18.3	59.4
2012	103	24	4	12	8.164	64	2012-06-20	7.3	4.3	3.6	0	0	0.1	3	4.7	17.2	4.5	14.7	0	11.6	3.6	0.1	7.7	21.7	14.7	15.2	0.1	24.9	19.2	15.2	7.8	36.4	18.3	59.4
2012	107	68	4	70	9.478	61	2012-06-20	7.3	4.3	3.6	0	0	0.1	3	4.7	17.2	4.5	14.7	0	11.6	3.6	0.1	7.7	21.7	14.7	15.2	0.1	24.9	19.2	15.2	7.8	36.4	18.3	59.4
2012	113	14	8	28	6.88	72	2012-06-20	7.3	4.3	3.6	0	0	0.1	3	4.7	17.2	4.5	14.7	0	11.6	3.6	0.1	7.7	21.7	14.7	15.2	0.1	24.9	19.2	15.2	7.8	36.4	18.3	59.4
2012	115	30	8	20	10.18	55	2012-06-20	7.3	4.3	3.6	0	0	0.1	3	4.7	17.2	4.5	14.7	0	11.6	3.6	0.1	7.7	21.7	14.7	15.2	0.1	24.9	19.2	15.2	7.8	36.4	18.3	59.4
2012	126	2	0	0	6	84	2012-06-20	7.3	4.3	3.6	0	0	0.1	3	4.7	17.2	4.5	14.7	0	11.6	3.6	0.1	7.7	21.7	14.7	15.2	0.1	24.9	19.2	15.2	7.8	36.4	18.3	59.4
2012	127	54	8	20	9.52	67	2012-06-20	7.3	4.3	3.6	0	0	0.1	3	4.7	17.2	4.5	14.7	0	11.6	3.6	0.1	7.7	21.7	14.7	15.2	0.1	24.9	19.2	15.2	7.8	36.4	18.3	59.4
2012	130	72	6	70	9.626	58	2012-06-20	7.3	4.3	3.6	0	0	0.1	3	4.7	17.2	4.5	14.7	0	11.6	3.6	0.1	7.7	21.7	14.7	15.2	0.1	24.9	19.2	15.2	7.8	36.4	18.3	59.4
2012	1	40	2	68	6.88	58	2012-06-21	10.8	7.3	4.3	3.6	0	0	0.1	3	4.7	17.2	4.5	14.7	18.1	7.9	0	3.1	21.9	19.2	22.4	3.6	7.8	36.4	26	3.1	41.1	26.1	70.2
2012	7	34	10	24	8.58	77	2012-06-21	10.8	7.3	4.3	3.6	0	0	0.1	3	4.7	17.2	4.5	14.7	18.1	7.9	0	3.1	21.9	19.2	22.4	3.6	7.8	36.4	26	3.1	41.1	26.1	70.2
2012	9	80	18	62	6.37	77	2012-06-21	10.8	7.3	4.3	3.6	0	0	0.1	3	4.7	17.2	4.5	14.7	18.1	7.9	0	3.1	21.9	19.2	22.4	3.6	7.8	36.4	26	3.1	41.1	26.1	70.2
2012	11	36	2	34	7.39	73	2012-06-21	10.8	7.3	4.3	3.6	0	0	0.1	3	4.7	17.2	4.5	14.7	18.1	7.9	0	3.1	21.9	19.2	22.4	3.6	7.8	36.4	26	3.1	41.1	26.1	70.2
2012	18	68	0	4	6.73	85	2012-06-21	10.8	7.3	4.3	3.6	0	0	0.1	3	4.7	17.2	4.5	14.7	18.1	7.9	0	3.1	21.9	19.2	22.4	3.6	7.8	36.4	26	3.1	41.1	26.1	70.2
2012	19	66	2	16	5.16	92	2012-06-21	10.8	7.3	4.3	3.6	0	0	0.1	3	4.7	17.2	4.5	14.7	18.1	7.9	0	3.1	21.9	19.2	22.4	3.6	7.8	36.4	26	3.1	41.1	26.1	70.2
2012	26	24	0	10	8.22	71	2012-06-21	10.8	7.3	4.3	3.6	0	0	0.1	3	4.7	17.2	4.5	14.7	18.1	7.9	0	3.1	21.9	19.2	22.4	3.6	7.8	36.4	26	3.1	41.1	26.1	70.2
2012	27	52	6	2	7.86	82	2012-06-21	10.8	7.3	4.3	3.6	0	0	0.1	3	4.7	17.2	4.5	14.7	18.1	7.9	0	3.1	21.9	19.2	22.4	3.6	7.8	36.4	26	3.1	41.1	26.1	70.2
2012	37	68.42	36.84	52.63	9.3	62	2012-06-21	10.8	7.3	4.3	3.6	0	0	0.1	3	4.7	17.2	4.5	14.7	18.1	7.9	0	3.1	21.9	19.2	22.4	3.6	7.8	36.4	26	3.1	41.1	26.1	70.2
2012	42	0	0	2	7.8	58	2012-06-21	10.8	7.3	4.3	3.6	0	0	0.1	3	4.7	17.2	4.5	14.7	18.1	7.9	0	3.1	21.9	19.2	22.4	3.6	7.8	36.4	26	3.1	41.1	26.1	70.2
2012	45	76.47	0	52.94	7.21	75	2012-06-21	10.8	7.3	4.3	3.6	0	0	0.1	3	4.7	17.2	4.5	14.7	18.1	7.9	0	3.1	21.9	19.2	22.4	3.6	7.8	36.4	26	3.1	41.1	26.1	70.2
2012	50	6	0	14	7.56	75	2012-06-21	10.8	7.3	4.3	3.6	0	0	0.1	3	4.7	17.2	4.5	14.7	18.1	7.9	0	3.1	21.9	19.2	22.4	3.6	7.8	36.4	26	3.1	41.1	26.1	70.2
2012	54	4	6	42	9.28	79	2012-06-21	10.8	7.3	4.3	3.6	0	0	0.1	3	4.7	17.2	4.5	14.7	18.1	7.9	0	3.1	21.9	19.2	22.4	3.6	7.8	36.4	26	3.1	41.1	26.1	70.2
2012	57	9.68	6.45	22.58	5.87	85	2012-06-21	10.8	7.3	4.3	3.6	0	0	0.1	3	4.7	17.2	4.5	14.7	18.1	7.9	0	3.1	21.9	19.2	22.4	3.6	7.8	36.4	26	3.1	41.1	26.1	70.2
2012	66	16	4	4	6.44	76	2012-06-21	10.8	7.3	4.3	3.6	0	0	0.1	3	4.7	17.2	4.5	14.7	18.1	7.9	0	3.1	21.9	19.2	22.4	3.6	7.8	36.4	26	3.1	41.1	26.1	70.2
2012	69	10	6	12	7.88	76	2012-06-21	10.8	7.3	4.3	3.6	0	0	0.1	3	4.7	17.2	4.5	14.7	18.1	7.9	0	3.1	21.9	19.2	22.4	3.6	7.8	36.4	26	3.1	41.1	26.1	70.2
2012	70	84.85	18.18	51.52	4.146	82	2012-06-21	10.8	7.3	4.3	3.6	0	0	0.1	3	4.7	17.2	4.5	14.7	18.1	7.9	0	3.1	21.9	19.2	22.4	3.6	7.8	36.4	26	3.1	41.1	26.1	70.2
2012	71	2	26	20	7.56	88	2012-06-21	10.8	7.3	4.3	3.6	0	0	0.1	3	4.7	17.2	4.5	14.7	18.1	7.9	0	3.1	21.9	19.2	22.4	3.6	7.8	36.4	26	3.1	41.1	26.1	70.2
2012	74	68.57	37.14	45.71	4.6	88	2012-06-21	10.8	7.3	4.3	3.6	0	0	0.1	3	4.7	17.2	4.5	14.7	18.1	7.9	0	3.1	21.9	19.2	22.4	3.6	7.8	36.4	26	3.1	41.1	26.1	70.2
2012	75	36.84	2.63	15.79	7.84	72	2012-06-25	0.1	0	0.1	0	10.8	7.3	4.3	3.6	0	0	0.1	3	0.1	0.1	18.1	7.9	0	3.1	0.2	18.1	7.9	3.1	0.2	26	3.1	22.6	51.2
2012	77	14	2	16	8.768	68	2012-06-25	0.1	0	0.1	0	10.8	7.3	4.3	3.6	0	0	0.1	3	0.1	0.1	18.1	7.9	0	3.1	0.2	18.1	7.9	3.1	0.2	26	3.1	22.6	51.2
2012	79	21.62	8.11	32.43	8.668	69	2012-06-25	0.1	0	0.1	0	10.8	7.3	4.3	3.6	0	0	0.1	3	0.1	0.1	18.1	7.9	0	3.1	0.2	18.1	7.9	3.1	0.2	26	3.1	22.6	51.2
2012	82	6	2	8	7.6	63	2012-06-25	0.1	0	0.1	0	10.8	7.3	4.3	3.6	0	0	0.1	3	0.1	0.1	18.1	7.9	0	3.1	0.2	18.1	7.9	3.1	0.2	26	3.1	22.6	51.2
2012	84	2.86	2.86	5.71	8.57	71	2012-06-25	0.1	0	0.1	0	10.8	7.3	4.3	3.6	0	0	0.1	3	0.1	0.1	18.1	7.9	0	3.1	0.2	18.1	7.9	3.1	0.2	26	3.1	22.6	51.2
2012	89	2	4	22	8.112	52	2012-06-25	0.1	0	0.1	0	10.8	7.3	4.3	3.6	0	0	0.1	3	0.1	0.1	18.1	7.9	0	3.1	0.2	18.1	7.9	3.1	0.2	26	3.1	22.6	51.2
2012	100	24	14	30	9.2	61	2012-06-25	0.1	0	0.1	0	10.8	7.3	4.3	3.6	0	0	0.1	3	0.1	0.1	18.1	7.9	0	3.1	0.2	18.1	7.9	3.1	0.2	26	3.1	22.6	51.2
2012	101	40	6	20	6.32	70	2012-06-25	0.1	0	0.1	0	10.8	7.3	4.3	3.6	0	0	0.1	3	0.1	0.1	18.1	7.9	0	3.1	0.2	18.1	7.9	3.1	0.2	26	3.1	22.6	51.2
2012	106	32	4	6	7.414	57	2012-06-25	0.1	0	0.1	0	10.8	7.3	4.3	3.6	0	0	0.1	3	0.1	0.1	18.1	7.9	0	3.1	0.2	18.1	7.9	3.1	0.2	26	3.1	22.6	51.2
2012	108	45	30	55	7.81	72	2012-06-25	0.1	0	0.1	0	10.8	7.3	4.3	3.6	0	0	0.1	3	0.1	0.1	18.1	7.9	0	3.1	0.2	18.1	7.9	3.1	0.2	26	3.1	22.6	51.2
2012	112	10	0	6	7.36	65	2012-06-25	0.1	0	0.1	0	10.8	7.3	4.3	3.6	0	0	0.1	3	0.1	0.1	18.1	7.9	0	3.1	0.2	18.1	7.9	3.1	0.2	26	3.1	22.6	51.2
2012	117	10	0	38	7.292	69	2012-06-25	0.1	0	0.1	0	10.8	7.3	4.3	3.6	0	0	0.1	3	0.1	0.1	18.1	7.9	0	3.1	0.2	18.1	7.9	3.1	0.2	26	3.1	22.6	51.2
2012	124	20	10	20	6.96	70	2012-06-25	0.1	0	0.1	0	10.8	7.3	4.3	3.6	0	0	0.1	3	0.1	0.1	18.1	7.9	0	3.1	0.2	18.1	7.9	3.1	0.2	26	3.1	22.6	51.2
2012	125	27.78	16.67	33.33	9.02	66	2012-06-25	0.1	0	0.1	0	10.8	7.3	4.3	3.6	0	0	0.1	3	0.1	0.1	18.1	7.9	0	3.1	0.2	18.1	7.9	3.1	0.2	26	3.1	22.6	51.2
2012	129	22	0	12	7.256	52	2012-06-25	0.1	0	0.1	0	10.8	7.3	4.3	3.6	0	0	0.1	3	0.1	0.1	18.1	7.9	0	3.1	0.2	18.1	7.9	3.1	0.2	26	3.1	22.6	51.2
2012	131	38	12	14	4.92	79	2012-06-25	0.1	0	0.1	0	10.8	7.3	4.3	3.6	0	0	0.1	3	0.1	0.1	18.1	7.9	0	3.1	0.2	18.1	7.9	3.1	0.2	26	3.1	22.6	51.2
2012	2	0	4.76	7.14	6.63	82	2012-06-26	0	0.1	0	0.1	0	10.8	7.3	4.3	3.6	0	0	0.1	0.1	0.1	10.8	11.6	3.6	0.1	0.1	10.9	15.2	0.1	0.2	22.4	3.7	18.3	34
2012	6	2	4	2	7.12	71	2012-06-26	0	0.1	0	0.1	0	10.8	7.3	4.3	3.6	0	0	0.1	0.1	0.1	10.8	11.6	3.6	0.1	0.1	10.9	15.2	0.1	0.2	22.4	3.7	18.3	34
2012	10	16.67	0	5.56	8.89	39	2012-06-26	0	0.1	0	0.1	0	10.8	7.3	4.3	3.6	0	0	0.1	0.1	0.1	10.8	11.6	3.6	0.1	0.1	10.9	15.2	0.1	0.2	22.4	3.7	18.3	34
2012	16	0	0	4	8.28	50	2012-06-26	0	0.1	0	0.1	0	10.8	7.3	4.3	3.6	0	0	0.1	0.1	0.1	10.8	11.6	3.6	0.1	0.1	10.9	15.2	0.1	0.2	22.4	3.7	18.3	34
2012	21	3.7	7.41	0	7.048	62	2012-06-26	0	0.1	0	0.1	0	10.8	7.3	4.3	3.6	0	0	0.1	0.1	0.1	10.8	11.6	3.6	0.1	0.1	10.9	15.2	0.1	0.2	22.4	3.7	18.3	34
2012	23	0	0	0	6.84	64	2012-06-26	0	0.1	0	0.1	0	10.8	7.3	4.3	3.6	0	0	0.1	0.1	0.1	10.8	11.6	3.6	0.1	0.1	10.9	15.2	0.1	0.2	22.4	3.7	18.3	34
2012	30	0	3.33	26.67	6.69	69	2012-06-26	0	0.1	0	0.1	0	10.8	7.3	4.3	3.6	0	0	0.1	0.1	0.1	10.8	11.6	3.6	0.1	0.1	10.9	15.2	0.1	0.2	22.4	3.7	18.3	34
2012	32	6	2	2	7.768	66	2012-06-26	0	0.1	0	0.1	0	10.8	7.3	4.3	3.6	0	0	0.1	0.1	0.1	10.8	11.6	3.6	0.1	0.1	10.9	15.2	0.1	0.2	22.4	3.7	18.3	34
2012	34				7.53	74	2012-06-26	0	0.1	0	0.1	0	10.8	7.3	4.3	3.6	0	0	0.1	0.1	0.1	10.8	11.6	3.6	0.1	0.1	10.9	15.2	0.1	0.2	22.4	3.7	18.3	34
2012	40	0	2	14	8.76	71	2012-06-26	0	0.1	0	0.1	0	10.8	7.3	4.3	3.6	0	0	0.1	0.1	0.1	10.8	11.6	3.6	0.1	0.1	10.9	15.2	0.1	0.2	22.4	3.7	18.3	34
2012	47	8	0	6	8.192	59	2012-06-26	0	0.1	0	0.1	0	10.8	7.3	4.3	3.6	0	0	0.1	0.1	0.1	10.8	11.6	3.6	0.1	0.1	10.9	15.2	0.1	0.2	22.4	3.7	18.3	34
2012	61	8	2	2	6.36	92	2012-06-26	0	0.1	0	0.1	0	10.8	7.3	4.3	3.6	0	0	0.1	0.1	0.1	10.8	11.6	3.6	0.1	0.1	10.9	15.2	0.1	0.2	22.4	3.7	18.3	34
2012	68	10	20	4	5.852	84	2012-06-26	0	0.1	0	0.1	0	10.8	7.3	4.3	3.6	0	0	0.1	0.1	0.1	10.8	11.6	3.6	0.1	0.1	10.9	15.2	0.1	0.2	22.4	3.7	18.3	34
2012	73	16.67	5.56	16.67	7	82	2012-06-26	0	0.1	0	0.1	0	10.8	7.3	4.3	3.6	0	0	0.1	0.1	0.1	10.8	11.6	3.6	0.1	0.1	10.9	15.2	0.1	0.2	22.4	3.7	18.3	34
2012	38	2.44	19.51	39.02	5.56	79	2012-06-28	0.2	0.1	0	0.1	0	0.1	0	10.8	7.3	4.3	3.6	0	0.3	0.1	0.1	10.8	11.6	3.6	0.3	0.2	18.1	7.9	0.4	10.9	15.2	0.5	26.6
2012	39	40	0	5	6.2	79	2012-06-28	0.2	0.1	0	0.1	0	0.1	0	10.8	7.3	4.3	3.6	0	0.3	0.1	0.1	10.8	11.6	3.6	0.3	0.2	18.1	7.9	0.4	10.9	15.2	0.5	26.6
2012	44	2.78	0	44.44	7.923	68	2012-06-28	0.2	0.1	0	0.1	0	0.1	0	10.8	7.3	4.3	3.6	0	0.3	0.1	0.1	10.8	11.6	3.6	0.3	0.2	18.1	7.9	0.4	10.9	15.2	0.5	26.6
2012	49	0	2.17	4.35	7.68	64	2012-06-28	0.2	0.1	0	0.1	0	0.1	0	10.8	7.3	4.3	3.6	0	0.3	0.1	0.1	10.8	11.6	3.6	0.3	0.2	18.1	7.9	0.4	10.9	15.2	0.5	26.6
2012	92	4.35	4.35	13.04	6.96	43	2012-06-28	0.2	0.1	0	0.1	0	0.1	0	10.8	7.3	4.3	3.6	0	0.3	0.1	0.1	10.8	11.6	3.6	0.3	0.2	18.1	7.9	0.4	10.9	15.2	0.5	26.6
2012	95	0	4	0	7.71	50	2012-06-28	0.2	0.1	0	0.1	0	0.1	0	10.8	7.3	4.3	3.6	0	0.3	0.1	0.1	10.8	11.6	3.6	0.3	0.2	18.1	7.9	0.4	10.9	15.2	0.5	26.6
2012	99	11.9	4.76	28.57	8.56	57	2012-06-28	0.2	0.1	0	0.1	0	0.1	0	10.8	7.3	4.3	3.6	0	0.3	0.1	0.1	10.8	11.6	3.6	0.3	0.2	18.1	7.9	0.4	10.9	15.2	0.5	26.6
2012	120	31.25	6.25	37.5	5.69	65	2012-06-28	0.2	0.1	0	0.1	0	0.1	0	10.8	7.3	4.3	3.6	0	0.3	0.1	0.1	10.8	11.6	3.6	0.3	0.2	18.1	7.9	0.4	10.9	15.2	0.5	26.6
2012	116	46	26	30	7.89	78	2012-06-30	0	0	0.2	0.1	0	0.1	0	0.1	0	10.8	7.3	4.3	0	0.3	0.1	0.1	10.8	11.6	0.2	0.2	0.1	22.4	0.3	0.2	22.4	0.4	26.5
2012	5	77.42	41.94	54.84	5.4	74	2012-07-02	0	0	0	0	0.2	0.1	0	0.1	0	0.1	0	10.8	0	0	0.3	0.1	0.1	10.8	0	0.3	0.1	10.9	0	0.4	10.9	0.3	22.9
2012	14	4	10	10	7.3	76	2012-07-02	0	0	0	0	0.2	0.1	0	0.1	0	0.1	0	10.8	0	0	0.3	0.1	0.1	10.8	0	0.3	0.1	10.9	0	0.4	10.9	0.3	22.9
2012	29	2	0	0	6.24	84	2012-07-02	0	0	0	0	0.2	0.1	0	0.1	0	0.1	0	10.8	0	0	0.3	0.1	0.1	10.8	0	0.3	0.1	10.9	0	0.4	10.9	0.3	22.9
2012	35	0	0	8	7.098	65	2012-07-02	0	0	0	0	0.2	0.1	0	0.1	0	0.1	0	10.8	0	0	0.3	0.1	0.1	10.8	0	0.3	0.1	10.9	0	0.4	10.9	0.3	22.9
2012	111	0	0	4	7.72	68	2012-07-02	0	0	0	0	0.2	0.1	0	0.1	0	0.1	0	10.8	0	0	0.3	0.1	0.1	10.8	0	0.3	0.1	10.9	0	0.4	10.9	0.3	22.9
2012	118	20	6	4	7	78	2012-07-02	0	0	0	0	0.2	0.1	0	0.1	0	0.1	0	10.8	0	0	0.3	0.1	0.1	10.8	0	0.3	0.1	10.9	0	0.4	10.9	0.3	22.9
2012	123	0	0	8	7.308	67	2012-07-02	0	0	0	0	0.2	0.1	0	0.1	0	0.1	0	10.8	0	0	0.3	0.1	0.1	10.8	0	0.3	0.1	10.9	0	0.4	10.9	0.3	22.9
2012	25
2012	53
2012	62
2012	64
2012	85
2012	87
2012	88
2012	96
2012	102
2012	104
2012	105
2011	48	0	2	0	8.5	58	2011-05-20	1.3	0	0	0.1	0.1	0.5	8.5	0	7	0	0	0	1.3	0.1	0.6	8.5	7	0	1.3	0.7	15.5	0	1.4	9.1	7	10.5	18.9
2011	78	0	0	0	5.9	70	2011-05-20	1.3	0	0	0.1	0.1	0.5	8.5	0	7	0	0	0	1.3	0.1	0.6	8.5	7	0	1.3	0.7	15.5	0	1.4	9.1	7	10.5	18.9
2011	15	0	0	0	5.9	60	2011-05-23	0	0.1	0	1.3	0	0	0.1	0.1	0.5	8.5	0	7	0.1	1.3	0	0.2	9	7	0.1	1.3	0.7	15.5	1.4	0.2	16	1.5	17.6
2011	31	2	0	0	7.5	57	2011-05-23	0	0.1	0	1.3	0	0	0.1	0.1	0.5	8.5	0	7	0.1	1.3	0	0.2	9	7	0.1	1.3	0.7	15.5	1.4	0.2	16	1.5	17.6
2011	63	1	2	0	8.8	66	2011-05-23	0	0.1	0	1.3	0	0	0.1	0.1	0.5	8.5	0	7	0.1	1.3	0	0.2	9	7	0.1	1.3	0.7	15.5	1.4	0.2	16	1.5	17.6
2011	65	1	4	0	8.9	56	2011-05-23	0	0.1	0	1.3	0	0	0.1	0.1	0.5	8.5	0	7	0.1	1.3	0	0.2	9	7	0.1	1.3	0.7	15.5	1.4	0.2	16	1.5	17.6
2011	97	0	1	0			2011-05-23	0	0.1	0	1.3	0	0	0.1	0.1	0.5	8.5	0	7	0.1	1.3	0	0.2	9	7	0.1	1.3	0.7	15.5	1.4	0.2	16	1.5	17.6
2011	4	0	0	0	4.8	64	2011-05-26	0	0	0.1	0	0.1	0	1.3	0	0	0.1	0.1	0.5	0	0.1	0.1	1.3	0.1	0.6	0.1	0.1	1.3	0.7	0.1	1.4	0.7	1.5	10.7
2011	13	0	0	0	6.2	70	2011-05-26	0	0	0.1	0	0.1	0	1.3	0	0	0.1	0.1	0.5	0	0.1	0.1	1.3	0.1	0.6	0.1	0.1	1.3	0.7	0.1	1.4	0.7	1.5	10.7
2011	22	0	0	0	6.1	65	2011-05-26	0	0	0.1	0	0.1	0	1.3	0	0	0.1	0.1	0.5	0	0.1	0.1	1.3	0.1	0.6	0.1	0.1	1.3	0.7	0.1	1.4	0.7	1.5	10.7
2011	28	0	0	3.84615	11.96	44	2011-05-26	0	0	0.1	0	0.1	0	1.3	0	0	0.1	0.1	0.5	0	0.1	0.1	1.3	0.1	0.6	0.1	0.1	1.3	0.7	0.1	1.4	0.7	1.5	10.7
2011	36	0	0	0	7.2	66	2011-05-26	0	0	0.1	0	0.1	0	1.3	0	0	0.1	0.1	0.5	0	0.1	0.1	1.3	0.1	0.6	0.1	0.1	1.3	0.7	0.1	1.4	0.7	1.5	10.7
2011	41	0	0	0	6.8	48	2011-05-26	0	0	0.1	0	0.1	0	1.3	0	0	0.1	0.1	0.5	0	0.1	0.1	1.3	0.1	0.6	0.1	0.1	1.3	0.7	0.1	1.4	0.7	1.5	10.7
2011	43	0	0	0	4.5	53	2011-05-26	0	0	0.1	0	0.1	0	1.3	0	0	0.1	0.1	0.5	0	0.1	0.1	1.3	0.1	0.6	0.1	0.1	1.3	0.7	0.1	1.4	0.7	1.5	10.7
2011	55	0	0	0	7.6	52	2011-05-26	0	0	0.1	0	0.1	0	1.3	0	0	0.1	0.1	0.5	0	0.1	0.1	1.3	0.1	0.6	0.1	0.1	1.3	0.7	0.1	1.4	0.7	1.5	10.7
2011	57	0	0	0	5.6	72	2011-05-26	0	0	0.1	0	0.1	0	1.3	0	0	0.1	0.1	0.5	0	0.1	0.1	1.3	0.1	0.6	0.1	0.1	1.3	0.7	0.1	1.4	0.7	1.5	10.7
2011	58	0	0	0	8.3	55	2011-05-26	0	0	0.1	0	0.1	0	1.3	0	0	0.1	0.1	0.5	0	0.1	0.1	1.3	0.1	0.6	0.1	0.1	1.3	0.7	0.1	1.4	0.7	1.5	10.7
2011	59	0	0	0	10.86	49	2011-05-26	0	0	0.1	0	0.1	0	1.3	0	0	0.1	0.1	0.5	0	0.1	0.1	1.3	0.1	0.6	0.1	0.1	1.3	0.7	0.1	1.4	0.7	1.5	10.7
2011	64	0	0	0	5.9	75	2011-05-26	0	0	0.1	0	0.1	0	1.3	0	0	0.1	0.1	0.5	0	0.1	0.1	1.3	0.1	0.6	0.1	0.1	1.3	0.7	0.1	1.4	0.7	1.5	10.7
2011	93	0	0	0	5.29	77	2011-05-26	0	0	0.1	0	0.1	0	1.3	0	0	0.1	0.1	0.5	0	0.1	0.1	1.3	0.1	0.6	0.1	0.1	1.3	0.7	0.1	1.4	0.7	1.5	10.7
2011	107	2	1	0	8.7	50	2011-05-26	0	0	0.1	0	0.1	0	1.3	0	0	0.1	0.1	0.5	0	0.1	0.1	1.3	0.1	0.6	0.1	0.1	1.3	0.7	0.1	1.4	0.7	1.5	10.7
2011	109	0	0	0	5.7	57	2011-05-26	0	0	0.1	0	0.1	0	1.3	0	0	0.1	0.1	0.5	0	0.1	0.1	1.3	0.1	0.6	0.1	0.1	1.3	0.7	0.1	1.4	0.7	1.5	10.7
2011	114	0	1	0	9.2	75	2011-05-26	0	0	0.1	0	0.1	0	1.3	0	0	0.1	0.1	0.5	0	0.1	0.1	1.3	0.1	0.6	0.1	0.1	1.3	0.7	0.1	1.4	0.7	1.5	10.7
2011	116	2	0	0	5.4	79	2011-05-26	0	0	0.1	0	0.1	0	1.3	0	0	0.1	0.1	0.5	0	0.1	0.1	1.3	0.1	0.6	0.1	0.1	1.3	0.7	0.1	1.4	0.7	1.5	10.7
2011	133	6	0	0	7.7	67	2011-05-26	0	0	0.1	0	0.1	0	1.3	0	0	0.1	0.1	0.5	0	0.1	0.1	1.3	0.1	0.6	0.1	0.1	1.3	0.7	0.1	1.4	0.7	1.5	10.7
2011	3	0	1	0	6.6	74	2011-05-30	0	0	0	0	0	0	0.1	0	0.1	0	1.3	0	0	0	0	0.1	0.1	1.3	0	0	0.2	1.3	0	0.1	1.4	0.1	1.6
2011	7	0	1	0	7.6	70	2011-05-30	0	0	0	0	0	0	0.1	0	0.1	0	1.3	0	0	0	0	0.1	0.1	1.3	0	0	0.2	1.3	0	0.1	1.4	0.1	1.6
2011	11				7.7	70	2011-05-30	0	0	0	0	0	0	0.1	0	0.1	0	1.3	0	0	0	0	0.1	0.1	1.3	0	0	0.2	1.3	0	0.1	1.4	0.1	1.6
2011	26	0	0	0	7.7	56	2011-05-30	0	0	0	0	0	0	0.1	0	0.1	0	1.3	0	0	0	0	0.1	0.1	1.3	0	0	0.2	1.3	0	0.1	1.4	0.1	1.6
2011	32	0	0	0	5.7	78	2011-05-30	0	0	0	0	0	0	0.1	0	0.1	0	1.3	0	0	0	0	0.1	0.1	1.3	0	0	0.2	1.3	0	0.1	1.4	0.1	1.6
2011	33	0	0	0	6.7	70	2011-05-30	0	0	0	0	0	0	0.1	0	0.1	0	1.3	0	0	0	0	0.1	0.1	1.3	0	0	0.2	1.3	0	0.1	1.4	0.1	1.6
2011	37	0	0	0	8.1	61	2011-05-30	0	0	0	0	0	0	0.1	0	0.1	0	1.3	0	0	0	0	0.1	0.1	1.3	0	0	0.2	1.3	0	0.1	1.4	0.1	1.6
2011	42				6.3	69	2011-05-30	0	0	0	0	0	0	0.1	0	0.1	0	1.3	0	0	0	0	0.1	0.1	1.3	0	0	0.2	1.3	0	0.1	1.4	0.1	1.6
2011	46	1	1	0	7.2	67	2011-05-30	0	0	0	0	0	0	0.1	0	0.1	0	1.3	0	0	0	0	0.1	0.1	1.3	0	0	0.2	1.3	0	0.1	1.4	0.1	1.6
2011	50	0	0	0	7.9	69	2011-05-30	0	0	0	0	0	0	0.1	0	0.1	0	1.3	0	0	0	0	0.1	0.1	1.3	0	0	0.2	1.3	0	0.1	1.4	0.1	1.6
2011	51	0	2	0	10.4	66	2011-05-30	0	0	0	0	0	0	0.1	0	0.1	0	1.3	0	0	0	0	0.1	0.1	1.3	0	0	0.2	1.3	0	0.1	1.4	0.1	1.6
2011	69	0	1	0	6.7	73	2011-05-30	0	0	0	0	0	0	0.1	0	0.1	0	1.3	0	0	0	0	0.1	0.1	1.3	0	0	0.2	1.3	0	0.1	1.4	0.1	1.6
2011	70	5	0	0	7.4	68	2011-05-30	0	0	0	0	0	0	0.1	0	0.1	0	1.3	0	0	0	0	0.1	0.1	1.3	0	0	0.2	1.3	0	0.1	1.4	0.1	1.6
2011	71	0	1	0	7.1	81	2011-05-30	0	0	0	0	0	0	0.1	0	0.1	0	1.3	0	0	0	0	0.1	0.1	1.3	0	0	0.2	1.3	0	0.1	1.4	0.1	1.6
2011	73	0	0	0	6.4	83	2011-05-30	0	0	0	0	0	0	0.1	0	0.1	0	1.3	0	0	0	0	0.1	0.1	1.3	0	0	0.2	1.3	0	0.1	1.4	0.1	1.6
2011	79	5.06329	2.53165	1.26582	7.9	60	2011-05-30	0	0	0	0	0	0	0.1	0	0.1	0	1.3	0	0	0	0	0.1	0.1	1.3	0	0	0.2	1.3	0	0.1	1.4	0.1	1.6
2011	81	0	4	0	11.8	59	2011-05-30	0	0	0	0	0	0	0.1	0	0.1	0	1.3	0	0	0	0	0.1	0.1	1.3	0	0	0.2	1.3	0	0.1	1.4	0.1	1.6
2011	82	0	0	0	6.5	63	2011-05-30	0	0	0	0	0	0	0.1	0	0.1	0	1.3	0	0	0	0	0.1	0.1	1.3	0	0	0.2	1.3	0	0.1	1.4	0.1	1.6
2011	83	3	0	0	7.1	69	2011-05-30	0	0	0	0	0	0	0.1	0	0.1	0	1.3	0	0	0	0	0.1	0.1	1.3	0	0	0.2	1.3	0	0.1	1.4	0.1	1.6
2011	85	0	0	0	8.1	62	2011-05-31	0.7	0	0	0	0	0	0	0.1	0	0.1	0	1.3	0.7	0	0	0.1	0.1	1.3	0.7	0	0.1	1.4	0.7	0.1	1.4	0.7	2.2
2011	87	0	0	0	9.4	39	2011-05-31	0.7	0	0	0	0	0	0	0.1	0	0.1	0	1.3	0.7	0	0	0.1	0.1	1.3	0.7	0	0.1	1.4	0.7	0.1	1.4	0.7	2.2
2011	88	0	1	1	8.1	51	2011-05-31	0.7	0	0	0	0	0	0	0.1	0	0.1	0	1.3	0.7	0	0	0.1	0.1	1.3	0.7	0	0.1	1.4	0.7	0.1	1.4	0.7	2.2
2011	90	3	0	0	7	65	2011-05-31	0.7	0	0	0	0	0	0	0.1	0	0.1	0	1.3	0.7	0	0	0.1	0.1	1.3	0.7	0	0.1	1.4	0.7	0.1	1.4	0.7	2.2
2011	94	38	0	0			2011-05-31	0.7	0	0	0	0	0	0	0.1	0	0.1	0	1.3	0.7	0	0	0.1	0.1	1.3	0.7	0	0.1	1.4	0.7	0.1	1.4	0.7	2.2
2011	101	6	0	0	6	65	2011-05-31	0.7	0	0	0	0	0	0	0.1	0	0.1	0	1.3	0.7	0	0	0.1	0.1	1.3	0.7	0	0.1	1.4	0.7	0.1	1.4	0.7	2.2
2011	103	2	1	0	7.3	54	2011-05-31	0.7	0	0	0	0	0	0	0.1	0	0.1	0	1.3	0.7	0	0	0.1	0.1	1.3	0.7	0	0.1	1.4	0.7	0.1	1.4	0.7	2.2
2011	113	0	0	0	5.8	69	2011-05-31	0.7	0	0	0	0	0	0	0.1	0	0.1	0	1.3	0.7	0	0	0.1	0.1	1.3	0.7	0	0.1	1.4	0.7	0.1	1.4	0.7	2.2
2011	115	3	1	0	8.8	48	2011-05-31	0.7	0	0	0	0	0	0	0.1	0	0.1	0	1.3	0.7	0	0	0.1	0.1	1.3	0.7	0	0.1	1.4	0.7	0.1	1.4	0.7	2.2
2011	124	1	0	1	7.2	67	2011-05-31	0.7	0	0	0	0	0	0	0.1	0	0.1	0	1.3	0.7	0	0	0.1	0.1	1.3	0.7	0	0.1	1.4	0.7	0.1	1.4	0.7	2.2
2011	125	0	0	0	8	72	2011-05-31	0.7	0	0	0	0	0	0	0.1	0	0.1	0	1.3	0.7	0	0	0.1	0.1	1.3	0.7	0	0.1	1.4	0.7	0.1	1.4	0.7	2.2
2011	127	73.5294	0	0	9.5	64	2011-05-31	0.7	0	0	0	0	0	0	0.1	0	0.1	0	1.3	0.7	0	0	0.1	0.1	1.3	0.7	0	0.1	1.4	0.7	0.1	1.4	0.7	2.2
2011	129	0	7	0	8.5	54	2011-05-31	0.7	0	0	0	0	0	0	0.1	0	0.1	0	1.3	0.7	0	0	0.1	0.1	1.3	0.7	0	0.1	1.4	0.7	0.1	1.4	0.7	2.2
2011	1	0	0	0	6.2	61	2011-06-01	0	0.7	0	0	0	0	0	0	0.1	0	0.1	0	0.7	0	0	0	0.1	0.1	0.7	0	0.1	0.1	0.7	0	0.2	0.7	2.2
2011	2	4	0	0	5.3	78	2011-06-01	0	0.7	0	0	0	0	0	0	0.1	0	0.1	0	0.7	0	0	0	0.1	0.1	0.7	0	0.1	0.1	0.7	0	0.2	0.7	2.2
2011	17	1	0	0	7.6	59	2011-06-01	0	0.7	0	0	0	0	0	0	0.1	0	0.1	0	0.7	0	0	0	0.1	0.1	0.7	0	0.1	0.1	0.7	0	0.2	0.7	2.2
2011	18	18	0	0	5.7	65	2011-06-01	0	0.7	0	0	0	0	0	0	0.1	0	0.1	0	0.7	0	0	0	0.1	0.1	0.7	0	0.1	0.1	0.7	0	0.2	0.7	2.2
2011	19	49	0	0	4.3	80	2011-06-01	0	0.7	0	0	0	0	0	0	0.1	0	0.1	0	0.7	0	0	0	0.1	0.1	0.7	0	0.1	0.1	0.7	0	0.2	0.7	2.2
2011	21	0	0	0	7.24	67	2011-06-01	0	0.7	0	0	0	0	0	0	0.1	0	0.1	0	0.7	0	0	0	0.1	0.1	0.7	0	0.1	0.1	0.7	0	0.2	0.7	2.2
2011	25	19	0	0	7.6	68	2011-06-01	0	0.7	0	0	0	0	0	0	0.1	0	0.1	0	0.7	0	0	0	0.1	0.1	0.7	0	0.1	0.1	0.7	0	0.2	0.7	2.2
2011	45	0	30	0	7.11	71	2011-06-01	0	0.7	0	0	0	0	0	0	0.1	0	0.1	0	0.7	0	0	0	0.1	0.1	0.7	0	0.1	0.1	0.7	0	0.2	0.7	2.2
2011	53	0	0	0	8.1	60	2011-06-01	0	0.7	0	0	0	0	0	0	0.1	0	0.1	0	0.7	0	0	0	0.1	0.1	0.7	0	0.1	0.1	0.7	0	0.2	0.7	2.2
2011	54	0	1	0	7.6	73	2011-06-01	0	0.7	0	0	0	0	0	0	0.1	0	0.1	0	0.7	0	0	0	0.1	0.1	0.7	0	0.1	0.1	0.7	0	0.2	0.7	2.2
2011	66	0	0	0	5.65	67	2011-06-01	0	0.7	0	0	0	0	0	0	0.1	0	0.1	0	0.7	0	0	0	0.1	0.1	0.7	0	0.1	0.1	0.7	0	0.2	0.7	2.2
2011	72	1	0	0	8.8	54	2011-06-01	0	0.7	0	0	0	0	0	0	0.1	0	0.1	0	0.7	0	0	0	0.1	0.1	0.7	0	0.1	0.1	0.7	0	0.2	0.7	2.2
2011	75	0	0	0	6.7	53	2011-06-01	0	0.7	0	0	0	0	0	0	0.1	0	0.1	0	0.7	0	0	0	0.1	0.1	0.7	0	0.1	0.1	0.7	0	0.2	0.7	2.2
2011	77	5	0	0	8.5	59	2011-06-01	0	0.7	0	0	0	0	0	0	0.1	0	0.1	0	0.7	0	0	0	0.1	0.1	0.7	0	0.1	0.1	0.7	0	0.2	0.7	2.2
2011	96	0	0	0			2011-06-01	0	0.7	0	0	0	0	0	0	0.1	0	0.1	0	0.7	0	0	0	0.1	0.1	0.7	0	0.1	0.1	0.7	0	0.2	0.7	2.2
2011	102	15	0	0	5.69	63	2011-06-01	0	0.7	0	0	0	0	0	0	0.1	0	0.1	0	0.7	0	0	0	0.1	0.1	0.7	0	0.1	0.1	0.7	0	0.2	0.7	2.2
2011	27	1	2	0	7.51	70	2011-06-06	0	0.2	0	0	0	0	0.7	0	0	0	0	0	0.2	0	0	0.7	0	0	0.2	0	0.7	0	0.2	0.7	0	0.9	1
2011	29	2	0	0	5.58	84	2011-06-06	0	0.2	0	0	0	0	0.7	0	0	0	0	0	0.2	0	0	0.7	0	0	0.2	0	0.7	0	0.2	0.7	0	0.9	1
2011	89	0	0	0	8.88	56	2011-06-08	13	18.1	0	0.2	0	0	0	0	0.7	0	0	0	31.1	0.2	0	0	0.7	0	31.1	0.2	0.7	0	31.3	0	0.7	31.3	32
2011	6	13.3333	10	0	6.38	66	2011-06-09	0.8	13	18.1	0	0.2	0	0	0	0	0.7	0	0	13.8	18.1	0.2	0	0.7	0	31.9	0.2	0	0.7	31.9	0.2	0.7	32.1	32.8
2011	9	50	46.6667	30	7.02	71	2011-06-09	0.8	13	18.1	0	0.2	0	0	0	0	0.7	0	0	13.8	18.1	0.2	0	0.7	0	31.9	0.2	0	0.7	31.9	0.2	0.7	32.1	32.8
2011	10	3.33333	0	0	10.52	42	2011-06-09	0.8	13	18.1	0	0.2	0	0	0	0	0.7	0	0	13.8	18.1	0.2	0	0.7	0	31.9	0.2	0	0.7	31.9	0.2	0.7	32.1	32.8
2011	14	14	5	7	6.74	79	2011-06-09	0.8	13	18.1	0	0.2	0	0	0	0	0.7	0	0	13.8	18.1	0.2	0	0.7	0	31.9	0.2	0	0.7	31.9	0.2	0.7	32.1	32.8
2011	16	0	6.66667	3.33333	8.32	59	2011-06-09	0.8	13	18.1	0	0.2	0	0	0	0	0.7	0	0	13.8	18.1	0.2	0	0.7	0	31.9	0.2	0	0.7	31.9	0.2	0.7	32.1	32.8
2011	23	3.33333	3.33333	6.66667	7.25	67	2011-06-09	0.8	13	18.1	0	0.2	0	0	0	0	0.7	0	0	13.8	18.1	0.2	0	0.7	0	31.9	0.2	0	0.7	31.9	0.2	0.7	32.1	32.8
2011	34	10	20	6.66667	7.65	71	2011-06-09	0.8	13	18.1	0	0.2	0	0	0	0	0.7	0	0	13.8	18.1	0.2	0	0.7	0	31.9	0.2	0	0.7	31.9	0.2	0.7	32.1	32.8
2011	35	0	10	3.33333	7	70	2011-06-09	0.8	13	18.1	0	0.2	0	0	0	0	0.7	0	0	13.8	18.1	0.2	0	0.7	0	31.9	0.2	0	0.7	31.9	0.2	0.7	32.1	32.8
2011	39	88	3	9	6.2	86	2011-06-09	0.8	13	18.1	0	0.2	0	0	0	0	0.7	0	0	13.8	18.1	0.2	0	0.7	0	31.9	0.2	0	0.7	31.9	0.2	0.7	32.1	32.8
2011	40	0	23.3333	13.3333	9.26	65	2011-06-09	0.8	13	18.1	0	0.2	0	0	0	0	0.7	0	0	13.8	18.1	0.2	0	0.7	0	31.9	0.2	0	0.7	31.9	0.2	0.7	32.1	32.8
2011	44	14	5	9	8.9	81	2011-06-09	0.8	13	18.1	0	0.2	0	0	0	0	0.7	0	0	13.8	18.1	0.2	0	0.7	0	31.9	0.2	0	0.7	31.9	0.2	0.7	32.1	32.8
2011	47	19	3	4	8.18	62	2011-06-09	0.8	13	18.1	0	0.2	0	0	0	0	0.7	0	0	13.8	18.1	0.2	0	0.7	0	31.9	0.2	0	0.7	31.9	0.2	0.7	32.1	32.8
2011	49	0	0	2	8.19	64	2011-06-09	0.8	13	18.1	0	0.2	0	0	0	0	0.7	0	0	13.8	18.1	0.2	0	0.7	0	31.9	0.2	0	0.7	31.9	0.2	0.7	32.1	32.8
2011	60	5	0	6	8.74	59	2011-06-09	0.8	13	18.1	0	0.2	0	0	0	0	0.7	0	0	13.8	18.1	0.2	0	0.7	0	31.9	0.2	0	0.7	31.9	0.2	0.7	32.1	32.8
2011	61	38	5	2	6.1	91	2011-06-09	0.8	13	18.1	0	0.2	0	0	0	0	0.7	0	0	13.8	18.1	0.2	0	0.7	0	31.9	0.2	0	0.7	31.9	0.2	0.7	32.1	32.8
2011	62	69	1	0	6.75	78	2011-06-09	0.8	13	18.1	0	0.2	0	0	0	0	0.7	0	0	13.8	18.1	0.2	0	0.7	0	31.9	0.2	0	0.7	31.9	0.2	0.7	32.1	32.8
2011	68	49	10	7	6.33	76	2011-06-09	0.8	13	18.1	0	0.2	0	0	0	0	0.7	0	0	13.8	18.1	0.2	0	0.7	0	31.9	0.2	0	0.7	31.9	0.2	0.7	32.1	32.8
2011	76	8	2	2	7.08	58	2011-06-09	0.8	13	18.1	0	0.2	0	0	0	0	0.7	0	0	13.8	18.1	0.2	0	0.7	0	31.9	0.2	0	0.7	31.9	0.2	0.7	32.1	32.8
2011	84	0	30	13.3333	7.86	61	2011-06-09	0.8	13	18.1	0	0.2	0	0	0	0	0.7	0	0	13.8	18.1	0.2	0	0.7	0	31.9	0.2	0	0.7	31.9	0.2	0.7	32.1	32.8
2011	91	3.33333	3.33333	6.66667	7.29	67	2011-06-09	0.8	13	18.1	0	0.2	0	0	0	0	0.7	0	0	13.8	18.1	0.2	0	0.7	0	31.9	0.2	0	0.7	31.9	0.2	0.7	32.1	32.8
2011	92	16.6667	16.6667	10	7.89	62	2011-06-09	0.8	13	18.1	0	0.2	0	0	0	0	0.7	0	0	13.8	18.1	0.2	0	0.7	0	31.9	0.2	0	0.7	31.9	0.2	0.7	32.1	32.8
2011	95	0	6.66667	6.66667			2011-06-09	0.8	13	18.1	0	0.2	0	0	0	0	0.7	0	0	13.8	18.1	0.2	0	0.7	0	31.9	0.2	0	0.7	31.9	0.2	0.7	32.1	32.8
2011	98	66.6667	3.33333	20	7.67	69	2011-06-09	0.8	13	18.1	0	0.2	0	0	0	0	0.7	0	0	13.8	18.1	0.2	0	0.7	0	31.9	0.2	0	0.7	31.9	0.2	0.7	32.1	32.8
2011	99	10	6.66667	16.6667	9.64	55	2011-06-09	0.8	13	18.1	0	0.2	0	0	0	0	0.7	0	0	13.8	18.1	0.2	0	0.7	0	31.9	0.2	0	0.7	31.9	0.2	0.7	32.1	32.8
2011	100	6.66667	33.3333	13.3333	8.72	65	2011-06-09	0.8	13	18.1	0	0.2	0	0	0	0	0.7	0	0	13.8	18.1	0.2	0	0.7	0	31.9	0.2	0	0.7	31.9	0.2	0.7	32.1	32.8
2011	108	39	19	15	8.5	74	2011-06-09	0.8	13	18.1	0	0.2	0	0	0	0	0.7	0	0	13.8	18.1	0.2	0	0.7	0	31.9	0.2	0	0.7	31.9	0.2	0.7	32.1	32.8
2011	117	26	0	2	8.97	50	2011-06-09	0.8	13	18.1	0	0.2	0	0	0	0	0.7	0	0	13.8	18.1	0.2	0	0.7	0	31.9	0.2	0	0.7	31.9	0.2	0.7	32.1	32.8
2011	118	28	3	2	5.39	80	2011-06-09	0.8	13	18.1	0	0.2	0	0	0	0	0.7	0	0	13.8	18.1	0.2	0	0.7	0	31.9	0.2	0	0.7	31.9	0.2	0.7	32.1	32.8
2011	120	7	3	0	6.35	61	2011-06-09	0.8	13	18.1	0	0.2	0	0	0	0	0.7	0	0	13.8	18.1	0.2	0	0.7	0	31.9	0.2	0	0.7	31.9	0.2	0.7	32.1	32.8
2011	123	18	3	8	6.46	65	2011-06-09	0.8	13	18.1	0	0.2	0	0	0	0	0.7	0	0	13.8	18.1	0.2	0	0.7	0	31.9	0.2	0	0.7	31.9	0.2	0.7	32.1	32.8
2011	130	18	3	8	9.86	50	2011-06-09	0.8	13	18.1	0	0.2	0	0	0	0	0.7	0	0	13.8	18.1	0.2	0	0.7	0	31.9	0.2	0	0.7	31.9	0.2	0.7	32.1	32.8
2011	5	74	11	2	7.83	73	2011-06-14	0	6	0	5.5	2.6	0.8	13	18.1	0	0.2	0	0	6	5.5	3.4	31.1	0.2	0	6	8.9	31.1	0.2	11.5	34.5	0.2	27.9	46.2
2011	30	19	5	1	7.36	69	2011-06-14	0	6	0	5.5	2.6	0.8	13	18.1	0	0.2	0	0	6	5.5	3.4	31.1	0.2	0	6	8.9	31.1	0.2	11.5	34.5	0.2	27.9	46.2
2011	38	0	1	0	7.32	70	2011-06-14	0	6	0	5.5	2.6	0.8	13	18.1	0	0.2	0	0	6	5.5	3.4	31.1	0.2	0	6	8.9	31.1	0.2	11.5	34.5	0.2	27.9	46.2
2011	104	20	0	0	8.5	65	2011-06-14	0	6	0	5.5	2.6	0.8	13	18.1	0	0.2	0	0	6	5.5	3.4	31.1	0.2	0	6	8.9	31.1	0.2	11.5	34.5	0.2	27.9	46.2
2011	105	21	4	0	10.28	65	2011-06-14	0	6	0	5.5	2.6	0.8	13	18.1	0	0.2	0	0	6	5.5	3.4	31.1	0.2	0	6	8.9	31.1	0.2	11.5	34.5	0.2	27.9	46.2
2011	106	63.3333	3.33333	6.66667	8.88	58	2011-06-14	0	6	0	5.5	2.6	0.8	13	18.1	0	0.2	0	0	6	5.5	3.4	31.1	0.2	0	6	8.9	31.1	0.2	11.5	34.5	0.2	27.9	46.2
2011	111	1	0	0	7.84	67	2011-06-14	0	6	0	5.5	2.6	0.8	13	18.1	0	0.2	0	0	6	5.5	3.4	31.1	0.2	0	6	8.9	31.1	0.2	11.5	34.5	0.2	27.9	46.2
2011	112	10	3.33333	0	9.02	61	2011-06-14	0	6	0	5.5	2.6	0.8	13	18.1	0	0.2	0	0	6	5.5	3.4	31.1	0.2	0	6	8.9	31.1	0.2	11.5	34.5	0.2	27.9	46.2
2011	126	35	32	6	7.94	83	2011-06-14	0	6	0	5.5	2.6	0.8	13	18.1	0	0.2	0	0	6	5.5	3.4	31.1	0.2	0	6	8.9	31.1	0.2	11.5	34.5	0.2	27.9	46.2
2011	131	0	3.33333	0	6.04	76	2011-06-14	0	6	0	5.5	2.6	0.8	13	18.1	0	0.2	0	0	6	5.5	3.4	31.1	0.2	0	6	8.9	31.1	0.2	11.5	34.5	0.2	27.9	46.2
2011	74						2011-06-17	0.2	0	0	0	6	0	5.5	2.6	0.8	13	18.1	0	0.2	0	6	8.1	13.8	18.1	0.2	6	8.9	31.1	0.2	14.1	31.9	11.7	46.4
2010	15	2	6	0	6.32	60	2010-06-08	13.8	0	0	0.1	0	0	0.8	0.5	1.2	0	0.1	0	13.8	0.1	0	1.3	1.2	0.1	13.8	0.1	2.5	0.1	13.9	1.3	1.3	14.7	26
2010	36	5	3	2	9.72	64	2010-06-08	13.8	0	0	0.1	0	0	0.8	0.5	1.2	0	0.1	0	13.8	0.1	0	1.3	1.2	0.1	13.8	0.1	2.5	0.1	13.9	1.3	1.3	14.7	26
2010	63	0	0	0	5.8	76	2010-06-08	13.8	0	0	0.1	0	0	0.8	0.5	1.2	0	0.1	0	13.8	0.1	0	1.3	1.2	0.1	13.8	0.1	2.5	0.1	13.9	1.3	1.3	14.7	26
2010	97	6	0	1	7.32	75	2010-06-08	13.8	0	0	0.1	0	0	0.8	0.5	1.2	0	0.1	0	13.8	0.1	0	1.3	1.2	0.1	13.8	0.1	2.5	0.1	13.9	1.3	1.3	14.7	26
2010	85	1	2	0	7.56	73	2010-06-11	0.5	1.9	7.3	13.8	0	0	0.1	0	0	0.8	0.5	1.2	2.4	21.1	0	0.1	0.8	1.7	9.7	13.8	0.1	2.5	23.5	0.1	2.5	23.6	26.2
2010	3	2	5	0	6.36	78	2010-06-14	0.7	0	2.3	0.5	1.9	7.3	13.8	0	0	0.1	0	0	0.7	2.8	9.2	13.8	0.1	0	3	9.7	13.8	0.1	3.5	23	0.1	26.5	27.9
2010	4	0	0	0	4.8	70	2010-06-14	0.7	0	2.3	0.5	1.9	7.3	13.8	0	0	0.1	0	0	0.7	2.8	9.2	13.8	0.1	0	3	9.7	13.8	0.1	3.5	23	0.1	26.5	27.9
2010	22	1	2	0	6.8	67	2010-06-14	0.7	0	2.3	0.5	1.9	7.3	13.8	0	0	0.1	0	0	0.7	2.8	9.2	13.8	0.1	0	3	9.7	13.8	0.1	3.5	23	0.1	26.5	27.9
2010	28	0	0	1	9.76	49	2010-06-14	0.7	0	2.3	0.5	1.9	7.3	13.8	0	0	0.1	0	0	0.7	2.8	9.2	13.8	0.1	0	3	9.7	13.8	0.1	3.5	23	0.1	26.5	27.9
2010	31	15	0	0	7.56	50	2010-06-14	0.7	0	2.3	0.5	1.9	7.3	13.8	0	0	0.1	0	0	0.7	2.8	9.2	13.8	0.1	0	3	9.7	13.8	0.1	3.5	23	0.1	26.5	27.9
2010	33	0	0	0	6.08	77	2010-06-14	0.7	0	2.3	0.5	1.9	7.3	13.8	0	0	0.1	0	0	0.7	2.8	9.2	13.8	0.1	0	3	9.7	13.8	0.1	3.5	23	0.1	26.5	27.9
2010	43	1	0	0	5.2	71	2010-06-14	0.7	0	2.3	0.5	1.9	7.3	13.8	0	0	0.1	0	0	0.7	2.8	9.2	13.8	0.1	0	3	9.7	13.8	0.1	3.5	23	0.1	26.5	27.9
2010	48	6	0	1	6.88	64	2010-06-14	0.7	0	2.3	0.5	1.9	7.3	13.8	0	0	0.1	0	0	0.7	2.8	9.2	13.8	0.1	0	3	9.7	13.8	0.1	3.5	23	0.1	26.5	27.9
2010	57	0	0	0	5.57	83	2010-06-14	0.7	0	2.3	0.5	1.9	7.3	13.8	0	0	0.1	0	0	0.7	2.8	9.2	13.8	0.1	0	3	9.7	13.8	0.1	3.5	23	0.1	26.5	27.9
2010	58	0	0	1	7.52	60	2010-06-14	0.7	0	2.3	0.5	1.9	7.3	13.8	0	0	0.1	0	0	0.7	2.8	9.2	13.8	0.1	0	3	9.7	13.8	0.1	3.5	23	0.1	26.5	27.9
2010	64	22	0	0	6.13	77	2010-06-14	0.7	0	2.3	0.5	1.9	7.3	13.8	0	0	0.1	0	0	0.7	2.8	9.2	13.8	0.1	0	3	9.7	13.8	0.1	3.5	23	0.1	26.5	27.9
2010	65	59	6	30	10.5	58	2010-06-17	23.6	14.6	4.5	0.7	0	2.3	0.5	1.9	7.3	13.8	0	0	38.2	5.2	2.3	2.4	21.1	0	42.7	3	9.7	13.8	43.4	4.7	21.1	46.2	69.3
2010	66	11	24	3	6.3	74	2010-06-17	23.6	14.6	4.5	0.7	0	2.3	0.5	1.9	7.3	13.8	0	0	38.2	5.2	2.3	2.4	21.1	0	42.7	3	9.7	13.8	43.4	4.7	21.1	46.2	69.3
2010	69	14	11	2	6.5	70	2010-06-17	23.6	14.6	4.5	0.7	0	2.3	0.5	1.9	7.3	13.8	0	0	38.2	5.2	2.3	2.4	21.1	0	42.7	3	9.7	13.8	43.4	4.7	21.1	46.2	69.3
2010	70	21	4	1	6.2	68	2010-06-17	23.6	14.6	4.5	0.7	0	2.3	0.5	1.9	7.3	13.8	0	0	38.2	5.2	2.3	2.4	21.1	0	42.7	3	9.7	13.8	43.4	4.7	21.1	46.2	69.3
2010	71	6	20	8	6.5	75	2010-06-17	23.6	14.6	4.5	0.7	0	2.3	0.5	1.9	7.3	13.8	0	0	38.2	5.2	2.3	2.4	21.1	0	42.7	3	9.7	13.8	43.4	4.7	21.1	46.2	69.3
2010	72	21	2	1	7.61	62	2010-06-17	23.6	14.6	4.5	0.7	0	2.3	0.5	1.9	7.3	13.8	0	0	38.2	5.2	2.3	2.4	21.1	0	42.7	3	9.7	13.8	43.4	4.7	21.1	46.2	69.3
2010	73	7	13	3	5.72	81	2010-06-17	23.6	14.6	4.5	0.7	0	2.3	0.5	1.9	7.3	13.8	0	0	38.2	5.2	2.3	2.4	21.1	0	42.7	3	9.7	13.8	43.4	4.7	21.1	46.2	69.3
2010	78	55	52	5	5.28	75	2010-06-17	23.6	14.6	4.5	0.7	0	2.3	0.5	1.9	7.3	13.8	0	0	38.2	5.2	2.3	2.4	21.1	0	42.7	3	9.7	13.8	43.4	4.7	21.1	46.2	69.3
2010	81	47	38	14	10.2	62	2010-06-17	23.6	14.6	4.5	0.7	0	2.3	0.5	1.9	7.3	13.8	0	0	38.2	5.2	2.3	2.4	21.1	0	42.7	3	9.7	13.8	43.4	4.7	21.1	46.2	69.3
2010	82	10	3	2	5.64	69	2010-06-17	23.6	14.6	4.5	0.7	0	2.3	0.5	1.9	7.3	13.8	0	0	38.2	5.2	2.3	2.4	21.1	0	42.7	3	9.7	13.8	43.4	4.7	21.1	46.2	69.3
2010	83	20	36	14	7.08	80	2010-06-17	23.6	14.6	4.5	0.7	0	2.3	0.5	1.9	7.3	13.8	0	0	38.2	5.2	2.3	2.4	21.1	0	42.7	3	9.7	13.8	43.4	4.7	21.1	46.2	69.3
2010	87	3.57143	1.78571	10.7143	9.1	54	2010-06-17	23.6	14.6	4.5	0.7	0	2.3	0.5	1.9	7.3	13.8	0	0	38.2	5.2	2.3	2.4	21.1	0	42.7	3	9.7	13.8	43.4	4.7	21.1	46.2	69.3
2010	90	22	0	5	7.14	63	2010-06-17	23.6	14.6	4.5	0.7	0	2.3	0.5	1.9	7.3	13.8	0	0	38.2	5.2	2.3	2.4	21.1	0	42.7	3	9.7	13.8	43.4	4.7	21.1	46.2	69.3
2010	93	64	57	17	5.88	81	2010-06-17	23.6	14.6	4.5	0.7	0	2.3	0.5	1.9	7.3	13.8	0	0	38.2	5.2	2.3	2.4	21.1	0	42.7	3	9.7	13.8	43.4	4.7	21.1	46.2	69.3
2010	98	35	0	0	6.94	64	2010-06-17	23.6	14.6	4.5	0.7	0	2.3	0.5	1.9	7.3	13.8	0	0	38.2	5.2	2.3	2.4	21.1	0	42.7	3	9.7	13.8	43.4	4.7	21.1	46.2	69.3
2010	79	3	14	14	8.08	70	2010-06-18	48.6	23.6	14.6	4.5	0.7	0	2.3	0.5	1.9	7.3	13.8	0	72.2	19.1	0.7	2.8	9.2	13.8	86.8	5.2	4.7	21.1	91.3	3.5	23	94.3	117.9
2010	103	22	6	4	7.04	63	2010-06-18	48.6	23.6	14.6	4.5	0.7	0	2.3	0.5	1.9	7.3	13.8	0	72.2	19.1	0.7	2.8	9.2	13.8	86.8	5.2	4.7	21.1	91.3	3.5	23	94.3	117.9
2010	104	41.25	6.25	15	8.64	67	2010-06-18	48.6	23.6	14.6	4.5	0.7	0	2.3	0.5	1.9	7.3	13.8	0	72.2	19.1	0.7	2.8	9.2	13.8	86.8	5.2	4.7	21.1	91.3	3.5	23	94.3	117.9
2010	109	45	15	15	6.72	67	2010-06-18	48.6	23.6	14.6	4.5	0.7	0	2.3	0.5	1.9	7.3	13.8	0	72.2	19.1	0.7	2.8	9.2	13.8	86.8	5.2	4.7	21.1	91.3	3.5	23	94.3	117.9
2010	113	23	4	6	6.16	71	2010-06-18	48.6	23.6	14.6	4.5	0.7	0	2.3	0.5	1.9	7.3	13.8	0	72.2	19.1	0.7	2.8	9.2	13.8	86.8	5.2	4.7	21.1	91.3	3.5	23	94.3	117.9
2010	114	74.1379	65.5172	74.1379	10.24	75	2010-06-18	48.6	23.6	14.6	4.5	0.7	0	2.3	0.5	1.9	7.3	13.8	0	72.2	19.1	0.7	2.8	9.2	13.8	86.8	5.2	4.7	21.1	91.3	3.5	23	94.3	117.9
2010	115	22.2222	0.854701	5.98291	7.88	53	2010-06-18	48.6	23.6	14.6	4.5	0.7	0	2.3	0.5	1.9	7.3	13.8	0	72.2	19.1	0.7	2.8	9.2	13.8	86.8	5.2	4.7	21.1	91.3	3.5	23	94.3	117.9
2010	116	32.2835	48.0315	25.9843	6.68	78	2010-06-18	48.6	23.6	14.6	4.5	0.7	0	2.3	0.5	1.9	7.3	13.8	0	72.2	19.1	0.7	2.8	9.2	13.8	86.8	5.2	4.7	21.1	91.3	3.5	23	94.3	117.9
2010	125	10	3	4	6.6	88	2010-06-18	48.6	23.6	14.6	4.5	0.7	0	2.3	0.5	1.9	7.3	13.8	0	72.2	19.1	0.7	2.8	9.2	13.8	86.8	5.2	4.7	21.1	91.3	3.5	23	94.3	117.9
2010	126	53.8462	21.5385	24.6154	5.52	72	2010-06-18	48.6	23.6	14.6	4.5	0.7	0	2.3	0.5	1.9	7.3	13.8	0	72.2	19.1	0.7	2.8	9.2	13.8	86.8	5.2	4.7	21.1	91.3	3.5	23	94.3	117.9
2010	127	98.0952	0.952381	10.4762	9.28	70	2010-06-18	48.6	23.6	14.6	4.5	0.7	0	2.3	0.5	1.9	7.3	13.8	0	72.2	19.1	0.7	2.8	9.2	13.8	86.8	5.2	4.7	21.1	91.3	3.5	23	94.3	117.9
2010	133	84	3	22	7.84	67	2010-06-18	48.6	23.6	14.6	4.5	0.7	0	2.3	0.5	1.9	7.3	13.8	0	72.2	19.1	0.7	2.8	9.2	13.8	86.8	5.2	4.7	21.1	91.3	3.5	23	94.3	117.9
2010	1	23	4	10	7.2	57	2010-06-21	0.2	11	0	48.6	23.6	14.6	4.5	0.7	0	2.3	0.5	1.9	11.2	48.6	38.2	5.2	2.3	2.4	11.2	86.8	5.2	4.7	59.8	43.4	4.7	102.5	129
2010	2	0	0	0	5.22	73	2010-06-21	0.2	11	0	48.6	23.6	14.6	4.5	0.7	0	2.3	0.5	1.9	11.2	48.6	38.2	5.2	2.3	2.4	11.2	86.8	5.2	4.7	59.8	43.4	4.7	102.5	129
2010	6	5	10	1	7.34	61	2010-06-21	0.2	11	0	48.6	23.6	14.6	4.5	0.7	0	2.3	0.5	1.9	11.2	48.6	38.2	5.2	2.3	2.4	11.2	86.8	5.2	4.7	59.8	43.4	4.7	102.5	129
2010	7	10	34	56	6.88	79	2010-06-21	0.2	11	0	48.6	23.6	14.6	4.5	0.7	0	2.3	0.5	1.9	11.2	48.6	38.2	5.2	2.3	2.4	11.2	86.8	5.2	4.7	59.8	43.4	4.7	102.5	129
2010	10	48	0	44	10.36	50	2010-06-21	0.2	11	0	48.6	23.6	14.6	4.5	0.7	0	2.3	0.5	1.9	11.2	48.6	38.2	5.2	2.3	2.4	11.2	86.8	5.2	4.7	59.8	43.4	4.7	102.5	129
2010	16	1	7	9	7.73	61	2010-06-21	0.2	11	0	48.6	23.6	14.6	4.5	0.7	0	2.3	0.5	1.9	11.2	48.6	38.2	5.2	2.3	2.4	11.2	86.8	5.2	4.7	59.8	43.4	4.7	102.5	129
2010	19	77	0	18	5.16	78	2010-06-21	0.2	11	0	48.6	23.6	14.6	4.5	0.7	0	2.3	0.5	1.9	11.2	48.6	38.2	5.2	2.3	2.4	11.2	86.8	5.2	4.7	59.8	43.4	4.7	102.5	129
2010	25	57	25	26	8.12	70	2010-06-21	0.2	11	0	48.6	23.6	14.6	4.5	0.7	0	2.3	0.5	1.9	11.2	48.6	38.2	5.2	2.3	2.4	11.2	86.8	5.2	4.7	59.8	43.4	4.7	102.5	129
2010	26	11	0	3	6.94	42	2010-06-21	0.2	11	0	48.6	23.6	14.6	4.5	0.7	0	2.3	0.5	1.9	11.2	48.6	38.2	5.2	2.3	2.4	11.2	86.8	5.2	4.7	59.8	43.4	4.7	102.5	129
2010	42	8	1	0	6.28	58	2010-06-21	0.2	11	0	48.6	23.6	14.6	4.5	0.7	0	2.3	0.5	1.9	11.2	48.6	38.2	5.2	2.3	2.4	11.2	86.8	5.2	4.7	59.8	43.4	4.7	102.5	129
2010	45	58	0	14	6.3	65	2010-06-21	0.2	11	0	48.6	23.6	14.6	4.5	0.7	0	2.3	0.5	1.9	11.2	48.6	38.2	5.2	2.3	2.4	11.2	86.8	5.2	4.7	59.8	43.4	4.7	102.5	129
2010	46	17	13	0	7.1	63	2010-06-21	0.2	11	0	48.6	23.6	14.6	4.5	0.7	0	2.3	0.5	1.9	11.2	48.6	38.2	5.2	2.3	2.4	11.2	86.8	5.2	4.7	59.8	43.4	4.7	102.5	129
2010	47	35	1	2	6	67	2010-06-21	0.2	11	0	48.6	23.6	14.6	4.5	0.7	0	2.3	0.5	1.9	11.2	48.6	38.2	5.2	2.3	2.4	11.2	86.8	5.2	4.7	59.8	43.4	4.7	102.5	129
2010	51	23	7	4	9.57	59	2010-06-21	0.2	11	0	48.6	23.6	14.6	4.5	0.7	0	2.3	0.5	1.9	11.2	48.6	38.2	5.2	2.3	2.4	11.2	86.8	5.2	4.7	59.8	43.4	4.7	102.5	129
2010	54	36.0902	13.5338	27.8195		76	2010-06-21	0.2	11	0	48.6	23.6	14.6	4.5	0.7	0	2.3	0.5	1.9	11.2	48.6	38.2	5.2	2.3	2.4	11.2	86.8	5.2	4.7	59.8	43.4	4.7	102.5	129
2010	55	56	39	32	8.3	67	2010-06-21	0.2	11	0	48.6	23.6	14.6	4.5	0.7	0	2.3	0.5	1.9	11.2	48.6	38.2	5.2	2.3	2.4	11.2	86.8	5.2	4.7	59.8	43.4	4.7	102.5	129
2010	59	35	13	19	9.46	67	2010-06-21	0.2	11	0	48.6	23.6	14.6	4.5	0.7	0	2.3	0.5	1.9	11.2	48.6	38.2	5.2	2.3	2.4	11.2	86.8	5.2	4.7	59.8	43.4	4.7	102.5	129
2010	68	56	29	5	5.68	75	2010-06-22	0.1	0.2	11	0	48.6	23.6	14.6	4.5	0.7	0	2.3	0.5	0.3	11	72.2	19.1	0.7	2.8	11.3	72.2	19.8	2.8	11.3	91.3	3.5	98.1	115.3
2010	75	15	3	5	8.06	53	2010-06-22	0.1	0.2	11	0	48.6	23.6	14.6	4.5	0.7	0	2.3	0.5	0.3	11	72.2	19.1	0.7	2.8	11.3	72.2	19.8	2.8	11.3	91.3	3.5	98.1	115.3
2010	76	48	1	12	7.78	59	2010-06-22	0.1	0.2	11	0	48.6	23.6	14.6	4.5	0.7	0	2.3	0.5	0.3	11	72.2	19.1	0.7	2.8	11.3	72.2	19.8	2.8	11.3	91.3	3.5	98.1	115.3
2010	77	30	0	3	6.84	60	2010-06-22	0.1	0.2	11	0	48.6	23.6	14.6	4.5	0.7	0	2.3	0.5	0.3	11	72.2	19.1	0.7	2.8	11.3	72.2	19.8	2.8	11.3	91.3	3.5	98.1	115.3
2010	89	0	0	12	7.36	57	2010-06-22	0.1	0.2	11	0	48.6	23.6	14.6	4.5	0.7	0	2.3	0.5	0.3	11	72.2	19.1	0.7	2.8	11.3	72.2	19.8	2.8	11.3	91.3	3.5	98.1	115.3
2010	91	17	14	12	8.56	56	2010-06-22	0.1	0.2	11	0	48.6	23.6	14.6	4.5	0.7	0	2.3	0.5	0.3	11	72.2	19.1	0.7	2.8	11.3	72.2	19.8	2.8	11.3	91.3	3.5	98.1	115.3
2010	96	11	9	3	7.96	60	2010-06-22	0.1	0.2	11	0	48.6	23.6	14.6	4.5	0.7	0	2.3	0.5	0.3	11	72.2	19.1	0.7	2.8	11.3	72.2	19.8	2.8	11.3	91.3	3.5	98.1	115.3
2010	105	30	3	19	9.64	64	2010-06-22	0.1	0.2	11	0	48.6	23.6	14.6	4.5	0.7	0	2.3	0.5	0.3	11	72.2	19.1	0.7	2.8	11.3	72.2	19.8	2.8	11.3	91.3	3.5	98.1	115.3
2010	130	11	0	5	7.42	56	2010-06-22	0.1	0.2	11	0	48.6	23.6	14.6	4.5	0.7	0	2.3	0.5	0.3	11	72.2	19.1	0.7	2.8	11.3	72.2	19.8	2.8	11.3	91.3	3.5	98.1	115.3
2010	5	86	3	5	6.78	74	2010-06-24	0.1	0.1	0.1	0.2	11	0	48.6	23.6	14.6	4.5	0.7	0	0.2	0.3	11	72.2	19.1	0.7	0.3	11.2	86.8	5.2	0.5	83.2	19.8	60.1	106.3
2010	18	35	0	0	6.16	62	2010-06-24	0.1	0.1	0.1	0.2	11	0	48.6	23.6	14.6	4.5	0.7	0	0.2	0.3	11	72.2	19.1	0.7	0.3	11.2	86.8	5.2	0.5	83.2	19.8	60.1	106.3
2010	21	6	2	8	8.7	62	2010-06-24	0.1	0.1	0.1	0.2	11	0	48.6	23.6	14.6	4.5	0.7	0	0.2	0.3	11	72.2	19.1	0.7	0.3	11.2	86.8	5.2	0.5	83.2	19.8	60.1	106.3
2010	23	0	0	0	6.31	62	2010-06-24	0.1	0.1	0.1	0.2	11	0	48.6	23.6	14.6	4.5	0.7	0	0.2	0.3	11	72.2	19.1	0.7	0.3	11.2	86.8	5.2	0.5	83.2	19.8	60.1	106.3
2010	32	3	4	1	6.96	74	2010-06-24	0.1	0.1	0.1	0.2	11	0	48.6	23.6	14.6	4.5	0.7	0	0.2	0.3	11	72.2	19.1	0.7	0.3	11.2	86.8	5.2	0.5	83.2	19.8	60.1	106.3
2010	41	7	0	0	8.9	51	2010-06-24	0.1	0.1	0.1	0.2	11	0	48.6	23.6	14.6	4.5	0.7	0	0.2	0.3	11	72.2	19.1	0.7	0.3	11.2	86.8	5.2	0.5	83.2	19.8	60.1	106.3
2010	50	12	6	3	7.92	67	2010-06-24	0.1	0.1	0.1	0.2	11	0	48.6	23.6	14.6	4.5	0.7	0	0.2	0.3	11	72.2	19.1	0.7	0.3	11.2	86.8	5.2	0.5	83.2	19.8	60.1	106.3
2010	74	59	27	26	6.8	79	2010-06-24	0.1	0.1	0.1	0.2	11	0	48.6	23.6	14.6	4.5	0.7	0	0.2	0.3	11	72.2	19.1	0.7	0.3	11.2	86.8	5.2	0.5	83.2	19.8	60.1	106.3
2010	84	27	31	6	8.81	66	2010-06-24	0.1	0.1	0.1	0.2	11	0	48.6	23.6	14.6	4.5	0.7	0	0.2	0.3	11	72.2	19.1	0.7	0.3	11.2	86.8	5.2	0.5	83.2	19.8	60.1	106.3
2010	94	25	0	0	6.3	64	2010-06-24	0.1	0.1	0.1	0.2	11	0	48.6	23.6	14.6	4.5	0.7	0	0.2	0.3	11	72.2	19.1	0.7	0.3	11.2	86.8	5.2	0.5	83.2	19.8	60.1	106.3
2010	99	7	4	4	9.52	61	2010-06-24	0.1	0.1	0.1	0.2	11	0	48.6	23.6	14.6	4.5	0.7	0	0.2	0.3	11	72.2	19.1	0.7	0.3	11.2	86.8	5.2	0.5	83.2	19.8	60.1	106.3
2010	100	12	1	2	7.18	63	2010-06-24	0.1	0.1	0.1	0.2	11	0	48.6	23.6	14.6	4.5	0.7	0	0.2	0.3	11	72.2	19.1	0.7	0.3	11.2	86.8	5.2	0.5	83.2	19.8	60.1	106.3
2010	88	1	2	3	8.64	64	2010-06-25	0.1	0.1	0.1	0.1	0.2	11	0	48.6	23.6	14.6	4.5	0.7	0.2	0.2	11.2	48.6	38.2	5.2	0.3	11.3	72.2	19.8	0.4	59.8	43.4	11.6	105.9
2010	101	27	0	0	5.74	67	2010-06-25	0.1	0.1	0.1	0.1	0.2	11	0	48.6	23.6	14.6	4.5	0.7	0.2	0.2	11.2	48.6	38.2	5.2	0.3	11.3	72.2	19.8	0.4	59.8	43.4	11.6	105.9
2010	102	30	0	8	6.02	74	2010-06-25	0.1	0.1	0.1	0.1	0.2	11	0	48.6	23.6	14.6	4.5	0.7	0.2	0.2	11.2	48.6	38.2	5.2	0.3	11.3	72.2	19.8	0.4	59.8	43.4	11.6	105.9
2010	106	23	0	0	7.22	59	2010-06-25	0.1	0.1	0.1	0.1	0.2	11	0	48.6	23.6	14.6	4.5	0.7	0.2	0.2	11.2	48.6	38.2	5.2	0.3	11.3	72.2	19.8	0.4	59.8	43.4	11.6	105.9
2010	107	10	1	5	8.46	55	2010-06-25	0.1	0.1	0.1	0.1	0.2	11	0	48.6	23.6	14.6	4.5	0.7	0.2	0.2	11.2	48.6	38.2	5.2	0.3	11.3	72.2	19.8	0.4	59.8	43.4	11.6	105.9
2010	112	20	0	0	8.1	57	2010-06-25	0.1	0.1	0.1	0.1	0.2	11	0	48.6	23.6	14.6	4.5	0.7	0.2	0.2	11.2	48.6	38.2	5.2	0.3	11.3	72.2	19.8	0.4	59.8	43.4	11.6	105.9
2010	117	22	1	4	8.18	54	2010-06-25	0.1	0.1	0.1	0.1	0.2	11	0	48.6	23.6	14.6	4.5	0.7	0.2	0.2	11.2	48.6	38.2	5.2	0.3	11.3	72.2	19.8	0.4	59.8	43.4	11.6	105.9
2010	124	44	10	16	7.38	71	2010-06-25	0.1	0.1	0.1	0.1	0.2	11	0	48.6	23.6	14.6	4.5	0.7	0.2	0.2	11.2	48.6	38.2	5.2	0.3	11.3	72.2	19.8	0.4	59.8	43.4	11.6	105.9
2010	129	30	6.66667	16.6667	8.46	61	2010-06-25	0.1	0.1	0.1	0.1	0.2	11	0	48.6	23.6	14.6	4.5	0.7	0.2	0.2	11.2	48.6	38.2	5.2	0.3	11.3	72.2	19.8	0.4	59.8	43.4	11.6	105.9
2010	131	51	2	0	5.96	71	2010-06-25	0.1	0.1	0.1	0.1	0.2	11	0	48.6	23.6	14.6	4.5	0.7	0.2	0.2	11.2	48.6	38.2	5.2	0.3	11.3	72.2	19.8	0.4	59.8	43.4	11.6	105.9
2010	13	2	1	0	7.4	68	2010-06-28	0.1	0.1	0.1	0.1	0.1	0.1	0.1	0.2	11	0	48.6	23.6	0.2	0.2	0.2	0.3	11	72.2	0.3	0.3	11.3	72.2	0.4	0.5	83.2	0.7	103.2
2010	14	1	0	1	6.5	78	2010-06-28	0.1	0.1	0.1	0.1	0.1	0.1	0.1	0.2	11	0	48.6	23.6	0.2	0.2	0.2	0.3	11	72.2	0.3	0.3	11.3	72.2	0.4	0.5	83.2	0.7	103.2
2010	27	8	8	9	6.8	70	2010-06-28	0.1	0.1	0.1	0.1	0.1	0.1	0.1	0.2	11	0	48.6	23.6	0.2	0.2	0.2	0.3	11	72.2	0.3	0.3	11.3	72.2	0.4	0.5	83.2	0.7	103.2
2010	39	39	0	0	4.6	74	2010-06-28	0.1	0.1	0.1	0.1	0.1	0.1	0.1	0.2	11	0	48.6	23.6	0.2	0.2	0.2	0.3	11	72.2	0.3	0.3	11.3	72.2	0.4	0.5	83.2	0.7	103.2
2010	44	1	1	0	7	62	2010-06-28	0.1	0.1	0.1	0.1	0.1	0.1	0.1	0.2	11	0	48.6	23.6	0.2	0.2	0.2	0.3	11	72.2	0.3	0.3	11.3	72.2	0.4	0.5	83.2	0.7	103.2
2010	49	0	0	0	7.2	60	2010-06-28	0.1	0.1	0.1	0.1	0.1	0.1	0.1	0.2	11	0	48.6	23.6	0.2	0.2	0.2	0.3	11	72.2	0.3	0.3	11.3	72.2	0.4	0.5	83.2	0.7	103.2
2010	61	41	0	0	5.5	73	2010-06-28	0.1	0.1	0.1	0.1	0.1	0.1	0.1	0.2	11	0	48.6	23.6	0.2	0.2	0.2	0.3	11	72.2	0.3	0.3	11.3	72.2	0.4	0.5	83.2	0.7	103.2
2010	92	9	0	1	8	56	2010-06-28	0.1	0.1	0.1	0.1	0.1	0.1	0.1	0.2	11	0	48.6	23.6	0.2	0.2	0.2	0.3	11	72.2	0.3	0.3	11.3	72.2	0.4	0.5	83.2	0.7	103.2
2010	108	9	0	6	7.71	72	2010-06-28	0.1	0.1	0.1	0.1	0.1	0.1	0.1	0.2	11	0	48.6	23.6	0.2	0.2	0.2	0.3	11	72.2	0.3	0.3	11.3	72.2	0.4	0.5	83.2	0.7	103.2
2010	111	0	0	0	6.96	68	2010-06-28	0.1	0.1	0.1	0.1	0.1	0.1	0.1	0.2	11	0	48.6	23.6	0.2	0.2	0.2	0.3	11	72.2	0.3	0.3	11.3	72.2	0.4	0.5	83.2	0.7	103.2
2010	118	23	0	0	5.4	71	2010-06-28	0.1	0.1	0.1	0.1	0.1	0.1	0.1	0.2	11	0	48.6	23.6	0.2	0.2	0.2	0.3	11	72.2	0.3	0.3	11.3	72.2	0.4	0.5	83.2	0.7	103.2
2010	17	12	3	1	7.98	56	2010-06-29	0.4	0.1	0.1	0.1	0.1	0.1	0.1	0.1	0.2	11	0	48.6	0.5	0.2	0.2	0.2	11.2	48.6	0.6	0.3	0.4	59.6	0.7	0.4	59.8	1	99.1
2010	37	30	3	3	7.79	56	2010-06-29	0.4	0.1	0.1	0.1	0.1	0.1	0.1	0.1	0.2	11	0	48.6	0.5	0.2	0.2	0.2	11.2	48.6	0.6	0.3	0.4	59.6	0.7	0.4	59.8	1	99.1
2010	40	0	0	6	9.02	61	2010-06-29	0.4	0.1	0.1	0.1	0.1	0.1	0.1	0.1	0.2	11	0	48.6	0.5	0.2	0.2	0.2	11.2	48.6	0.6	0.3	0.4	59.6	0.7	0.4	59.8	1	99.1
2010	53						2010-06-29	0.4	0.1	0.1	0.1	0.1	0.1	0.1	0.1	0.2	11	0	48.6	0.5	0.2	0.2	0.2	11.2	48.6	0.6	0.3	0.4	59.6	0.7	0.4	59.8	1	99.1
2010	60	5	0	1	7.6	52	2010-06-29	0.4	0.1	0.1	0.1	0.1	0.1	0.1	0.1	0.2	11	0	48.6	0.5	0.2	0.2	0.2	11.2	48.6	0.6	0.3	0.4	59.6	0.7	0.4	59.8	1	99.1
2010	9	47	26	0	5.92	65	2010-07-01	0	0	0.4	0.1	0.1	0.1	0.1	0.1	0.1	0.1	0.2	11	0	0.5	0.2	0.2	0.2	11.2	0.4	0.3	0.3	11.3	0.5	0.4	11.4	0.8	60.9
2010	95	1	1	0	8.17	54	2010-07-01	0	0	0.4	0.1	0.1	0.1	0.1	0.1	0.1	0.1	0.2	11	0	0.5	0.2	0.2	0.2	11.2	0.4	0.3	0.3	11.3	0.5	0.4	11.4	0.8	60.9
2010	120	0	0	0	6.48	52	2010-07-01	0	0	0.4	0.1	0.1	0.1	0.1	0.1	0.1	0.1	0.2	11	0	0.5	0.2	0.2	0.2	11.2	0.4	0.3	0.3	11.3	0.5	0.4	11.4	0.8	60.9
2010	11	12	0	0	8.3	59	2010-07-05	0.1	0.1	0	3.7	0.1	0	0	0.4	0.1	0.1	0.1	0.1	0.2	3.7	0.1	0.4	0.2	0.2	0.2	3.8	0.5	0.3	3.9	0.5	0.4	4	5
2010	29	25	0	0	6.44	80	2010-07-05	0.1	0	3.7	0.1	0	0	0.4	0.1	0.1	0.1	0.1	0.1	0.1	3.8	0	0.5	0.2	0.2	3.8	0.1	0.6	0.3	3.9	0.5	0.4	4.3	5
2010	30	44	0	0	7.66	56	2010-07-05	0.1	0	3.7	0.1	0	0	0.4	0.1	0.1	0.1	0.1	0.1	0.1	3.8	0	0.5	0.2	0.2	3.8	0.1	0.6	0.3	3.9	0.5	0.4	4.3	5
2010	34	7	3	0	7.8	60	2010-07-05	0.1	0	3.7	0.1	0	0	0.4	0.1	0.1	0.1	0.1	0.1	0.1	3.8	0	0.5	0.2	0.2	3.8	0.1	0.6	0.3	3.9	0.5	0.4	4.3	5
2010	38	5	0	0	7.42	63	2010-07-05	0.1	0	3.7	0.1	0	0	0.4	0.1	0.1	0.1	0.1	0.1	0.1	3.8	0	0.5	0.2	0.2	3.8	0.1	0.6	0.3	3.9	0.5	0.4	4.3	5
2010	35	0	1	0	7.6	59	2010-07-08	0.1	0.1	0.1	0.1	0	3.7	0.1	0	0	0.4	0.1	0.1	0.2	0.2	3.7	0.1	0.4	0.2	0.3	3.8	0.1	0.6	0.4	3.8	0.6	4.2	5
2010	123	2	0	0	7.1	65	2010-07-08	0.1	0.1	0.1	0.1	0	3.7	0.1	0	0	0.4	0.1	0.1	0.2	0.2	3.7	0.1	0.4	0.2	0.3	3.8	0.1	0.6	0.4	3.8	0.6	4.2	5
2010	62
2009	78	5	0	0	5.08	69	2009-06-03	0	0	0	0	0.1	0.1	0.1	1.7	2.6	0	0.1	0.1	0	0	0.2	1.8	2.6	0.2	0	0.2	4.4	0.2	0	2	2.8	0.3	4.9
2009	97	3	0	0	5.84	61	2009-06-03	0	0	0	0	0.1	0.1	0.1	1.7	2.6	0	0.1	0.1	0	0	0.2	1.8	2.6	0.2	0	0.2	4.4	0.2	0	2	2.8	0.3	4.9
2009	4	0	0	0	4.92	77	2009-06-05	0	0	0	0	0	0	0.1	0.1	0.1	1.7	2.6	0	0	0	0	0.2	1.8	2.6	0	0	0.3	4.3	0	0.2	4.4	0.1	4.8
2009	13	0	0	0	5.32	75	2009-06-05	0	0	0	0	0	0	0.1	0.1	0.1	1.7	2.6	0	0	0	0	0.2	1.8	2.6	0	0	0.3	4.3	0	0.2	4.4	0.1	4.8
2009	28	0	0	1.42857	8.15	52	2009-06-05	0	0	0	0	0	0	0.1	0.1	0.1	1.7	2.6	0	0	0	0	0.2	1.8	2.6	0	0	0.3	4.3	0	0.2	4.4	0.1	4.8
2009	126	0	0	0	3.92	91	2009-06-05	0	0	0	0	0	0	0.1	0.1	0.1	1.7	2.6	0	0	0	0	0.2	1.8	2.6	0	0	0.3	4.3	0	0.2	4.4	0.1	4.8
2009	7	1	0	3	8.9	70	2009-06-08	0.5	19	8	0	0	0	0	0	0	0.1	0.1	0.1	19.5	8	0	0	0.1	0.2	27.5	0	0	0.3	27.5	0	0.3	27.5	32.1
2009	15	0	0	1.28205	5.86	57	2009-06-08	0.5	19	8	0	0	0	0	0	0	0.1	0.1	0.1	19.5	8	0	0	0.1	0.2	27.5	0	0	0.3	27.5	0	0.3	27.5	32.1
2009	22	1	0	0	6.6	62	2009-06-08	0.5	19	8	0	0	0	0	0	0	0.1	0.1	0.1	19.5	8	0	0	0.1	0.2	27.5	0	0	0.3	27.5	0	0.3	27.5	32.1
2009	31	6	0	0	5.48	57	2009-06-08	0.5	19	8	0	0	0	0	0	0	0.1	0.1	0.1	19.5	8	0	0	0.1	0.2	27.5	0	0	0.3	27.5	0	0.3	27.5	32.1
2009	36	6	2	1	6.71	59	2009-06-08	0.5	19	8	0	0	0	0	0	0	0.1	0.1	0.1	19.5	8	0	0	0.1	0.2	27.5	0	0	0.3	27.5	0	0.3	27.5	32.1
2009	43	2.7027	0	0	4.56	64	2009-06-08	0.5	19	8	0	0	0	0	0	0	0.1	0.1	0.1	19.5	8	0	0	0.1	0.2	27.5	0	0	0.3	27.5	0	0.3	27.5	32.1
2009	48	5	0	1	6	54	2009-06-08	0.5	19	8	0	0	0	0	0	0	0.1	0.1	0.1	19.5	8	0	0	0.1	0.2	27.5	0	0	0.3	27.5	0	0.3	27.5	32.1
2009	63	2	0	0	5.75	68	2009-06-08	0.5	19	8	0	0	0	0	0	0	0.1	0.1	0.1	19.5	8	0	0	0.1	0.2	27.5	0	0	0.3	27.5	0	0.3	27.5	32.1
2009	64	0	0	0	5.34	68	2009-06-08	0.5	19	8	0	0	0	0	0	0	0.1	0.1	0.1	19.5	8	0	0	0.1	0.2	27.5	0	0	0.3	27.5	0	0.3	27.5	32.1
2009	69	0	0	0	4.84	78	2009-06-08	0.5	19	8	0	0	0	0	0	0	0.1	0.1	0.1	19.5	8	0	0	0.1	0.2	27.5	0	0	0.3	27.5	0	0.3	27.5	32.1
2009	72	5.71429	0	0	7.68	61	2009-06-08	0.5	19	8	0	0	0	0	0	0	0.1	0.1	0.1	19.5	8	0	0	0.1	0.2	27.5	0	0	0.3	27.5	0	0.3	27.5	32.1
2009	81	6	1	0	11.6	53	2009-06-08	0.5	19	8	0	0	0	0	0	0	0.1	0.1	0.1	19.5	8	0	0	0.1	0.2	27.5	0	0	0.3	27.5	0	0.3	27.5	32.1
2009	93	9	0	1	4.84	74	2009-06-08	0.5	19	8	0	0	0	0	0	0	0.1	0.1	0.1	19.5	8	0	0	0.1	0.2	27.5	0	0	0.3	27.5	0	0.3	27.5	32.1
2009	96	1.72414	0	0	5.2	62	2009-06-08	0.5	19	8	0	0	0	0	0	0	0.1	0.1	0.1	19.5	8	0	0	0.1	0.2	27.5	0	0	0.3	27.5	0	0.3	27.5	32.1
2009	114	22	1	0	8.45	70	2009-06-08	0.5	19	8	0	0	0	0	0	0	0.1	0.1	0.1	19.5	8	0	0	0.1	0.2	27.5	0	0	0.3	27.5	0	0.3	27.5	32.1
2009	133	7	0	2	6.4	71	2009-06-08	0.5	19	8	0	0	0	0	0	0	0.1	0.1	0.1	19.5	8	0	0	0.1	0.2	27.5	0	0	0.3	27.5	0	0.3	27.5	32.1
2009	65	10	1	0	9.25	65	2009-06-09	0.7	0.5	19	8	0	0	0	0	0	0	0.1	0.1	1.2	27	0	0	0	0.2	20.2	8	0	0.2	28.2	0	0.2	28.2	30.2
2009	1	0	0	0	8.04	69	2009-06-12	0.3	2.2	0	0.7	0.5	19	8	0	0	0	0	0	2.5	0.7	19.5	8	0	0	2.5	20.2	8	0	3.2	27.5	0	30.7	30.8
2009	3	0	0	0	6.4	74	2009-06-12	0.3	2.2	0	0.7	0.5	19	8	0	0	0	0	0	2.5	0.7	19.5	8	0	0	2.5	20.2	8	0	3.2	27.5	0	30.7	30.8
2009	6	6	0	0	6.16	74	2009-06-12	0.3	2.2	0	0.7	0.5	19	8	0	0	0	0	0	2.5	0.7	19.5	8	0	0	2.5	20.2	8	0	3.2	27.5	0	30.7	30.8
2009	51	0	3	0	9.72	68	2009-06-12	0.3	2.2	0	0.7	0.5	19	8	0	0	0	0	0	2.5	0.7	19.5	8	0	0	2.5	20.2	8	0	3.2	27.5	0	30.7	30.8
2009	58	0	0	0	8.84	58	2009-06-12	0.3	2.2	0	0.7	0.5	19	8	0	0	0	0	0	2.5	0.7	19.5	8	0	0	2.5	20.2	8	0	3.2	27.5	0	30.7	30.8
2009	59	0	4	0	11.08	60	2009-06-12	0.3	2.2	0	0.7	0.5	19	8	0	0	0	0	0	2.5	0.7	19.5	8	0	0	2.5	20.2	8	0	3.2	27.5	0	30.7	30.8
2009	66	0	0	0	4.84	78	2009-06-12	0.3	2.2	0	0.7	0.5	19	8	0	0	0	0	0	2.5	0.7	19.5	8	0	0	2.5	20.2	8	0	3.2	27.5	0	30.7	30.8
2009	70	0	0	0	8.32	78	2009-06-12	0.3	2.2	0	0.7	0.5	19	8	0	0	0	0	0	2.5	0.7	19.5	8	0	0	2.5	20.2	8	0	3.2	27.5	0	30.7	30.8
2009	85	1	0	0	9.28	67	2009-06-12	0.3	2.2	0	0.7	0.5	19	8	0	0	0	0	0	2.5	0.7	19.5	8	0	0	2.5	20.2	8	0	3.2	27.5	0	30.7	30.8
2009	2	0	0	0	4.5	80	2009-06-15	6.4	0.1	0.1	0.3	2.2	0	0.7	0.5	19	8	0	0	6.5	0.4	2.2	1.2	27	0	6.6	2.5	20.2	8	6.9	3.4	27	9.8	37.3
2009	10	0	0	2	8.5	55	2009-06-15	6.4	0.1	0.1	0.3	2.2	0	0.7	0.5	19	8	0	0	6.5	0.4	2.2	1.2	27	0	6.6	2.5	20.2	8	6.9	3.4	27	9.8	37.3
2009	19	8	0	0	4.56	83	2009-06-15	6.4	0.1	0.1	0.3	2.2	0	0.7	0.5	19	8	0	0	6.5	0.4	2.2	1.2	27	0	6.6	2.5	20.2	8	6.9	3.4	27	9.8	37.3
2009	21	0	0	0	7.3	70	2009-06-15	6.4	0.1	0.1	0.3	2.2	0	0.7	0.5	19	8	0	0	6.5	0.4	2.2	1.2	27	0	6.6	2.5	20.2	8	6.9	3.4	27	9.8	37.3
2009	26	1	0	1	7.84	47	2009-06-15	6.4	0.1	0.1	0.3	2.2	0	0.7	0.5	19	8	0	0	6.5	0.4	2.2	1.2	27	0	6.6	2.5	20.2	8	6.9	3.4	27	9.8	37.3
2009	27	5	0	0	7.6	71	2009-06-15	6.4	0.1	0.1	0.3	2.2	0	0.7	0.5	19	8	0	0	6.5	0.4	2.2	1.2	27	0	6.6	2.5	20.2	8	6.9	3.4	27	9.8	37.3
2009	33	3	0	1	8.2	80	2009-06-15	6.4	0.1	0.1	0.3	2.2	0	0.7	0.5	19	8	0	0	6.5	0.4	2.2	1.2	27	0	6.6	2.5	20.2	8	6.9	3.4	27	9.8	37.3
2009	37	16	0	0	7.6	65	2009-06-15	6.4	0.1	0.1	0.3	2.2	0	0.7	0.5	19	8	0	0	6.5	0.4	2.2	1.2	27	0	6.6	2.5	20.2	8	6.9	3.4	27	9.8	37.3
2009	41	0	0	0	8.36	54	2009-06-15	6.4	0.1	0.1	0.3	2.2	0	0.7	0.5	19	8	0	0	6.5	0.4	2.2	1.2	27	0	6.6	2.5	20.2	8	6.9	3.4	27	9.8	37.3
2009	42	0	0	0	6.28	64	2009-06-15	6.4	0.1	0.1	0.3	2.2	0	0.7	0.5	19	8	0	0	6.5	0.4	2.2	1.2	27	0	6.6	2.5	20.2	8	6.9	3.4	27	9.8	37.3
2009	45	15	0	3	7.56	75	2009-06-15	6.4	0.1	0.1	0.3	2.2	0	0.7	0.5	19	8	0	0	6.5	0.4	2.2	1.2	27	0	6.6	2.5	20.2	8	6.9	3.4	27	9.8	37.3
2009	46	6	0	0	8.5	72	2009-06-15	6.4	0.1	0.1	0.3	2.2	0	0.7	0.5	19	8	0	0	6.5	0.4	2.2	1.2	27	0	6.6	2.5	20.2	8	6.9	3.4	27	9.8	37.3
2009	47	1	0	0	6.84	72	2009-06-15	6.4	0.1	0.1	0.3	2.2	0	0.7	0.5	19	8	0	0	6.5	0.4	2.2	1.2	27	0	6.6	2.5	20.2	8	6.9	3.4	27	9.8	37.3
2009	50	0	0	0	7	69	2009-06-15	6.4	0.1	0.1	0.3	2.2	0	0.7	0.5	19	8	0	0	6.5	0.4	2.2	1.2	27	0	6.6	2.5	20.2	8	6.9	3.4	27	9.8	37.3
2009	53	1	0	1	8.5	61	2009-06-15	6.4	0.1	0.1	0.3	2.2	0	0.7	0.5	19	8	0	0	6.5	0.4	2.2	1.2	27	0	6.6	2.5	20.2	8	6.9	3.4	27	9.8	37.3
2009	57	0	0	4	6.04	87	2009-06-15	6.4	0.1	0.1	0.3	2.2	0	0.7	0.5	19	8	0	0	6.5	0.4	2.2	1.2	27	0	6.6	2.5	20.2	8	6.9	3.4	27	9.8	37.3
2009	71	0	6	3	6.8	80	2009-06-15	6.4	0.1	0.1	0.3	2.2	0	0.7	0.5	19	8	0	0	6.5	0.4	2.2	1.2	27	0	6.6	2.5	20.2	8	6.9	3.4	27	9.8	37.3
2009	73	0	0	0	7.08	83	2009-06-15	6.4	0.1	0.1	0.3	2.2	0	0.7	0.5	19	8	0	0	6.5	0.4	2.2	1.2	27	0	6.6	2.5	20.2	8	6.9	3.4	27	9.8	37.3
2009	77	0	1	0	6.8	70	2009-06-15	6.4	0.1	0.1	0.3	2.2	0	0.7	0.5	19	8	0	0	6.5	0.4	2.2	1.2	27	0	6.6	2.5	20.2	8	6.9	3.4	27	9.8	37.3
2009	75	2	0	0	8.28	48	2009-06-16	3	6.4	0.1	0.1	0.3	2.2	0	0.7	0.5	19	8	0	9.4	0.2	2.5	0.7	19.5	8	9.5	2.6	1.2	27	9.6	3.2	27.5	12.1	40.3
2009	79	1	1	0	9.48	60	2009-06-16	3	6.4	0.1	0.1	0.3	2.2	0	0.7	0.5	19	8	0	9.4	0.2	2.5	0.7	19.5	8	9.5	2.6	1.2	27	9.6	3.2	27.5	12.1	40.3
2009	82	0	0	1	6.68	52	2009-06-16	3	6.4	0.1	0.1	0.3	2.2	0	0.7	0.5	19	8	0	9.4	0.2	2.5	0.7	19.5	8	9.5	2.6	1.2	27	9.6	3.2	27.5	12.1	40.3
2009	83	15	8	3	8.4	62	2009-06-16	3	6.4	0.1	0.1	0.3	2.2	0	0.7	0.5	19	8	0	9.4	0.2	2.5	0.7	19.5	8	9.5	2.6	1.2	27	9.6	3.2	27.5	12.1	40.3
2009	87	0	0	0	10.4	39	2009-06-16	3	6.4	0.1	0.1	0.3	2.2	0	0.7	0.5	19	8	0	9.4	0.2	2.5	0.7	19.5	8	9.5	2.6	1.2	27	9.6	3.2	27.5	12.1	40.3
2009	90	9	0	0	8.08	53	2009-06-16	3	6.4	0.1	0.1	0.3	2.2	0	0.7	0.5	19	8	0	9.4	0.2	2.5	0.7	19.5	8	9.5	2.6	1.2	27	9.6	3.2	27.5	12.1	40.3
2009	98	15	0	1	7.22	56	2009-06-16	3	6.4	0.1	0.1	0.3	2.2	0	0.7	0.5	19	8	0	9.4	0.2	2.5	0.7	19.5	8	9.5	2.6	1.2	27	9.6	3.2	27.5	12.1	40.3
2009	99	2	2	1	8.56	51	2009-06-16	3	6.4	0.1	0.1	0.3	2.2	0	0.7	0.5	19	8	0	9.4	0.2	2.5	0.7	19.5	8	9.5	2.6	1.2	27	9.6	3.2	27.5	12.1	40.3
2009	103	0	0	0	5.8	50	2009-06-16	3	6.4	0.1	0.1	0.3	2.2	0	0.7	0.5	19	8	0	9.4	0.2	2.5	0.7	19.5	8	9.5	2.6	1.2	27	9.6	3.2	27.5	12.1	40.3
2009	104	21.7391	0	0	8.35897	55	2009-06-16	3	6.4	0.1	0.1	0.3	2.2	0	0.7	0.5	19	8	0	9.4	0.2	2.5	0.7	19.5	8	9.5	2.6	1.2	27	9.6	3.2	27.5	12.1	40.3
2009	107	10	0	1	9.24	47	2009-06-16	3	6.4	0.1	0.1	0.3	2.2	0	0.7	0.5	19	8	0	9.4	0.2	2.5	0.7	19.5	8	9.5	2.6	1.2	27	9.6	3.2	27.5	12.1	40.3
2009	109	3	5	2	9.18	61	2009-06-16	3	6.4	0.1	0.1	0.3	2.2	0	0.7	0.5	19	8	0	9.4	0.2	2.5	0.7	19.5	8	9.5	2.6	1.2	27	9.6	3.2	27.5	12.1	40.3
2009	113	5	1	0	8.08	52	2009-06-16	3	6.4	0.1	0.1	0.3	2.2	0	0.7	0.5	19	8	0	9.4	0.2	2.5	0.7	19.5	8	9.5	2.6	1.2	27	9.6	3.2	27.5	12.1	40.3
2009	115	0	0	0	10.44	43	2009-06-16	3	6.4	0.1	0.1	0.3	2.2	0	0.7	0.5	19	8	0	9.4	0.2	2.5	0.7	19.5	8	9.5	2.6	1.2	27	9.6	3.2	27.5	12.1	40.3
2009	116	8	3	2	7.92	67	2009-06-16	3	6.4	0.1	0.1	0.3	2.2	0	0.7	0.5	19	8	0	9.4	0.2	2.5	0.7	19.5	8	9.5	2.6	1.2	27	9.6	3.2	27.5	12.1	40.3
2009	125	1	0	1	7.76	66	2009-06-16	3	6.4	0.1	0.1	0.3	2.2	0	0.7	0.5	19	8	0	9.4	0.2	2.5	0.7	19.5	8	9.5	2.6	1.2	27	9.6	3.2	27.5	12.1	40.3
2009	127	15	0	0	9.28	59	2009-06-16	3	6.4	0.1	0.1	0.3	2.2	0	0.7	0.5	19	8	0	9.4	0.2	2.5	0.7	19.5	8	9.5	2.6	1.2	27	9.6	3.2	27.5	12.1	40.3
2009	11	0	0	1	8.16	59	2009-06-19	0	0.1	0.1	3	6.4	0.1	0.1	0.3	2.2	0	0.7	0.5	0.1	3.1	6.5	0.4	2.2	1.2	0.2	9.5	2.6	1.2	3.2	6.9	3.4	9.8	40.5
2009	16	0	0	0	8.4	54	2009-06-19	0	0.1	0.1	3	6.4	0.1	0.1	0.3	2.2	0	0.7	0.5	0.1	3.1	6.5	0.4	2.2	1.2	0.2	9.5	2.6	1.2	3.2	6.9	3.4	9.8	40.5
2009	17	0	0	1	8.52	64	2009-06-19	0	0.1	0.1	3	6.4	0.1	0.1	0.3	2.2	0	0.7	0.5	0.1	3.1	6.5	0.4	2.2	1.2	0.2	9.5	2.6	1.2	3.2	6.9	3.4	9.8	40.5
2009	23	0	0	0	6.48	54	2009-06-19	0	0.1	0.1	3	6.4	0.1	0.1	0.3	2.2	0	0.7	0.5	0.1	3.1	6.5	0.4	2.2	1.2	0.2	9.5	2.6	1.2	3.2	6.9	3.4	9.8	40.5
2009	32	0	0	0	6.48	65	2009-06-19	0	0.1	0.1	3	6.4	0.1	0.1	0.3	2.2	0	0.7	0.5	0.1	3.1	6.5	0.4	2.2	1.2	0.2	9.5	2.6	1.2	3.2	6.9	3.4	9.8	40.5
2009	34	0	0	0	7.24	55	2009-06-19	0	0.1	0.1	3	6.4	0.1	0.1	0.3	2.2	0	0.7	0.5	0.1	3.1	6.5	0.4	2.2	1.2	0.2	9.5	2.6	1.2	3.2	6.9	3.4	9.8	40.5
2009	35	0	0	0	8.73	60	2009-06-19	0	0.1	0.1	3	6.4	0.1	0.1	0.3	2.2	0	0.7	0.5	0.1	3.1	6.5	0.4	2.2	1.2	0.2	9.5	2.6	1.2	3.2	6.9	3.4	9.8	40.5
2009	40	0	0	0	8.94	67	2009-06-19	0	0.1	0.1	3	6.4	0.1	0.1	0.3	2.2	0	0.7	0.5	0.1	3.1	6.5	0.4	2.2	1.2	0.2	9.5	2.6	1.2	3.2	6.9	3.4	9.8	40.5
2009	54	1	1	2	8.88	57	2009-06-19	0	0.1	0.1	3	6.4	0.1	0.1	0.3	2.2	0	0.7	0.5	0.1	3.1	6.5	0.4	2.2	1.2	0.2	9.5	2.6	1.2	3.2	6.9	3.4	9.8	40.5
2009	55	5	5	0	8.92	60	2009-06-19	0	0.1	0.1	3	6.4	0.1	0.1	0.3	2.2	0	0.7	0.5	0.1	3.1	6.5	0.4	2.2	1.2	0.2	9.5	2.6	1.2	3.2	6.9	3.4	9.8	40.5
2009	60	0	0	0	8.24	60	2009-06-19	0	0.1	0.1	3	6.4	0.1	0.1	0.3	2.2	0	0.7	0.5	0.1	3.1	6.5	0.4	2.2	1.2	0.2	9.5	2.6	1.2	3.2	6.9	3.4	9.8	40.5
2009	68	6	5	0	5.97	77	2009-06-19	0	0.1	0.1	3	6.4	0.1	0.1	0.3	2.2	0	0.7	0.5	0.1	3.1	6.5	0.4	2.2	1.2	0.2	9.5	2.6	1.2	3.2	6.9	3.4	9.8	40.5
2009	76	1	0	0	8.48	58	2009-06-19	0	0.1	0.1	3	6.4	0.1	0.1	0.3	2.2	0	0.7	0.5	0.1	3.1	6.5	0.4	2.2	1.2	0.2	9.5	2.6	1.2	3.2	6.9	3.4	9.8	40.5
2009	84	0	1	0	8.08	58	2009-06-19	0	0.1	0.1	3	6.4	0.1	0.1	0.3	2.2	0	0.7	0.5	0.1	3.1	6.5	0.4	2.2	1.2	0.2	9.5	2.6	1.2	3.2	6.9	3.4	9.8	40.5
2009	88	2.06186	0	1.03093	11.6	68	2009-06-19	0	0.1	0.1	3	6.4	0.1	0.1	0.3	2.2	0	0.7	0.5	0.1	3.1	6.5	0.4	2.2	1.2	0.2	9.5	2.6	1.2	3.2	6.9	3.4	9.8	40.5
2009	89	0	0	0	8.64	57	2009-06-19	0	0.1	0.1	3	6.4	0.1	0.1	0.3	2.2	0	0.7	0.5	0.1	3.1	6.5	0.4	2.2	1.2	0.2	9.5	2.6	1.2	3.2	6.9	3.4	9.8	40.5
2009	91	0	1	0	9.75	52	2009-06-19	0	0.1	0.1	3	6.4	0.1	0.1	0.3	2.2	0	0.7	0.5	0.1	3.1	6.5	0.4	2.2	1.2	0.2	9.5	2.6	1.2	3.2	6.9	3.4	9.8	40.5
2009	92	0	0	0	7.09	46	2009-06-19	0	0.1	0.1	3	6.4	0.1	0.1	0.3	2.2	0	0.7	0.5	0.1	3.1	6.5	0.4	2.2	1.2	0.2	9.5	2.6	1.2	3.2	6.9	3.4	9.8	40.5
2009	94	10	1	0	6.88	71	2009-06-19	0	0.1	0.1	3	6.4	0.1	0.1	0.3	2.2	0	0.7	0.5	0.1	3.1	6.5	0.4	2.2	1.2	0.2	9.5	2.6	1.2	3.2	6.9	3.4	9.8	40.5
2009	95	0	0	1	7.84	62	2009-06-19	0	0.1	0.1	3	6.4	0.1	0.1	0.3	2.2	0	0.7	0.5	0.1	3.1	6.5	0.4	2.2	1.2	0.2	9.5	2.6	1.2	3.2	6.9	3.4	9.8	40.5
2009	100	0	0	0	8.24	58	2009-06-19	0	0.1	0.1	3	6.4	0.1	0.1	0.3	2.2	0	0.7	0.5	0.1	3.1	6.5	0.4	2.2	1.2	0.2	9.5	2.6	1.2	3.2	6.9	3.4	9.8	40.5
2009	101	4	0	0	6.96	71	2009-06-19	0	0.1	0.1	3	6.4	0.1	0.1	0.3	2.2	0	0.7	0.5	0.1	3.1	6.5	0.4	2.2	1.2	0.2	9.5	2.6	1.2	3.2	6.9	3.4	9.8	40.5
2009	106	8	0	0	6.88	53	2009-06-19	0	0.1	0.1	3	6.4	0.1	0.1	0.3	2.2	0	0.7	0.5	0.1	3.1	6.5	0.4	2.2	1.2	0.2	9.5	2.6	1.2	3.2	6.9	3.4	9.8	40.5
2009	130	0	0	1	9.36	53	2009-06-19	0	0.1	0.1	3	6.4	0.1	0.1	0.3	2.2	0	0.7	0.5	0.1	3.1	6.5	0.4	2.2	1.2	0.2	9.5	2.6	1.2	3.2	6.9	3.4	9.8	40.5
2009	5	29	0	0	8	71	2009-06-22	0.1	0.1	0	0	0.1	0.1	3	6.4	0.1	0.1	0.3	2.2	0.2	0	0.2	9.4	0.2	2.5	0.2	0.2	9.5	2.6	0.2	9.6	2.7	3.4	13.2
2009	9	28	9	1	8	76	2009-06-22	0.1	0.1	0	0	0.1	0.1	3	6.4	0.1	0.1	0.3	2.2	0.2	0	0.2	9.4	0.2	2.5	0.2	0.2	9.5	2.6	0.2	9.6	2.7	3.4	13.2
2009	14	1	0	0	7	81	2009-06-22	0.1	0.1	0	0	0.1	0.1	3	6.4	0.1	0.1	0.3	2.2	0.2	0	0.2	9.4	0.2	2.5	0.2	0.2	9.5	2.6	0.2	9.6	2.7	3.4	13.2
2009	18	4	0	0	6.72	74	2009-06-22	0.1	0.1	0	0	0.1	0.1	3	6.4	0.1	0.1	0.3	2.2	0.2	0	0.2	9.4	0.2	2.5	0.2	0.2	9.5	2.6	0.2	9.6	2.7	3.4	13.2
2009	29	1	0	0	5.9	86	2009-06-22	0.1	0.1	0	0	0.1	0.1	3	6.4	0.1	0.1	0.3	2.2	0.2	0	0.2	9.4	0.2	2.5	0.2	0.2	9.5	2.6	0.2	9.6	2.7	3.4	13.2
2009	38	0	0	2	7.2	73	2009-06-22	0.1	0.1	0	0	0.1	0.1	3	6.4	0.1	0.1	0.3	2.2	0.2	0	0.2	9.4	0.2	2.5	0.2	0.2	9.5	2.6	0.2	9.6	2.7	3.4	13.2
2009	39	12	0	0	5.4	79	2009-06-22	0.1	0.1	0	0	0.1	0.1	3	6.4	0.1	0.1	0.3	2.2	0.2	0	0.2	9.4	0.2	2.5	0.2	0.2	9.5	2.6	0.2	9.6	2.7	3.4	13.2
2009	61	0	0	0	6.16	86	2009-06-22	0.1	0.1	0	0	0.1	0.1	3	6.4	0.1	0.1	0.3	2.2	0.2	0	0.2	9.4	0.2	2.5	0.2	0.2	9.5	2.6	0.2	9.6	2.7	3.4	13.2
2009	62	53.3333	0	0	5.7	67	2009-06-22	0.1	0.1	0	0	0.1	0.1	3	6.4	0.1	0.1	0.3	2.2	0.2	0	0.2	9.4	0.2	2.5	0.2	0.2	9.5	2.6	0.2	9.6	2.7	3.4	13.2
2009	108	15	0	0	7.6	76	2009-06-22	0.1	0.1	0	0	0.1	0.1	3	6.4	0.1	0.1	0.3	2.2	0.2	0	0.2	9.4	0.2	2.5	0.2	0.2	9.5	2.6	0.2	9.6	2.7	3.4	13.2
2009	112	2	0	0	9.1	52	2009-06-22	0.1	0.1	0	0	0.1	0.1	3	6.4	0.1	0.1	0.3	2.2	0.2	0	0.2	9.4	0.2	2.5	0.2	0.2	9.5	2.6	0.2	9.6	2.7	3.4	13.2
2009	117	0	0	0	8.2	56	2009-06-22	0.1	0.1	0	0	0.1	0.1	3	6.4	0.1	0.1	0.3	2.2	0.2	0	0.2	9.4	0.2	2.5	0.2	0.2	9.5	2.6	0.2	9.6	2.7	3.4	13.2
2009	118	1	0	0	6.7	79	2009-06-22	0.1	0.1	0	0	0.1	0.1	3	6.4	0.1	0.1	0.3	2.2	0.2	0	0.2	9.4	0.2	2.5	0.2	0.2	9.5	2.6	0.2	9.6	2.7	3.4	13.2
2009	120	0	0	1	8.1	60	2009-06-22	0.1	0.1	0	0	0.1	0.1	3	6.4	0.1	0.1	0.3	2.2	0.2	0	0.2	9.4	0.2	2.5	0.2	0.2	9.5	2.6	0.2	9.6	2.7	3.4	13.2
2009	124	6	1	1	8.7	72	2009-06-22	0.1	0.1	0	0	0.1	0.1	3	6.4	0.1	0.1	0.3	2.2	0.2	0	0.2	9.4	0.2	2.5	0.2	0.2	9.5	2.6	0.2	9.6	2.7	3.4	13.2
2009	131	0	0	0	9.16	67	2009-06-22	0.1	0.1	0	0	0.1	0.1	3	6.4	0.1	0.1	0.3	2.2	0.2	0	0.2	9.4	0.2	2.5	0.2	0.2	9.5	2.6	0.2	9.6	2.7	3.4	13.2
2009	25	8	0	0	8.64	74	2009-06-26	0.1	0	0	0	0.1	0.1	0	0	0.1	0.1	3	6.4	0.1	0	0.2	0	0.2	9.4	0.1	0.2	0.1	9.5	0.1	0.2	9.6	0.3	10.1
2009	44	0	0	0	7.6	66	2009-06-26	0.1	0	0	0	0.1	0.1	0	0	0.1	0.1	3	6.4	0.1	0	0.2	0	0.2	9.4	0.1	0.2	0.1	9.5	0.1	0.2	9.6	0.3	10.1
2009	49	0	0	0	8.4	62	2009-06-26	0.1	0	0	0	0.1	0.1	0	0	0.1	0.1	3	6.4	0.1	0	0.2	0	0.2	9.4	0.1	0.2	0.1	9.5	0.1	0.2	9.6	0.3	10.1
2009	74	2.85714	0	0	6.4	90	2009-06-26	0.1	0	0	0	0.1	0.1	0	0	0.1	0.1	3	6.4	0.1	0	0.2	0	0.2	9.4	0.1	0.2	0.1	9.5	0.1	0.2	9.6	0.3	10.1
2009	102	2.85714	0	0	7.12	70	2009-06-26	0.1	0	0	0	0.1	0.1	0	0	0.1	0.1	3	6.4	0.1	0	0.2	0	0.2	9.4	0.1	0.2	0.1	9.5	0.1	0.2	9.6	0.3	10.1
2009	123	0	0	0	7.52	63	2009-06-26	0.1	0	0	0	0.1	0.1	0	0	0.1	0.1	3	6.4	0.1	0	0.2	0	0.2	9.4	0.1	0.2	0.1	9.5	0.1	0.2	9.6	0.3	10.1
2009	129	0	0	0	8.4	64	2009-06-26	0.1	0	0	0	0.1	0.1	0	0	0.1	0.1	3	6.4	0.1	0	0.2	0	0.2	9.4	0.1	0.2	0.1	9.5	0.1	0.2	9.6	0.3	10.1
2009	30	3	0	0	7.2	67	2009-06-30	0	0.1	0.1	0	0.1	0	0	0	0.1	0.1	0	0	0.1	0.1	0.1	0	0.2	0	0.2	0.1	0.1	0.1	0.2	0.1	0.2	0.3	0.7
2009	111	0	0	0	6.8	71	2009-06-30	0	0.1	0.1	0	0.1	0	0	0	0.1	0.1	0	0	0.1	0.1	0.1	0	0.2	0	0.2	0.1	0.1	0.1	0.2	0.1	0.2	0.3	0.7
2009	105
2008	15	0	0	1	7.1	57	2008-06-05	0.1	0	0.5	12	1.5	4.5	0.1	0.7	4.8	0.4	2.5	2.5	0.1	12.5	6	0.8	5.2	5	0.6	18	5.6	5.4	12.6	6.8	10.2	18.7	46.7
2008	31	8	0	0	6.4	55	2008-06-05	0.1	0	0.5	12	1.5	4.5	0.1	0.7	4.8	0.4	2.5	2.5	0.1	12.5	6	0.8	5.2	5	0.6	18	5.6	5.4	12.6	6.8	10.2	18.7	46.7
2008	36	0	0	0	6.6	68	2008-06-05	0.1	0	0.5	12	1.5	4.5	0.1	0.7	4.8	0.4	2.5	2.5	0.1	12.5	6	0.8	5.2	5	0.6	18	5.6	5.4	12.6	6.8	10.2	18.7	46.7
2008	48	0	0	2	8.2	61	2008-06-05	0.1	0	0.5	12	1.5	4.5	0.1	0.7	4.8	0.4	2.5	2.5	0.1	12.5	6	0.8	5.2	5	0.6	18	5.6	5.4	12.6	6.8	10.2	18.7	46.7
2008	59	0	0	1	9.4	54	2008-06-05	0.1	0	0.5	12	1.5	4.5	0.1	0.7	4.8	0.4	2.5	2.5	0.1	12.5	6	0.8	5.2	5	0.6	18	5.6	5.4	12.6	6.8	10.2	18.7	46.7
2008	78	3	0	0	6.8	66	2008-06-05	0.1	0	0.5	12	1.5	4.5	0.1	0.7	4.8	0.4	2.5	2.5	0.1	12.5	6	0.8	5.2	5	0.6	18	5.6	5.4	12.6	6.8	10.2	18.7	46.7
2008	3	0	0	1	6.5	68	2008-06-09	0.1	0	4.4	0	0.1	0	0.5	12	1.5	4.5	0.1	0.7	0.1	4.4	0.1	12.5	6	0.8	4.5	0.1	14	5.3	4.5	12.6	6.8	5.1	29.1
2008	4	0	0	0	6	72	2008-06-09	0.1	0	4.4	0	0.1	0	0.5	12	1.5	4.5	0.1	0.7	0.1	4.4	0.1	12.5	6	0.8	4.5	0.1	14	5.3	4.5	12.6	6.8	5.1	29.1
2008	33	0	0	0	5.28	73	2008-06-09	0.1	0	4.4	0	0.1	0	0.5	12	1.5	4.5	0.1	0.7	0.1	4.4	0.1	12.5	6	0.8	4.5	0.1	14	5.3	4.5	12.6	6.8	5.1	29.1
2008	43	0	0	0	5.6	68	2008-06-09	0.1	0	4.4	0	0.1	0	0.5	12	1.5	4.5	0.1	0.7	0.1	4.4	0.1	12.5	6	0.8	4.5	0.1	14	5.3	4.5	12.6	6.8	5.1	29.1
2008	58	0	0	0	6.6	58	2008-06-09	0.1	0	4.4	0	0.1	0	0.5	12	1.5	4.5	0.1	0.7	0.1	4.4	0.1	12.5	6	0.8	4.5	0.1	14	5.3	4.5	12.6	6.8	5.1	29.1
2008	63	0	0	0	8.2	71	2008-06-09	0.1	0	4.4	0	0.1	0	0.5	12	1.5	4.5	0.1	0.7	0.1	4.4	0.1	12.5	6	0.8	4.5	0.1	14	5.3	4.5	12.6	6.8	5.1	29.1
2008	64	0	0	0	5.8	76	2008-06-09	0.1	0	4.4	0	0.1	0	0.5	12	1.5	4.5	0.1	0.7	0.1	4.4	0.1	12.5	6	0.8	4.5	0.1	14	5.3	4.5	12.6	6.8	5.1	29.1
2008	65	0	12	31	11	62	2008-06-09	0.1	0	4.4	0	0.1	0	0.5	12	1.5	4.5	0.1	0.7	0.1	4.4	0.1	12.5	6	0.8	4.5	0.1	14	5.3	4.5	12.6	6.8	5.1	29.1
2008	66	0	0	0	5.5	82	2008-06-09	0.1	0	4.4	0	0.1	0	0.5	12	1.5	4.5	0.1	0.7	0.1	4.4	0.1	12.5	6	0.8	4.5	0.1	14	5.3	4.5	12.6	6.8	5.1	29.1
2008	71	0	0	1	5.2	80	2008-06-09	0.1	0	4.4	0	0.1	0	0.5	12	1.5	4.5	0.1	0.7	0.1	4.4	0.1	12.5	6	0.8	4.5	0.1	14	5.3	4.5	12.6	6.8	5.1	29.1
2008	72	0	0	13	9.7	59	2008-06-09	0.1	0	4.4	0	0.1	0	0.5	12	1.5	4.5	0.1	0.7	0.1	4.4	0.1	12.5	6	0.8	4.5	0.1	14	5.3	4.5	12.6	6.8	5.1	29.1
2008	93	0	1	0	6.7	77	2008-06-09	0.1	0	4.4	0	0.1	0	0.5	12	1.5	4.5	0.1	0.7	0.1	4.4	0.1	12.5	6	0.8	4.5	0.1	14	5.3	4.5	12.6	6.8	5.1	29.1
2008	109	0	0	0	8.6	70	2008-06-09	0.1	0	4.4	0	0.1	0	0.5	12	1.5	4.5	0.1	0.7	0.1	4.4	0.1	12.5	6	0.8	4.5	0.1	14	5.3	4.5	12.6	6.8	5.1	29.1
2008	114	0	1	0	8.3	76	2008-06-09	0.1	0	4.4	0	0.1	0	0.5	12	1.5	4.5	0.1	0.7	0.1	4.4	0.1	12.5	6	0.8	4.5	0.1	14	5.3	4.5	12.6	6.8	5.1	29.1
2008	116	0	0	0	6.9	82	2008-06-09	0.1	0	4.4	0	0.1	0	0.5	12	1.5	4.5	0.1	0.7	0.1	4.4	0.1	12.5	6	0.8	4.5	0.1	14	5.3	4.5	12.6	6.8	5.1	29.1
2008	133	0	0	0	6.4	75	2008-06-09	0.1	0	4.4	0	0.1	0	0.5	12	1.5	4.5	0.1	0.7	0.1	4.4	0.1	12.5	6	0.8	4.5	0.1	14	5.3	4.5	12.6	6.8	5.1	29.1
2008	6	0	0	0	5.8	79	2008-06-12	5	2.2	4.5	0.1	0	4.4	0	0.1	0	0.5	12	1.5	7.2	4.6	4.4	0.1	0.5	13.5	11.7	4.5	0.1	14	11.8	4.5	14	16.2	34.9
2008	9	32	32	6	8.8	75	2008-06-12	5	2.2	4.5	0.1	0	4.4	0	0.1	0	0.5	12	1.5	7.2	4.6	4.4	0.1	0.5	13.5	11.7	4.5	0.1	14	11.8	4.5	14	16.2	34.9
2008	13	0	0	23	7.3	72	2008-06-12	5	2.2	4.5	0.1	0	4.4	0	0.1	0	0.5	12	1.5	7.2	4.6	4.4	0.1	0.5	13.5	11.7	4.5	0.1	14	11.8	4.5	14	16.2	34.9
2008	22	1	0	1	7.8	66	2008-06-12	5	2.2	4.5	0.1	0	4.4	0	0.1	0	0.5	12	1.5	7.2	4.6	4.4	0.1	0.5	13.5	11.7	4.5	0.1	14	11.8	4.5	14	16.2	34.9
2008	26	1	0	1	7.8	65	2008-06-12	5	2.2	4.5	0.1	0	4.4	0	0.1	0	0.5	12	1.5	7.2	4.6	4.4	0.1	0.5	13.5	11.7	4.5	0.1	14	11.8	4.5	14	16.2	34.9
2008	73	0	0	0	5.3	92	2008-06-12	5	2.2	4.5	0.1	0	4.4	0	0.1	0	0.5	12	1.5	7.2	4.6	4.4	0.1	0.5	13.5	11.7	4.5	0.1	14	11.8	4.5	14	16.2	34.9
2008	82	0	0	0	6.96		2008-06-12	5	2.2	4.5	0.1	0	4.4	0	0.1	0	0.5	12	1.5	7.2	4.6	4.4	0.1	0.5	13.5	11.7	4.5	0.1	14	11.8	4.5	14	16.2	34.9
2008	83	0	4	0	8.4		2008-06-12	5	2.2	4.5	0.1	0	4.4	0	0.1	0	0.5	12	1.5	7.2	4.6	4.4	0.1	0.5	13.5	11.7	4.5	0.1	14	11.8	4.5	14	16.2	34.9
2008	88	0	0	42.8571	13.6		2008-06-12	5	2.2	4.5	0.1	0	4.4	0	0.1	0	0.5	12	1.5	7.2	4.6	4.4	0.1	0.5	13.5	11.7	4.5	0.1	14	11.8	4.5	14	16.2	34.9
2008	96				9		2008-06-12	5	2.2	4.5	0.1	0	4.4	0	0.1	0	0.5	12	1.5	7.2	4.6	4.4	0.1	0.5	13.5	11.7	4.5	0.1	14	11.8	4.5	14	16.2	34.9
2008	127	42	0	0			2008-06-12	5	2.2	4.5	0.1	0	4.4	0	0.1	0	0.5	12	1.5	7.2	4.6	4.4	0.1	0.5	13.5	11.7	4.5	0.1	14	11.8	4.5	14	16.2	34.9
2008	1	0	0	45	7.5	66	2008-06-17	9.9	4.4	0	0.5	0.1	5	2.2	4.5	0.1	0	4.4	0	14.3	0.5	5.1	6.7	0.1	4.4	14.3	5.6	6.8	4.4	14.8	11.8	4.5	22.1	31.2
2008	2	0	0	23	6	92	2008-06-17	9.9	4.4	0	0.5	0.1	5	2.2	4.5	0.1	0	4.4	0	14.3	0.5	5.1	6.7	0.1	4.4	14.3	5.6	6.8	4.4	14.8	11.8	4.5	22.1	31.2
2008	7	0	0	9.09091	12.4	68	2008-06-17	9.9	4.4	0	0.5	0.1	5	2.2	4.5	0.1	0	4.4	0	14.3	0.5	5.1	6.7	0.1	4.4	14.3	5.6	6.8	4.4	14.8	11.8	4.5	22.1	31.2
2008	17	0	0	17	11	75	2008-06-17	9.9	4.4	0	0.5	0.1	5	2.2	4.5	0.1	0	4.4	0	14.3	0.5	5.1	6.7	0.1	4.4	14.3	5.6	6.8	4.4	14.8	11.8	4.5	22.1	31.2
2008	18	32.8767	0	0	7.4	71	2008-06-17	9.9	4.4	0	0.5	0.1	5	2.2	4.5	0.1	0	4.4	0	14.3	0.5	5.1	6.7	0.1	4.4	14.3	5.6	6.8	4.4	14.8	11.8	4.5	22.1	31.2
2008	19	40	0	2	4.4	80	2008-06-17	9.9	4.4	0	0.5	0.1	5	2.2	4.5	0.1	0	4.4	0	14.3	0.5	5.1	6.7	0.1	4.4	14.3	5.6	6.8	4.4	14.8	11.8	4.5	22.1	31.2
2008	21	0	0	0	6.88	67	2008-06-17	9.9	4.4	0	0.5	0.1	5	2.2	4.5	0.1	0	4.4	0	14.3	0.5	5.1	6.7	0.1	4.4	14.3	5.6	6.8	4.4	14.8	11.8	4.5	22.1	31.2
2008	28	7.54717	0	7.14286	9.2	51	2008-06-17	9.9	4.4	0	0.5	0.1	5	2.2	4.5	0.1	0	4.4	0	14.3	0.5	5.1	6.7	0.1	4.4	14.3	5.6	6.8	4.4	14.8	11.8	4.5	22.1	31.2
2008	41	2.06186	0	4.12371	10.1	64	2008-06-17	9.9	4.4	0	0.5	0.1	5	2.2	4.5	0.1	0	4.4	0	14.3	0.5	5.1	6.7	0.1	4.4	14.3	5.6	6.8	4.4	14.8	11.8	4.5	22.1	31.2
2008	42	0	0	1	6.5	71	2008-06-17	9.9	4.4	0	0.5	0.1	5	2.2	4.5	0.1	0	4.4	0	14.3	0.5	5.1	6.7	0.1	4.4	14.3	5.6	6.8	4.4	14.8	11.8	4.5	22.1	31.2
2008	45	28	8	10	8	71	2008-06-17	9.9	4.4	0	0.5	0.1	5	2.2	4.5	0.1	0	4.4	0	14.3	0.5	5.1	6.7	0.1	4.4	14.3	5.6	6.8	4.4	14.8	11.8	4.5	22.1	31.2
2008	46	7	5	3	8.6	67	2008-06-17	9.9	4.4	0	0.5	0.1	5	2.2	4.5	0.1	0	4.4	0	14.3	0.5	5.1	6.7	0.1	4.4	14.3	5.6	6.8	4.4	14.8	11.8	4.5	22.1	31.2
2008	47	8	0	0	6.6	71	2008-06-17	9.9	4.4	0	0.5	0.1	5	2.2	4.5	0.1	0	4.4	0	14.3	0.5	5.1	6.7	0.1	4.4	14.3	5.6	6.8	4.4	14.8	11.8	4.5	22.1	31.2
2008	50	5.55556	2.77778	22.2222	8.7	68	2008-06-17	9.9	4.4	0	0.5	0.1	5	2.2	4.5	0.1	0	4.4	0	14.3	0.5	5.1	6.7	0.1	4.4	14.3	5.6	6.8	4.4	14.8	11.8	4.5	22.1	31.2
2008	51	0	0	9.09091	10	72	2008-06-17	9.9	4.4	0	0.5	0.1	5	2.2	4.5	0.1	0	4.4	0	14.3	0.5	5.1	6.7	0.1	4.4	14.3	5.6	6.8	4.4	14.8	11.8	4.5	22.1	31.2
2008	54	0	6	46	8.6	79	2008-06-17	9.9	4.4	0	0.5	0.1	5	2.2	4.5	0.1	0	4.4	0	14.3	0.5	5.1	6.7	0.1	4.4	14.3	5.6	6.8	4.4	14.8	11.8	4.5	22.1	31.2
2008	55	2.22222	11.1111	6.66667	9.8	73	2008-06-17	9.9	4.4	0	0.5	0.1	5	2.2	4.5	0.1	0	4.4	0	14.3	0.5	5.1	6.7	0.1	4.4	14.3	5.6	6.8	4.4	14.8	11.8	4.5	22.1	31.2
2008	57	2.46914	0	12.3457	5.8	82	2008-06-17	9.9	4.4	0	0.5	0.1	5	2.2	4.5	0.1	0	4.4	0	14.3	0.5	5.1	6.7	0.1	4.4	14.3	5.6	6.8	4.4	14.8	11.8	4.5	22.1	31.2
2008	62	66.6667	0	0	5.6	75	2008-06-17	9.9	4.4	0	0.5	0.1	5	2.2	4.5	0.1	0	4.4	0	14.3	0.5	5.1	6.7	0.1	4.4	14.3	5.6	6.8	4.4	14.8	11.8	4.5	22.1	31.2
2008	68	39.5349	2.32558	10.4651	5.3	87	2008-06-17	9.9	4.4	0	0.5	0.1	5	2.2	4.5	0.1	0	4.4	0	14.3	0.5	5.1	6.7	0.1	4.4	14.3	5.6	6.8	4.4	14.8	11.8	4.5	22.1	31.2
2008	69	0	14.7541	19.6721	7.1	75	2008-06-17	9.9	4.4	0	0.5	0.1	5	2.2	4.5	0.1	0	4.4	0	14.3	0.5	5.1	6.7	0.1	4.4	14.3	5.6	6.8	4.4	14.8	11.8	4.5	22.1	31.2
2008	70	8.57143	0	10	8.6	73	2008-06-17	9.9	4.4	0	0.5	0.1	5	2.2	4.5	0.1	0	4.4	0	14.3	0.5	5.1	6.7	0.1	4.4	14.3	5.6	6.8	4.4	14.8	11.8	4.5	22.1	31.2
2008	77	5	0	3	8.9	68	2008-06-17	9.9	4.4	0	0.5	0.1	5	2.2	4.5	0.1	0	4.4	0	14.3	0.5	5.1	6.7	0.1	4.4	14.3	5.6	6.8	4.4	14.8	11.8	4.5	22.1	31.2
2008	79	0	7.8125	0	8.2	71	2008-06-17	9.9	4.4	0	0.5	0.1	5	2.2	4.5	0.1	0	4.4	0	14.3	0.5	5.1	6.7	0.1	4.4	14.3	5.6	6.8	4.4	14.8	11.8	4.5	22.1	31.2
2008	85	11.5385	7.69231	0	11.6	62	2008-06-17	9.9	4.4	0	0.5	0.1	5	2.2	4.5	0.1	0	4.4	0	14.3	0.5	5.1	6.7	0.1	4.4	14.3	5.6	6.8	4.4	14.8	11.8	4.5	22.1	31.2
2008	87	0	0	0	9.77	42	2008-06-17	9.9	4.4	0	0.5	0.1	5	2.2	4.5	0.1	0	4.4	0	14.3	0.5	5.1	6.7	0.1	4.4	14.3	5.6	6.8	4.4	14.8	11.8	4.5	22.1	31.2
2008	90	21.4286	0	7.14286	7.8	66	2008-06-17	9.9	4.4	0	0.5	0.1	5	2.2	4.5	0.1	0	4.4	0	14.3	0.5	5.1	6.7	0.1	4.4	14.3	5.6	6.8	4.4	14.8	11.8	4.5	22.1	31.2
2008	91	0	10	26	8.4	69	2008-06-17	9.9	4.4	0	0.5	0.1	5	2.2	4.5	0.1	0	4.4	0	14.3	0.5	5.1	6.7	0.1	4.4	14.3	5.6	6.8	4.4	14.8	11.8	4.5	22.1	31.2
2008	94	54	0	10	7.7	72	2008-06-17	9.9	4.4	0	0.5	0.1	5	2.2	4.5	0.1	0	4.4	0	14.3	0.5	5.1	6.7	0.1	4.4	14.3	5.6	6.8	4.4	14.8	11.8	4.5	22.1	31.2
2008	27	0	13	2	8	64	2008-06-19	0.2	0	9.9	4.4	0	0.5	0.1	5	2.2	4.5	0.1	0	0.2	14.3	0.5	5.1	6.7	0.1	10.1	4.9	7.3	4.6	14.5	5.6	6.8	15.1	31.3
2008	97	0	0	0	8.8	65	2008-06-19	0.2	0	9.9	4.4	0	0.5	0.1	5	2.2	4.5	0.1	0	0.2	14.3	0.5	5.1	6.7	0.1	10.1	4.9	7.3	4.6	14.5	5.6	6.8	15.1	31.3
2008	98	15	0	0	7	66	2008-06-19	0.2	0	9.9	4.4	0	0.5	0.1	5	2.2	4.5	0.1	0	0.2	14.3	0.5	5.1	6.7	0.1	10.1	4.9	7.3	4.6	14.5	5.6	6.8	15.1	31.3
2008	99	4.34783	0	21.7391	7.1	67	2008-06-19	0.2	0	9.9	4.4	0	0.5	0.1	5	2.2	4.5	0.1	0	0.2	14.3	0.5	5.1	6.7	0.1	10.1	4.9	7.3	4.6	14.5	5.6	6.8	15.1	31.3
2008	100	0	0	23	7.8	69	2008-06-19	0.2	0	9.9	4.4	0	0.5	0.1	5	2.2	4.5	0.1	0	0.2	14.3	0.5	5.1	6.7	0.1	10.1	4.9	7.3	4.6	14.5	5.6	6.8	15.1	31.3
2008	101	0	0	16	6.6	69	2008-06-19	0.2	0	9.9	4.4	0	0.5	0.1	5	2.2	4.5	0.1	0	0.2	14.3	0.5	5.1	6.7	0.1	10.1	4.9	7.3	4.6	14.5	5.6	6.8	15.1	31.3
2008	104	5.88235	0	11.7647	7.8	66	2008-06-19	0.2	0	9.9	4.4	0	0.5	0.1	5	2.2	4.5	0.1	0	0.2	14.3	0.5	5.1	6.7	0.1	10.1	4.9	7.3	4.6	14.5	5.6	6.8	15.1	31.3
2008	106	0	0	1	7.6	63	2008-06-19	0.2	0	9.9	4.4	0	0.5	0.1	5	2.2	4.5	0.1	0	0.2	14.3	0.5	5.1	6.7	0.1	10.1	4.9	7.3	4.6	14.5	5.6	6.8	15.1	31.3
2008	108	14.2857	0	17.1429	7.8		2008-06-19	0.2	0	9.9	4.4	0	0.5	0.1	5	2.2	4.5	0.1	0	0.2	14.3	0.5	5.1	6.7	0.1	10.1	4.9	7.3	4.6	14.5	5.6	6.8	15.1	31.3
2008	112	0	0	7		68	2008-06-19	0.2	0	9.9	4.4	0	0.5	0.1	5	2.2	4.5	0.1	0	0.2	14.3	0.5	5.1	6.7	0.1	10.1	4.9	7.3	4.6	14.5	5.6	6.8	15.1	31.3
2008	113	2	0	3	7.8	73	2008-06-19	0.2	0	9.9	4.4	0	0.5	0.1	5	2.2	4.5	0.1	0	0.2	14.3	0.5	5.1	6.7	0.1	10.1	4.9	7.3	4.6	14.5	5.6	6.8	15.1	31.3
2008	117	0	0	0	7.2	62	2008-06-19	0.2	0	9.9	4.4	0	0.5	0.1	5	2.2	4.5	0.1	0	0.2	14.3	0.5	5.1	6.7	0.1	10.1	4.9	7.3	4.6	14.5	5.6	6.8	15.1	31.3
2008	125	12	4	6			2008-06-19	0.2	0	9.9	4.4	0	0.5	0.1	5	2.2	4.5	0.1	0	0.2	14.3	0.5	5.1	6.7	0.1	10.1	4.9	7.3	4.6	14.5	5.6	6.8	15.1	31.3
2008	126	0	0	0	8.3	71	2008-06-19	0.2	0	9.9	4.4	0	0.5	0.1	5	2.2	4.5	0.1	0	0.2	14.3	0.5	5.1	6.7	0.1	10.1	4.9	7.3	4.6	14.5	5.6	6.8	15.1	31.3
2008	129	12.8205	0	5.12821	10.7	59	2008-06-19	0.2	0	9.9	4.4	0	0.5	0.1	5	2.2	4.5	0.1	0	0.2	14.3	0.5	5.1	6.7	0.1	10.1	4.9	7.3	4.6	14.5	5.6	6.8	15.1	31.3
2008	130	2	0	8	9.84	60	2008-06-19	0.2	0	9.9	4.4	0	0.5	0.1	5	2.2	4.5	0.1	0	0.2	14.3	0.5	5.1	6.7	0.1	10.1	4.9	7.3	4.6	14.5	5.6	6.8	15.1	31.3
2008	131	2	5	7	6.6	71	2008-06-19	0.2	0	9.9	4.4	0	0.5	0.1	5	2.2	4.5	0.1	0	0.2	14.3	0.5	5.1	6.7	0.1	10.1	4.9	7.3	4.6	14.5	5.6	6.8	15.1	31.3
2008	5	81	0	3	7.3	71	2008-06-23	0.2	0.1	0.1	0.1	0.2	0	9.9	4.4	0	0.5	0.1	5	0.3	0.2	0.2	14.3	0.5	5.1	0.4	0.3	14.3	5.6	0.5	14.5	5.6	10.6	27.3
2008	16	3.33333	0	13.3333	9.4	56	2008-06-23	0.2	0.1	0.1	0.1	0.2	0	9.9	4.4	0	0.5	0.1	5	0.3	0.2	0.2	14.3	0.5	5.1	0.4	0.3	14.3	5.6	0.5	14.5	5.6	10.6	27.3
2008	23	1	0	1	8	61	2008-06-23	0.2	0.1	0.1	0.1	0.2	0	9.9	4.4	0	0.5	0.1	5	0.3	0.2	0.2	14.3	0.5	5.1	0.4	0.3	14.3	5.6	0.5	14.5	5.6	10.6	27.3
2008	25	7	5	1	8.4	58	2008-06-23	0.2	0.1	0.1	0.1	0.2	0	9.9	4.4	0	0.5	0.1	5	0.3	0.2	0.2	14.3	0.5	5.1	0.4	0.3	14.3	5.6	0.5	14.5	5.6	10.6	27.3
2008	29	6.89655	0	0	6.04	76	2008-06-23	0.2	0.1	0.1	0.1	0.2	0	9.9	4.4	0	0.5	0.1	5	0.3	0.2	0.2	14.3	0.5	5.1	0.4	0.3	14.3	5.6	0.5	14.5	5.6	10.6	27.3
2008	32	2	0	1	8	61	2008-06-23	0.2	0.1	0.1	0.1	0.2	0	9.9	4.4	0	0.5	0.1	5	0.3	0.2	0.2	14.3	0.5	5.1	0.4	0.3	14.3	5.6	0.5	14.5	5.6	10.6	27.3
2008	34	0	1	1	8.7	54	2008-06-23	0.2	0.1	0.1	0.1	0.2	0	9.9	4.4	0	0.5	0.1	5	0.3	0.2	0.2	14.3	0.5	5.1	0.4	0.3	14.3	5.6	0.5	14.5	5.6	10.6	27.3
2008	35	0	0	2	7.69	57	2008-06-23	0.2	0.1	0.1	0.1	0.2	0	9.9	4.4	0	0.5	0.1	5	0.3	0.2	0.2	14.3	0.5	5.1	0.4	0.3	14.3	5.6	0.5	14.5	5.6	10.6	27.3
2008	37	47	2	1	10.4	37	2008-06-23	0.2	0.1	0.1	0.1	0.2	0	9.9	4.4	0	0.5	0.1	5	0.3	0.2	0.2	14.3	0.5	5.1	0.4	0.3	14.3	5.6	0.5	14.5	5.6	10.6	27.3
2008	39	21	0	1	6.4	72	2008-06-23	0.2	0.1	0.1	0.1	0.2	0	9.9	4.4	0	0.5	0.1	5	0.3	0.2	0.2	14.3	0.5	5.1	0.4	0.3	14.3	5.6	0.5	14.5	5.6	10.6	27.3
2008	40	0	0	13.3333	9.1	57	2008-06-23	0.2	0.1	0.1	0.1	0.2	0	9.9	4.4	0	0.5	0.1	5	0.3	0.2	0.2	14.3	0.5	5.1	0.4	0.3	14.3	5.6	0.5	14.5	5.6	10.6	27.3
2008	44	0	2	2	9.2	83	2008-06-23	0.2	0.1	0.1	0.1	0.2	0	9.9	4.4	0	0.5	0.1	5	0.3	0.2	0.2	14.3	0.5	5.1	0.4	0.3	14.3	5.6	0.5	14.5	5.6	10.6	27.3
2008	49	0	0	2.5641	6	59	2008-06-23	0.2	0.1	0.1	0.1	0.2	0	9.9	4.4	0	0.5	0.1	5	0.3	0.2	0.2	14.3	0.5	5.1	0.4	0.3	14.3	5.6	0.5	14.5	5.6	10.6	27.3
2008	53	0	3	4	10.4	45	2008-06-23	0.2	0.1	0.1	0.1	0.2	0	9.9	4.4	0	0.5	0.1	5	0.3	0.2	0.2	14.3	0.5	5.1	0.4	0.3	14.3	5.6	0.5	14.5	5.6	10.6	27.3
2008	61	18	0	0	5.8	74	2008-06-23	0.2	0.1	0.1	0.1	0.2	0	9.9	4.4	0	0.5	0.1	5	0.3	0.2	0.2	14.3	0.5	5.1	0.4	0.3	14.3	5.6	0.5	14.5	5.6	10.6	27.3
2008	74	20	0	2.85714	7.1	72	2008-06-23	0.2	0.1	0.1	0.1	0.2	0	9.9	4.4	0	0.5	0.1	5	0.3	0.2	0.2	14.3	0.5	5.1	0.4	0.3	14.3	5.6	0.5	14.5	5.6	10.6	27.3
2008	75	0	0	0	8.1	42	2008-06-23	0.2	0.1	0.1	0.1	0.2	0	9.9	4.4	0	0.5	0.1	5	0.3	0.2	0.2	14.3	0.5	5.1	0.4	0.3	14.3	5.6	0.5	14.5	5.6	10.6	27.3
2008	76	2	1	1	8.2	45	2008-06-23	0.2	0.1	0.1	0.1	0.2	0	9.9	4.4	0	0.5	0.1	5	0.3	0.2	0.2	14.3	0.5	5.1	0.4	0.3	14.3	5.6	0.5	14.5	5.6	10.6	27.3
2008	84	0	0	0	8.1	55	2008-06-23	0.2	0.1	0.1	0.1	0.2	0	9.9	4.4	0	0.5	0.1	5	0.3	0.2	0.2	14.3	0.5	5.1	0.4	0.3	14.3	5.6	0.5	14.5	5.6	10.6	27.3
2008	95	0	1	8	8.6	47	2008-06-23	0.2	0.1	0.1	0.1	0.2	0	9.9	4.4	0	0.5	0.1	5	0.3	0.2	0.2	14.3	0.5	5.1	0.4	0.3	14.3	5.6	0.5	14.5	5.6	10.6	27.3
2008	102	21	2	2	6.2	60	2008-06-23	0.2	0.1	0.1	0.1	0.2	0	9.9	4.4	0	0.5	0.1	5	0.3	0.2	0.2	14.3	0.5	5.1	0.4	0.3	14.3	5.6	0.5	14.5	5.6	10.6	27.3
2008	107	1.78571	3.57143	17.8571	9.6	53	2008-06-23	0.2	0.1	0.1	0.1	0.2	0	9.9	4.4	0	0.5	0.1	5	0.3	0.2	0.2	14.3	0.5	5.1	0.4	0.3	14.3	5.6	0.5	14.5	5.6	10.6	27.3
2008	118	12	0	6			2008-06-23	0.2	0.1	0.1	0.1	0.2	0	9.9	4.4	0	0.5	0.1	5	0.3	0.2	0.2	14.3	0.5	5.1	0.4	0.3	14.3	5.6	0.5	14.5	5.6	10.6	27.3
2008	124	10	4	4			2008-06-23	0.2	0.1	0.1	0.1	0.2	0	9.9	4.4	0	0.5	0.1	5	0.3	0.2	0.2	14.3	0.5	5.1	0.4	0.3	14.3	5.6	0.5	14.5	5.6	10.6	27.3
2008	11	0	0	1	10	54	2008-06-26	0	0	1.6	0.2	0.1	0.1	0.1	0.2	0	9.9	4.4	0	0	1.8	0.2	0.3	9.9	4.4	1.6	0.4	0.3	14.3	1.8	0.5	14.3	2.1	17.2
2008	14	1	1	3	7.8	59	2008-06-26	0	0	1.6	0.2	0.1	0.1	0.1	0.2	0	9.9	4.4	0	0	1.8	0.2	0.3	9.9	4.4	1.6	0.4	0.3	14.3	1.8	0.5	14.3	2.1	17.2
2008	111	0	0	3	8.2	49	2008-06-26	0	0	1.6	0.2	0.1	0.1	0.1	0.2	0	9.9	4.4	0	0	1.8	0.2	0.3	9.9	4.4	1.6	0.4	0.3	14.3	1.8	0.5	14.3	2.1	17.2
2008	123	0	0	1	7.2	51	2008-06-26	0	0	1.6	0.2	0.1	0.1	0.1	0.2	0	9.9	4.4	0	0	1.8	0.2	0.3	9.9	4.4	1.6	0.4	0.3	14.3	1.8	0.5	14.3	2.1	17.2
2008	30	5	0	0	8	65	2008-06-30	0.1	0.1	0	0	0	0	1.6	0.2	0.1	0.1	0.1	0.2	0.2	0	0	1.8	0.2	0.3	0.2	0	1.9	0.4	0.2	1.8	0.5	1.8	12.4
2008	38	0	0	0	7.68	72	2008-06-30	0.1	0.1	0	0	0	0	1.6	0.2	0.1	0.1	0.1	0.2	0.2	0	0	1.8	0.2	0.3	0.2	0	1.9	0.4	0.2	1.8	0.5	1.8	12.4
2008	60	0	0	0	8.08	47	2008-06-30	0.1	0.1	0	0	0	0	1.6	0.2	0.1	0.1	0.1	0.2	0.2	0	0	1.8	0.2	0.3	0.2	0	1.9	0.4	0.2	1.8	0.5	1.8	12.4
2008	120	0	0	0	7.8	47	2008-06-30	0.1	0.1	0	0	0	0	1.6	0.2	0.1	0.1	0.1	0.2	0.2	0	0	1.8	0.2	0.3	0.2	0	1.9	0.4	0.2	1.8	0.5	1.8	12.4

## Sheet: RxG model
An	Cultivar	PE	SE	FS	FW	FF	date	JAM1	JAM2	JAM3	JAM4	JAM5	JAM6	JAM7	JAM8	JAM9	JAM10	JAM11	JAM12	JAM1_2	JAM3_4	JAM5_6	JAM7_8	JAM9_10	JAM11_12	JAM1_3	JAM4_6	JAM7__9	JAM10_12	JAM1_4	JAM5_8	JAM9_12	SEM1	SEM2
2014	19	8	4	4	6.987	61.15	2014-06-03	0	0	0.5	0	0	1	1.5	2.5	0.5	8	5	0	0	0.5	1	4	8.5	5	0.5	1	4.5	13	0.5	5	13.5	3	35
2014	26	34	8	2	6.922	59.25	2014-06-03	0	0	0.5	0	0	1	1.5	2.5	0.5	8	5	0	0	0.5	1	4	8.5	5	0.5	1	4.5	13	0.5	5	13.5	3	35
2014	41	42	4	20	9.897	60.3	2014-06-03	0	0	0.5	0	0	1	1.5	2.5	0.5	8	5	0	0	0.5	1	4	8.5	5	0.5	1	4.5	13	0.5	5	13.5	3	35
2014	69	0	2	0	9.12	55.95	2014-06-03	0	0	0.5	0	0	1	1.5	2.5	0.5	8	5	0	0	0.5	1	4	8.5	5	0.5	1	4.5	13	0.5	5	13.5	3	35
2014	125	12	0	2	8.229	54.65	2014-06-03	0	0	0.5	0	0	1	1.5	2.5	0.5	8	5	0	0	0.5	1	4	8.5	5	0.5	1	4.5	13	0.5	5	13.5	3	35
2014	46	6	14	4	9.129	62.8	2014-06-05	0.5	3	0	0	0.5	0	0	1	1.5	2.5	0.5	8	3.5	0	0.5	1	4	8.5	3.5	0.5	2.5	11	3.5	1.5	12.5	4	26
2014	48	18	2	4	8.332	60.75	2014-06-05	0.5	3	0	0	0.5	0	0	1	1.5	2.5	0.5	8	3.5	0	0.5	1	4	8.5	3.5	0.5	2.5	11	3.5	1.5	12.5	4	26
2014	49	2	0	4	8.229	50.45	2014-06-05	0.5	3	0	0	0.5	0	0	1	1.5	2.5	0.5	8	3.5	0	0.5	1	4	8.5	3.5	0.5	2.5	11	3.5	1.5	12.5	4	26
2014	51	16	4	2	10.268	42.75	2014-06-05	0.5	3	0	0	0.5	0	0	1	1.5	2.5	0.5	8	3.5	0	0.5	1	4	8.5	3.5	0.5	2.5	11	3.5	1.5	12.5	4	26
2014	62	10	18	6	10.31	54.45	2014-06-05	0.5	3	0	0	0.5	0	0	1	1.5	2.5	0.5	8	3.5	0	0.5	1	4	8.5	3.5	0.5	2.5	11	3.5	1.5	12.5	4	26
2014	68	74	52	58	6.053	63.95	2014-06-05	0.5	3	0	0	0.5	0	0	1	1.5	2.5	0.5	8	3.5	0	0.5	1	4	8.5	3.5	0.5	2.5	11	3.5	1.5	12.5	4	26
2014	122	10	8	4	6.334	60.7	2014-06-05	0.5	3	0	0	0.5	0	0	1	1.5	2.5	0.5	8	3.5	0	0.5	1	4	8.5	3.5	0.5	2.5	11	3.5	1.5	12.5	4	26
2014	6	4	6	14	10.084	64.95	2014-06-06	0	0.5	3	0	0	0.5	0	0	1	1.5	2.5	0.5	0.5	3	0.5	0	2.5	3	3.5	0.5	1	4.5	3.5	0.5	5.5	4	22.5
2014	13	6	0	6	6.359	66.95	2014-06-06	0	0.5	3	0	0	0.5	0	0	1	1.5	2.5	0.5	0.5	3	0.5	0	2.5	3	3.5	0.5	1	4.5	3.5	0.5	5.5	4	22.5
2014	14	24	10	34	8.367	67.5	2014-06-06	0	0.5	3	0	0	0.5	0	0	1	1.5	2.5	0.5	0.5	3	0.5	0	2.5	3	3.5	0.5	1	4.5	3.5	0.5	5.5	4	22.5
2014	21	6	12	12	7.71	58.25	2014-06-06	0	0.5	3	0	0	0.5	0	0	1	1.5	2.5	0.5	0.5	3	0.5	0	2.5	3	3.5	0.5	1	4.5	3.5	0.5	5.5	4	22.5
2014	28	4	16	20	8.023	59.95	2014-06-06	0	0.5	3	0	0	0.5	0	0	1	1.5	2.5	0.5	0.5	3	0.5	0	2.5	3	3.5	0.5	1	4.5	3.5	0.5	5.5	4	22.5
2014	37	50	12	6	10.154	53.5	2014-06-06	0	0.5	3	0	0	0.5	0	0	1	1.5	2.5	0.5	0.5	3	0.5	0	2.5	3	3.5	0.5	1	4.5	3.5	0.5	5.5	4	22.5
2014	39	6	10	4	7.443	70.95	2014-06-06	0	0.5	3	0	0	0.5	0	0	1	1.5	2.5	0.5	0.5	3	0.5	0	2.5	3	3.5	0.5	1	4.5	3.5	0.5	5.5	4	22.5
2014	63	2	2	6	7.879	61.85	2014-06-06	0	0.5	3	0	0	0.5	0	0	1	1.5	2.5	0.5	0.5	3	0.5	0	2.5	3	3.5	0.5	1	4.5	3.5	0.5	5.5	4	22.5
2014	76	6	2	4	5.856	57.95	2014-06-06	0	0.5	3	0	0	0.5	0	0	1	1.5	2.5	0.5	0.5	3	0.5	0	2.5	3	3.5	0.5	1	4.5	3.5	0.5	5.5	4	22.5
2014	82	6	2	6	6.34	57.5	2014-06-06	0	0.5	3	0	0	0.5	0	0	1	1.5	2.5	0.5	0.5	3	0.5	0	2.5	3	3.5	0.5	1	4.5	3.5	0.5	5.5	4	22.5
2014	83	30	6	10	8.759	59.9	2014-06-06	0	0.5	3	0	0	0.5	0	0	1	1.5	2.5	0.5	0.5	3	0.5	0	2.5	3	3.5	0.5	1	4.5	3.5	0.5	5.5	4	22.5
2014	84	14	2	0	9.365	52.7	2014-06-06	0	0.5	3	0	0	0.5	0	0	1	1.5	2.5	0.5	0.5	3	0.5	0	2.5	3	3.5	0.5	1	4.5	3.5	0.5	5.5	4	22.5
2014	116	18	28	36	7.967	68.75	2014-06-06	0	0.5	3	0	0	0.5	0	0	1	1.5	2.5	0.5	0.5	3	0.5	0	2.5	3	3.5	0.5	1	4.5	3.5	0.5	5.5	4	22.5
2014	15	52	18	18	6.313	66.45	2014-06-10	4.5	0	0	1	0	0.5	3	0	0	0.5	0	0	4.5	1	0.5	3	0.5	0	4.5	1.5	3	0.5	5.5	3.5	0.5	9	12
2014	18	52	6	28	9.055	54.25	2014-06-10	4.5	0	0	1	0	0.5	3	0	0	0.5	0	0	4.5	1	0.5	3	0.5	0	4.5	1.5	3	0.5	5.5	3.5	0.5	9	12
2014	20	44	32	54	9.282	55.85	2014-06-10	4.5	0	0	1	0	0.5	3	0	0	0.5	0	0	4.5	1	0.5	3	0.5	0	4.5	1.5	3	0.5	5.5	3.5	0.5	9	12
2014	24	2	2	36	7.147	62.1	2014-06-10	4.5	0	0	1	0	0.5	3	0	0	0.5	0	0	4.5	1	0.5	3	0.5	0	4.5	1.5	3	0.5	5.5	3.5	0.5	9	12
2014	30	38	8	4	8.456	54.6	2014-06-10	4.5	0	0	1	0	0.5	3	0	0	0.5	0	0	4.5	1	0.5	3	0.5	0	4.5	1.5	3	0.5	5.5	3.5	0.5	9	12
2014	33	66	4	8	10.226	57.05	2014-06-10	4.5	0	0	1	0	0.5	3	0	0	0.5	0	0	4.5	1	0.5	3	0.5	0	4.5	1.5	3	0.5	5.5	3.5	0.5	9	12
2014	35	34	12	14	7.837	63.75	2014-06-10	4.5	0	0	1	0	0.5	3	0	0	0.5	0	0	4.5	1	0.5	3	0.5	0	4.5	1.5	3	0.5	5.5	3.5	0.5	9	12
2014	56	84	10	6	9.046	65	2014-06-10	4.5	0	0	1	0	0.5	3	0	0	0.5	0	0	4.5	1	0.5	3	0.5	0	4.5	1.5	3	0.5	5.5	3.5	0.5	9	12
2014	61	32	28	28	8.354	59.9	2014-06-10	4.5	0	0	1	0	0.5	3	0	0	0.5	0	0	4.5	1	0.5	3	0.5	0	4.5	1.5	3	0.5	5.5	3.5	0.5	9	12
2014	65	16	12	26	9.035	61.1	2014-06-10	4.5	0	0	1	0	0.5	3	0	0	0.5	0	0	4.5	1	0.5	3	0.5	0	4.5	1.5	3	0.5	5.5	3.5	0.5	9	12
2014	74	30	22	4	7.583	66.25	2014-06-10	4.5	0	0	1	0	0.5	3	0	0	0.5	0	0	4.5	1	0.5	3	0.5	0	4.5	1.5	3	0.5	5.5	3.5	0.5	9	12
2014	101	90	18	28	8.814	60.35	2014-06-10	4.5	0	0	1	0	0.5	3	0	0	0.5	0	0	4.5	1	0.5	3	0.5	0	4.5	1.5	3	0.5	5.5	3.5	0.5	9	12
2014	102	0	2	2	8.867	45.7	2014-06-10	4.5	0	0	1	0	0.5	3	0	0	0.5	0	0	4.5	1	0.5	3	0.5	0	4.5	1.5	3	0.5	5.5	3.5	0.5	9	12
2014	108	86	12	32	9.512	59.6	2014-06-10	4.5	0	0	1	0	0.5	3	0	0	0.5	0	0	4.5	1	0.5	3	0.5	0	4.5	1.5	3	0.5	5.5	3.5	0.5	9	12
2014	120	0	8	6	8.588	51.4	2014-06-10	4.5	0	0	1	0	0.5	3	0	0	0.5	0	0	4.5	1	0.5	3	0.5	0	4.5	1.5	3	0.5	5.5	3.5	0.5	9	12
2014	126	2	8	22	8.141	65.4	2014-06-10	4.5	0	0	1	0	0.5	3	0	0	0.5	0	0	4.5	1	0.5	3	0.5	0	4.5	1.5	3	0.5	5.5	3.5	0.5	9	12
2014	2	26	4	14	8.299	60.45	2014-06-11	0	4.5	0	0	1	0	0.5	3	0	0	0.5	0	4.5	0	1	3.5	0	0.5	4.5	1	3.5	0.5	4.5	4.5	0.5	6	10.5
2014	25	2	2	16	6.187	67.15	2014-06-11	0	4.5	0	0	1	0	0.5	3	0	0	0.5	0	4.5	0	1	3.5	0	0.5	4.5	1	3.5	0.5	4.5	4.5	0.5	6	10.5
2014	27	8.3	0	8.3		45.9	2014-06-11	0	4.5	0	0	1	0	0.5	3	0	0	0.5	0	4.5	0	1	3.5	0	0.5	4.5	1	3.5	0.5	4.5	4.5	0.5	6	10.5
2014	31	18	10	14	7.3	65.45	2014-06-11	0	4.5	0	0	1	0	0.5	3	0	0	0.5	0	4.5	0	1	3.5	0	0.5	4.5	1	3.5	0.5	4.5	4.5	0.5	6	10.5
2014	36	2	0	0	7.009	66.8	2014-06-11	0	4.5	0	0	1	0	0.5	3	0	0	0.5	0	4.5	0	1	3.5	0	0.5	4.5	1	3.5	0.5	4.5	4.5	0.5	6	10.5
2014	44	6	0	4	7.942	59.75	2014-06-11	0	4.5	0	0	1	0	0.5	3	0	0	0.5	0	4.5	0	1	3.5	0	0.5	4.5	1	3.5	0.5	4.5	4.5	0.5	6	10.5
2014	53	2	2	4	5.608	62.55	2014-06-11	0	4.5	0	0	1	0	0.5	3	0	0	0.5	0	4.5	0	1	3.5	0	0.5	4.5	1	3.5	0.5	4.5	4.5	0.5	6	10.5
2014	54	70	28	50	9.939	63.1	2014-06-11	0	4.5	0	0	1	0	0.5	3	0	0	0.5	0	4.5	0	1	3.5	0	0.5	4.5	1	3.5	0.5	4.5	4.5	0.5	6	10.5
2014	57	6	8	2	8.572	56.1	2014-06-11	0	4.5	0	0	1	0	0.5	3	0	0	0.5	0	4.5	0	1	3.5	0	0.5	4.5	1	3.5	0.5	4.5	4.5	0.5	6	10.5
2014	58	82	12	0	9.19	62.3	2014-06-11	0	4.5	0	0	1	0	0.5	3	0	0	0.5	0	4.5	0	1	3.5	0	0.5	4.5	1	3.5	0.5	4.5	4.5	0.5	6	10.5
2014	72	8	2	6	7.974	55.95	2014-06-11	0	4.5	0	0	1	0	0.5	3	0	0	0.5	0	4.5	0	1	3.5	0	0.5	4.5	1	3.5	0.5	4.5	4.5	0.5	6	10.5
2014	88	4	2	12	9.172	58.7	2014-06-11	0	4.5	0	0	1	0	0.5	3	0	0	0.5	0	4.5	0	1	3.5	0	0.5	4.5	1	3.5	0.5	4.5	4.5	0.5	6	10.5
2014	103	28	6	14	9.038	55.95	2014-06-11	0	4.5	0	0	1	0	0.5	3	0	0	0.5	0	4.5	0	1	3.5	0	0.5	4.5	1	3.5	0.5	4.5	4.5	0.5	6	10.5
2014	124	12	2	6	7.267	62.15	2014-06-11	0	4.5	0	0	1	0	0.5	3	0	0	0.5	0	4.5	0	1	3.5	0	0.5	4.5	1	3.5	0.5	4.5	4.5	0.5	6	10.5
2014	1	4	12	0	6.664	66.95	2014-06-12	0	0	4.5	0	0	1	0	0.5	3	0	0	0.5	0	4.5	1	0.5	3	0.5	4.5	1	3.5	0.5	4.5	1.5	3.5	5.5	9.5
2014	4	44	12	0	8.217	57.9	2014-06-12	0	0	4.5	0	0	1	0	0.5	3	0	0	0.5	0	4.5	1	0.5	3	0.5	4.5	1	3.5	0.5	4.5	1.5	3.5	5.5	9.5
2014	10	6	4	0	7.137	56.5	2014-06-12	0	0	4.5	0	0	1	0	0.5	3	0	0	0.5	0	4.5	1	0.5	3	0.5	4.5	1	3.5	0.5	4.5	1.5	3.5	5.5	9.5
2014	16	58	4	24	8.974	59.2	2014-06-12	0	0	4.5	0	0	1	0	0.5	3	0	0	0.5	0	4.5	1	0.5	3	0.5	4.5	1	3.5	0.5	4.5	1.5	3.5	5.5	9.5
2014	17	62	2	0	7.809	61.1	2014-06-12	0	0	4.5	0	0	1	0	0.5	3	0	0	0.5	0	4.5	1	0.5	3	0.5	4.5	1	3.5	0.5	4.5	1.5	3.5	5.5	9.5
2014	22	2	0	0	7.614	48.45	2014-06-12	0	0	4.5	0	0	1	0	0.5	3	0	0	0.5	0	4.5	1	0.5	3	0.5	4.5	1	3.5	0.5	4.5	1.5	3.5	5.5	9.5
2014	64	10	4	22	8.988	58.2	2014-06-12	0	0	4.5	0	0	1	0	0.5	3	0	0	0.5	0	4.5	1	0.5	3	0.5	4.5	1	3.5	0.5	4.5	1.5	3.5	5.5	9.5
2014	70	22	2	6	12.953	55.55	2014-06-12	0	0	4.5	0	0	1	0	0.5	3	0	0	0.5	0	4.5	1	0.5	3	0.5	4.5	1	3.5	0.5	4.5	1.5	3.5	5.5	9.5
2014	80	8	2	2	10.097	62.15	2014-06-12	0	0	4.5	0	0	1	0	0.5	3	0	0	0.5	0	4.5	1	0.5	3	0.5	4.5	1	3.5	0.5	4.5	1.5	3.5	5.5	9.5
2014	94	4	2	4	8.406	69.5	2014-06-12	0	0	4.5	0	0	1	0	0.5	3	0	0	0.5	0	4.5	1	0.5	3	0.5	4.5	1	3.5	0.5	4.5	1.5	3.5	5.5	9.5
2014	110	2	6	4	8.104	58.4	2014-06-12	0	0	4.5	0	0	1	0	0.5	3	0	0	0.5	0	4.5	1	0.5	3	0.5	4.5	1	3.5	0.5	4.5	1.5	3.5	5.5	9.5
2014	111	4	8	6	6.666	62.05	2014-06-12	0	0	4.5	0	0	1	0	0.5	3	0	0	0.5	0	4.5	1	0.5	3	0.5	4.5	1	3.5	0.5	4.5	1.5	3.5	5.5	9.5
2014	114	12	0	2	7.4	61.75	2014-06-12	0	0	4.5	0	0	1	0	0.5	3	0	0	0.5	0	4.5	1	0.5	3	0.5	4.5	1	3.5	0.5	4.5	1.5	3.5	5.5	9.5
2014	129	70	24	14	7.914	70.85	2014-06-12	0	0	4.5	0	0	1	0	0.5	3	0	0	0.5	0	4.5	1	0.5	3	0.5	4.5	1	3.5	0.5	4.5	1.5	3.5	5.5	9.5
2014	5	8	8	2	7.991	66.6	2014-06-13	0	0	0	4.5	0	0	1	0	0.5	3	0	0	0	4.5	0	1	3.5	0	0	4.5	1.5	3	4.5	1	3.5	5.5	9.5
2014	7	8	4	4	7.77	53.8	2014-06-13	0	0	0	4.5	0	0	1	0	0.5	3	0	0	0	4.5	0	1	3.5	0	0	4.5	1.5	3	4.5	1	3.5	5.5	9.5
2014	12	72	6	12	7.742	61.55	2014-06-13	0	0	0	4.5	0	0	1	0	0.5	3	0	0	0	4.5	0	1	3.5	0	0	4.5	1.5	3	4.5	1	3.5	5.5	9.5
2014	42	16	10	16	7.735	64.7	2014-06-13	0	0	0	4.5	0	0	1	0	0.5	3	0	0	0	4.5	0	1	3.5	0	0	4.5	1.5	3	4.5	1	3.5	5.5	9.5
2014	55	4	20	10	8.826	65.05	2014-06-13	0	0	0	4.5	0	0	1	0	0.5	3	0	0	0	4.5	0	1	3.5	0	0	4.5	1.5	3	4.5	1	3.5	5.5	9.5
2014	66	14	12	22	9.857	56.05	2014-06-13	0	0	0	4.5	0	0	1	0	0.5	3	0	0	0	4.5	0	1	3.5	0	0	4.5	1.5	3	4.5	1	3.5	5.5	9.5
2014	87						2014-06-13	0	0	0	4.5	0	0	1	0	0.5	3	0	0	0	4.5	0	1	3.5	0	0	4.5	1.5	3	4.5	1	3.5	5.5	9.5
2014	106	8	6	4	8.208	67.4	2014-06-13	0	0	0	4.5	0	0	1	0	0.5	3	0	0	0	4.5	0	1	3.5	0	0	4.5	1.5	3	4.5	1	3.5	5.5	9.5
2014	128	10	2	6	7.038	66.05	2014-06-13	0	0	0	4.5	0	0	1	0	0.5	3	0	0	0	4.5	0	1	3.5	0	0	4.5	1.5	3	4.5	1	3.5	5.5	9.5
2014	23	10	8	10	8.621	52.6	2014-06-16	0	0	0	0	0	0	4.5	0	0	1	0	0.5	0	0	0	4.5	1	0.5	0	0	4.5	1.5	0	4.5	1.5	4.5	9
2014	29						2014-06-16	0	0	0	0	0	0	4.5	0	0	1	0	0.5	0	0	0	4.5	1	0.5	0	0	4.5	1.5	0	4.5	1.5	4.5	9
2014	47	4	0	4	11.467	54.15	2014-06-16	0	0	0	0	0	0	4.5	0	0	1	0	0.5	0	0	0	4.5	1	0.5	0	0	4.5	1.5	0	4.5	1.5	4.5	9
2014	50	16	6	14	8.594	59.2	2014-06-16	0	0	0	0	0	0	4.5	0	0	1	0	0.5	0	0	0	4.5	1	0.5	0	0	4.5	1.5	0	4.5	1.5	4.5	9
2014	52	50	4	2	7.664	77.55	2014-06-16	0	0	0	0	0	0	4.5	0	0	1	0	0.5	0	0	0	4.5	1	0.5	0	0	4.5	1.5	0	4.5	1.5	4.5	9
2014	67	44	6	6	7.603	67.95	2014-06-16	0	0	0	0	0	0	4.5	0	0	1	0	0.5	0	0	0	4.5	1	0.5	0	0	4.5	1.5	0	4.5	1.5	4.5	9
2014	91	26	2	14	10.392	65.3	2014-06-16	0	0	0	0	0	0	4.5	0	0	1	0	0.5	0	0	0	4.5	1	0.5	0	0	4.5	1.5	0	4.5	1.5	4.5	9
2014	92	22	2	4	9.281	62.3	2014-06-16	0	0	0	0	0	0	4.5	0	0	1	0	0.5	0	0	0	4.5	1	0.5	0	0	4.5	1.5	0	4.5	1.5	4.5	9
2014	95	12	8	0	12.109	60.75	2014-06-16	0	0	0	0	0	0	4.5	0	0	1	0	0.5	0	0	0	4.5	1	0.5	0	0	4.5	1.5	0	4.5	1.5	4.5	9
2014	99	0	8	4	9.352	68.4	2014-06-16	0	0	0	0	0	0	4.5	0	0	1	0	0.5	0	0	0	4.5	1	0.5	0	0	4.5	1.5	0	4.5	1.5	4.5	9
2014	107	12	4	18	8.008	69.45	2014-06-16	0	0	0	0	0	0	4.5	0	0	1	0	0.5	0	0	0	4.5	1	0.5	0	0	4.5	1.5	0	4.5	1.5	4.5	9
2014	112	14	0	2	7.218	73.75	2014-06-16	0	0	0	0	0	0	4.5	0	0	1	0	0.5	0	0	0	4.5	1	0.5	0	0	4.5	1.5	0	4.5	1.5	4.5	9
2014	113	52	8	6	7.288	78.4	2014-06-16	0	0	0	0	0	0	4.5	0	0	1	0	0.5	0	0	0	4.5	1	0.5	0	0	4.5	1.5	0	4.5	1.5	4.5	9
2014	118	14	6	14	7.246	66.6	2014-06-16	0	0	0	0	0	0	4.5	0	0	1	0	0.5	0	0	0	4.5	1	0.5	0	0	4.5	1.5	0	4.5	1.5	4.5	9
2014	119	34	4	72	8.825	63.35	2014-06-16	0	0	0	0	0	0	4.5	0	0	1	0	0.5	0	0	0	4.5	1	0.5	0	0	4.5	1.5	0	4.5	1.5	4.5	9
2014	123	8	0	4	8.759	58.3	2014-06-16	0	0	0	0	0	0	4.5	0	0	1	0	0.5	0	0	0	4.5	1	0.5	0	0	4.5	1.5	0	4.5	1.5	4.5	9
2014	3	4	6	0	7.418	63.8	2014-06-17	0	0	0	0	0	0	0	4.5	0	0	1	0	0	0	0	4.5	0	1	0	0	4.5	1	0	4.5	1	0	9
2014	43	0	8	2	10.645	50.8	2014-06-17	0	0	0	0	0	0	0	4.5	0	0	1	0	0	0	0	4.5	0	1	0	0	4.5	1	0	4.5	1	0	0
2014	60	4	8	0	7.157	60.75	2014-06-17	0	0	0	0	0	0	0	4.5	0	0	1	0	0	0	0	4.5	0	1	0	0	4.5	1	0	4.5	1	0	0
2014	77	4	0	2	6.627	59.45	2014-06-17	0	0	0	0	0	0	0	4.5	0	0	1	0	0	0	0	4.5	0	1	0	0	4.5	1	0	4.5	1	0	0
2014	81	8	0	2	7.578	52	2014-06-17	0	0	0	0	0	0	0	4.5	0	0	1	0	0	0	0	4.5	0	1	0	0	4.5	1	0	4.5	1	0	0
2014	90	4	6	10	10.302	55.3	2014-06-17	0	0	0	0	0	0	0	4.5	0	0	1	0	0	0	0	4.5	0	1	0	0	4.5	1	0	4.5	1	0	0
2014	93	14	6	22	5.756	68.7	2014-06-17	0	0	0	0	0	0	0	4.5	0	0	1	0	0	0	0	4.5	0	1	0	0	4.5	1	0	4.5	1	0	0
2014	59	32	0	4	7.447	63.15	2014-06-18	0	0	0	0	0	0	0	0	4.5	0	0	1	0	0	0	0	4.5	1	0	0	4.5	1	0	0	5.5	0	6
2014	73	32	0	2	7.281	69.7	2014-06-18	0	0	0	0	0	0	0	0	4.5	0	0	1	0	0	0	0	4.5	1	0	0	4.5	1	0	0	5.5	0	6
2014	75	4	2	0	8.338	56.75	2014-06-18	0	0	0	0	0	0	0	0	4.5	0	0	1	0	0	0	0	4.5	1	0	0	4.5	1	0	0	5.5	0	6
2014	100	10	4	2	9.365	60.35	2014-06-18	0	0	0	0	0	0	0	0	4.5	0	0	1	0	0	0	0	4.5	1	0	0	4.5	1	0	0	5.5	0	6
2014	109	10	0	10	6.519	67.6	2014-06-18	0	0	0	0	0	0	0	0	4.5	0	0	1	0	0	0	0	4.5	1	0	0	4.5	1	0	0	5.5	0	6
2014	117	44	2	2	10.654	58.25	2014-06-18	0	0	0	0	0	0	0	0	4.5	0	0	1	0	0	0	0	4.5	1	0	0	4.5	1	0	0	5.5	0	6
2014	71	0	2	2	9.152	72.55	2014-06-19	0	0	0	0	0	0	0	0	0	4.5	0	0	0	0	0	0	4.5	0	0	0	0	4.5	0	0	4.5	0	5.5
2014	89	4	2	8	7.853	54.8	2014-06-19	0	0	0	0	0	0	0	0	0	4.5	0	0	0	0	0	0	4.5	0	0	0	0	4.5	0	0	4.5	0	5.5
2014	105	12	0	4	6.066	57.8	2014-06-19	0	0	0	0	0	0	0	0	0	4.5	0	0	0	0	0	0	4.5	0	0	0	0	4.5	0	0	4.5	0	5.5
2014	115	6	4	8	9.466	59.7	2014-06-19	0	0	0	0	0	0	0	0	0	4.5	0	0	0	0	0	0	4.5	0	0	0	0	4.5	0	0	4.5	0	5.5
2014	121	12	0	4	8.335	67.6	2014-06-19	0	0	0	0	0	0	0	0	0	4.5	0	0	0	0	0	0	4.5	0	0	0	0	4.5	0	0	4.5	0	5.5
2014	45	40	8	14	7.549	56.95	2014-06-20	0	0	0	0	0	0	0	0	0	0	4.5	0	0	0	0	0	0	4.5	0	0	0	4.5	0	0	4.5	0	5.5
2014	86	64	4	4	9.637	60.65	2014-06-20	0	0	0	0	0	0	0	0	0	0	4.5	0	0	0	0	0	0	4.5	0	0	0	4.5	0	0	4.5	0	5.5
2014	32	76	8	2	8.26	55.9	2014-06-23	45	0	0	0	0	0	0	0	0	0	0	0	45	0	0	0	0	0	45	0	0	0	45	0	0	45	49.5
2014	78	14	0	2	10.443	49.2	2014-06-23	45	0	0	0	0	0	0	0	0	0	0	0	45	0	0	0	0	0	45	0	0	0	45	0	0	45	49.5
2014	85	40	2	8	7.591	69.85	2014-06-25	0	0	45	0	0	0	0	0	0	0	0	0	0	45	0	0	0	0	45	0	0	0	45	0	0	45	45
2013	2	72	40	48	8.6	72	2013-06-21	4.5	0	25	41.5	0	0	0	10.5	0	0	1	1	4.5	66.5	0	10.5	0	2	29.5	41.5	10.5	2	71	10.5	2	71	123
2013	4	20	24	22	7.4	62	2013-06-21	4.5	0	25	41.5	0	0	0	10.5	0	0	1	1	4.5	66.5	0	10.5	0	2	29.5	41.5	10.5	2	71	10.5	2	71	123
2013	13	8	8	6	8.32	62	2013-06-21	4.5	0	25	41.5	0	0	0	10.5	0	0	1	1	4.5	66.5	0	10.5	0	2	29.5	41.5	10.5	2	71	10.5	2	71	123
2013	14	16	10	24	9	62	2013-06-21	4.5	0	25	41.5	0	0	0	10.5	0	0	1	1	4.5	66.5	0	10.5	0	2	29.5	41.5	10.5	2	71	10.5	2	71	123
2013	19	38	36	44	7.44	61	2013-06-21	4.5	0	25	41.5	0	0	0	10.5	0	0	1	1	4.5	66.5	0	10.5	0	2	29.5	41.5	10.5	2	71	10.5	2	71	123
2013	21	32	60	76	8.28	65	2013-06-21	4.5	0	25	41.5	0	0	0	10.5	0	0	1	1	4.5	66.5	0	10.5	0	2	29.5	41.5	10.5	2	71	10.5	2	71	123
2013	26	78	34	36	8.42		2013-06-21	4.5	0	25	41.5	0	0	0	10.5	0	0	1	1	4.5	66.5	0	10.5	0	2	29.5	41.5	10.5	2	71	10.5	2	71	123
2013	37	80	12	44	11.14	52	2013-06-21	4.5	0	25	41.5	0	0	0	10.5	0	0	1	1	4.5	66.5	0	10.5	0	2	29.5	41.5	10.5	2	71	10.5	2	71	123
2013	41	70	46	62	11.28	64	2013-06-21	4.5	0	25	41.5	0	0	0	10.5	0	0	1	1	4.5	66.5	0	10.5	0	2	29.5	41.5	10.5	2	71	10.5	2	71	123
2013	51	46	20	8	10.77	55	2013-06-21	4.5	0	25	41.5	0	0	0	10.5	0	0	1	1	4.5	66.5	0	10.5	0	2	29.5	41.5	10.5	2	71	10.5	2	71	123
2013	56	84	8	24	9.22	69	2013-06-21	4.5	0	25	41.5	0	0	0	10.5	0	0	1	1	4.5	66.5	0	10.5	0	2	29.5	41.5	10.5	2	71	10.5	2	71	123
2013	69	58	46	48	9.17	57	2013-06-21	4.5	0	25	41.5	0	0	0	10.5	0	0	1	1	4.5	66.5	0	10.5	0	2	29.5	41.5	10.5	2	71	10.5	2	71	123
2013	76	56	2	34	7.64	56	2013-06-21	4.5	0	25	41.5	0	0	0	10.5	0	0	1	1	4.5	66.5	0	10.5	0	2	29.5	41.5	10.5	2	71	10.5	2	71	123
2013	82	26	42	56	8.68	65	2013-06-21	4.5	0	25	41.5	0	0	0	10.5	0	0	1	1	4.5	66.5	0	10.5	0	2	29.5	41.5	10.5	2	71	10.5	2	71	123
2013	83	62	28	40	9.8	62	2013-06-21	4.5	0	25	41.5	0	0	0	10.5	0	0	1	1	4.5	66.5	0	10.5	0	2	29.5	41.5	10.5	2	71	10.5	2	71	123
2013	84	6	4	6	10.16	59	2013-06-21	4.5	0	25	41.5	0	0	0	10.5	0	0	1	1	4.5	66.5	0	10.5	0	2	29.5	41.5	10.5	2	71	10.5	2	71	123
2013	86	46	12	54	9.3	81	2013-06-21	4.5	0	25	41.5	0	0	0	10.5	0	0	1	1	4.5	66.5	0	10.5	0	2	29.5	41.5	10.5	2	71	10.5	2	71	123
2013	102	18	18	26	10.88	48	2013-06-21	4.5	0	25	41.5	0	0	0	10.5	0	0	1	1	4.5	66.5	0	10.5	0	2	29.5	41.5	10.5	2	71	10.5	2	71	123
2013	108	88	54	22	10.03	61	2013-06-21	4.5	0	25	41.5	0	0	0	10.5	0	0	1	1	4.5	66.5	0	10.5	0	2	29.5	41.5	10.5	2	71	10.5	2	71	123
2013	124	24	8	56	10.48	67	2013-06-21	4.5	0	25	41.5	0	0	0	10.5	0	0	1	1	4.5	66.5	0	10.5	0	2	29.5	41.5	10.5	2	71	10.5	2	71	123
2013	125	84	34	56	10.08	60	2013-06-21	4.5	0	25	41.5	0	0	0	10.5	0	0	1	1	4.5	66.5	0	10.5	0	2	29.5	41.5	10.5	2	71	10.5	2	71	123
2013	1	16	14	8	8.12	62	2013-06-26	0	0	0.5	0	3.5	4.5	0	25	41.5	0	0	0	0	0.5	8	25	41.5	0	0.5	8	66.5	0	0.5	33	41.5	8.5	85.5
2013	6	2	8	12	11	81	2013-06-26	0	0	0.5	0	3.5	4.5	0	25	41.5	0	0	0	0	0.5	8	25	41.5	0	0.5	8	66.5	0	0.5	33	41.5	8.5	85.5
2013	7	6	0	2	7.88	71	2013-06-26	0	0	0.5	0	3.5	4.5	0	25	41.5	0	0	0	0	0.5	8	25	41.5	0	0.5	8	66.5	0	0.5	33	41.5	8.5	85.5
2013	15	36	2	4	6.82	80	2013-06-26	0	0	0.5	0	3.5	4.5	0	25	41.5	0	0	0	0	0.5	8	25	41.5	0	0.5	8	66.5	0	0.5	33	41.5	8.5	85.5
2013	16				8.8	53	2013-06-26	0	0	0.5	0	3.5	4.5	0	25	41.5	0	0	0	0	0.5	8	25	41.5	0	0.5	8	66.5	0	0.5	33	41.5	8.5	85.5
2013	17	42	6	10	8.82	61	2013-06-26	0	0	0.5	0	3.5	4.5	0	25	41.5	0	0	0	0	0.5	8	25	41.5	0	0.5	8	66.5	0	0.5	33	41.5	8.5	85.5
2013	20	38	10	26	10.04	73	2013-06-26	0	0	0.5	0	3.5	4.5	0	25	41.5	0	0	0	0	0.5	8	25	41.5	0	0.5	8	66.5	0	0.5	33	41.5	8.5	85.5
2013	22	4	6	6	9.45	67	2013-06-26	0	0	0.5	0	3.5	4.5	0	25	41.5	0	0	0	0	0.5	8	25	41.5	0	0.5	8	66.5	0	0.5	33	41.5	8.5	85.5
2013	24	14	6	32	8.14	59	2013-06-26	0	0	0.5	0	3.5	4.5	0	25	41.5	0	0	0	0	0.5	8	25	41.5	0	0.5	8	66.5	0	0.5	33	41.5	8.5	85.5
2013	27	56.5	13	26.1	11.75	66	2013-06-26	0	0	0.5	0	3.5	4.5	0	25	41.5	0	0	0	0	0.5	8	25	41.5	0	0.5	8	66.5	0	0.5	33	41.5	8.5	85.5
2013	28	32	38	26	9.6	61	2013-06-26	0	0	0.5	0	3.5	4.5	0	25	41.5	0	0	0	0	0.5	8	25	41.5	0	0.5	8	66.5	0	0.5	33	41.5	8.5	85.5
2013	31	60	36.7	63.3	8.47	75	2013-06-26	0	0	0.5	0	3.5	4.5	0	25	41.5	0	0	0	0	0.5	8	25	41.5	0	0.5	8	66.5	0	0.5	33	41.5	8.5	85.5
2013	39	10	50	22	8.46	76	2013-06-26	0	0	0.5	0	3.5	4.5	0	25	41.5	0	0	0	0	0.5	8	25	41.5	0	0.5	8	66.5	0	0.5	33	41.5	8.5	85.5
2013	42	14	38	20	9.22	61	2013-06-26	0	0	0.5	0	3.5	4.5	0	25	41.5	0	0	0	0	0.5	8	25	41.5	0	0.5	8	66.5	0	0.5	33	41.5	8.5	85.5
2013	44	18	0	14	7.66	60	2013-06-26	0	0	0.5	0	3.5	4.5	0	25	41.5	0	0	0	0	0.5	8	25	41.5	0	0.5	8	66.5	0	0.5	33	41.5	8.5	85.5
2013	47	6	0	2	10.44	66	2013-06-26	0	0	0.5	0	3.5	4.5	0	25	41.5	0	0	0	0	0.5	8	25	41.5	0	0.5	8	66.5	0	0.5	33	41.5	8.5	85.5
2013	48	24	16	20	9.09	72	2013-06-26	0	0	0.5	0	3.5	4.5	0	25	41.5	0	0	0	0	0.5	8	25	41.5	0	0.5	8	66.5	0	0.5	33	41.5	8.5	85.5
2013	49	14	16	6	9.56	58	2013-06-26	0	0	0.5	0	3.5	4.5	0	25	41.5	0	0	0	0	0.5	8	25	41.5	0	0.5	8	66.5	0	0.5	33	41.5	8.5	85.5
2013	54	34	42	56	10.32	78	2013-06-26	0	0	0.5	0	3.5	4.5	0	25	41.5	0	0	0	0	0.5	8	25	41.5	0	0.5	8	66.5	0	0.5	33	41.5	8.5	85.5
2013	55	6	12	28	10.18	59	2013-06-26	0	0	0.5	0	3.5	4.5	0	25	41.5	0	0	0	0	0.5	8	25	41.5	0	0.5	8	66.5	0	0.5	33	41.5	8.5	85.5
2013	58	88	36	12	9.36	72	2013-06-26	0	0	0.5	0	3.5	4.5	0	25	41.5	0	0	0	0	0.5	8	25	41.5	0	0.5	8	66.5	0	0.5	33	41.5	8.5	85.5
2013	62	4	24	8	11.57	58	2013-06-26	0	0	0.5	0	3.5	4.5	0	25	41.5	0	0	0	0	0.5	8	25	41.5	0	0.5	8	66.5	0	0.5	33	41.5	8.5	85.5
2013	64	18	34	32	10.68	69	2013-06-26	0	0	0.5	0	3.5	4.5	0	25	41.5	0	0	0	0	0.5	8	25	41.5	0	0.5	8	66.5	0	0.5	33	41.5	8.5	85.5
2013	65	16	12	10	10.71	69	2013-06-26	0	0	0.5	0	3.5	4.5	0	25	41.5	0	0	0	0	0.5	8	25	41.5	0	0.5	8	66.5	0	0.5	33	41.5	8.5	85.5
2013	66	8	6	24	10.8	74	2013-06-27	0	0	0	0.5	0	3.5	4.5	0	25	41.5	0	0	0	0.5	3.5	4.5	66.5	0	0	4	29.5	41.5	0.5	8	66.5	8.5	85.5
2013	67	34	12	6	8.32	83	2013-06-27	0	0	0	0.5	0	3.5	4.5	0	25	41.5	0	0	0	0.5	3.5	4.5	66.5	0	0	4	29.5	41.5	0.5	8	66.5	8.5	85.5
2013	72	4	6	0	8.52	65	2013-06-27	0	0	0	0.5	0	3.5	4.5	0	25	41.5	0	0	0	0.5	3.5	4.5	66.5	0	0	4	29.5	41.5	0.5	8	66.5	8.5	85.5
2013	74	42	30	20	7.2	77	2013-06-27	0	0	0	0.5	0	3.5	4.5	0	25	41.5	0	0	0	0.5	3.5	4.5	66.5	0	0	4	29.5	41.5	0.5	8	66.5	8.5	85.5
2013	78	4	20	6	10.12	80	2013-06-27	0	0	0	0.5	0	3.5	4.5	0	25	41.5	0	0	0	0.5	3.5	4.5	66.5	0	0	4	29.5	41.5	0.5	8	66.5	8.5	85.5
2013	90	6	12	18	11.28	66	2013-06-27	0	0	0	0.5	0	3.5	4.5	0	25	41.5	0	0	0	0.5	3.5	4.5	66.5	0	0	4	29.5	41.5	0.5	8	66.5	8.5	85.5
2013	92	10	10	10	10.72	67	2013-06-27	0	0	0	0.5	0	3.5	4.5	0	25	41.5	0	0	0	0.5	3.5	4.5	66.5	0	0	4	29.5	41.5	0.5	8	66.5	8.5	85.5
2013	95	10	2	4	12.12	70	2013-06-27	0	0	0	0.5	0	3.5	4.5	0	25	41.5	0	0	0	0.5	3.5	4.5	66.5	0	0	4	29.5	41.5	0.5	8	66.5	8.5	85.5
2013	101	64	2	34	8.4	67	2013-06-27	0	0	0	0.5	0	3.5	4.5	0	25	41.5	0	0	0	0.5	3.5	4.5	66.5	0	0	4	29.5	41.5	0.5	8	66.5	8.5	85.5
2013	103	16	0	10	9.2	65	2013-06-27	0	0	0	0.5	0	3.5	4.5	0	25	41.5	0	0	0	0.5	3.5	4.5	66.5	0	0	4	29.5	41.5	0.5	8	66.5	8.5	85.5
2013	106	16	36	24	8.96	81	2013-06-27	0	0	0	0.5	0	3.5	4.5	0	25	41.5	0	0	0	0.5	3.5	4.5	66.5	0	0	4	29.5	41.5	0.5	8	66.5	8.5	85.5
2013	110	6	0	0	10.12	71	2013-06-27	0	0	0	0.5	0	3.5	4.5	0	25	41.5	0	0	0	0.5	3.5	4.5	66.5	0	0	4	29.5	41.5	0.5	8	66.5	8.5	85.5
2013	111	10	22	6	9.12	74	2013-06-27	0	0	0	0.5	0	3.5	4.5	0	25	41.5	0	0	0	0.5	3.5	4.5	66.5	0	0	4	29.5	41.5	0.5	8	66.5	8.5	85.5
2013	112	16	6	18	7.92	89	2013-06-27	0	0	0	0.5	0	3.5	4.5	0	25	41.5	0	0	0	0.5	3.5	4.5	66.5	0	0	4	29.5	41.5	0.5	8	66.5	8.5	85.5
2013	116	14	4	14	7.2	68	2013-06-27	0	0	0	0.5	0	3.5	4.5	0	25	41.5	0	0	0	0.5	3.5	4.5	66.5	0	0	4	29.5	41.5	0.5	8	66.5	8.5	85.5
2013	118	10	10	6	8.2	73	2013-06-27	0	0	0	0.5	0	3.5	4.5	0	25	41.5	0	0	0	0.5	3.5	4.5	66.5	0	0	4	29.5	41.5	0.5	8	66.5	8.5	85.5
2013	120	6	2	2	8.03	72	2013-06-27	0	0	0	0.5	0	3.5	4.5	0	25	41.5	0	0	0	0.5	3.5	4.5	66.5	0	0	4	29.5	41.5	0.5	8	66.5	8.5	85.5
2013	122	40	6	4	7.68	75	2013-06-27	0	0	0	0.5	0	3.5	4.5	0	25	41.5	0	0	0	0.5	3.5	4.5	66.5	0	0	4	29.5	41.5	0.5	8	66.5	8.5	85.5
2013	126	6	6	14	10.96	73	2013-06-27	0	0	0	0.5	0	3.5	4.5	0	25	41.5	0	0	0	0.5	3.5	4.5	66.5	0	0	4	29.5	41.5	0.5	8	66.5	8.5	85.5
2013	3	4	0	2	6.48	67	2013-07-02	0	0	0	0	0	0	0	0	0.5	0	3.5	4.5	0	0	0	0	0.5	8	0	0	0.5	8	0	0	8.5	0	33.5
2013	5	0	10	10	9.68	68	2013-07-02	0	0	0	0	0	0	0	0	0.5	0	3.5	4.5	0	0	0	0	0.5	8	0	0	0.5	8	0	0	8.5	0	33.5
2013	10	8	0	2	8.16	56	2013-07-02	0	0	0	0	0	0	0	0	0.5	0	3.5	4.5	0	0	0	0	0.5	8	0	0	0.5	8	0	0	8.5	0	33.5
2013	12	4	0	0	6.95	61	2013-07-02	0	0	0	0	0	0	0	0	0.5	0	3.5	4.5	0	0	0	0	0.5	8	0	0	0.5	8	0	0	8.5	0	33.5
2013	18	10	0	0	8.44	50	2013-07-02	0	0	0	0	0	0	0	0	0.5	0	3.5	4.5	0	0	0	0	0.5	8	0	0	0.5	8	0	0	8.5	0	33.5
2013	23	2	4	2	10	47	2013-07-02	0	0	0	0	0	0	0	0	0.5	0	3.5	4.5	0	0	0	0	0.5	8	0	0	0.5	8	0	0	8.5	0	33.5
2013	25	16	2	2	7.36	63	2013-07-02	0	0	0	0	0	0	0	0	0.5	0	3.5	4.5	0	0	0	0	0.5	8	0	0	0.5	8	0	0	8.5	0	33.5
2013	30	44	2	2	9.12	54	2013-07-02	0	0	0	0	0	0	0	0	0.5	0	3.5	4.5	0	0	0	0	0.5	8	0	0	0.5	8	0	0	8.5	0	33.5
2013	32	24	4	4	8.3	59	2013-07-02	0	0	0	0	0	0	0	0	0.5	0	3.5	4.5	0	0	0	0	0.5	8	0	0	0.5	8	0	0	8.5	0	33.5
2013	33	82	6	10	10.22	58	2013-07-02	0	0	0	0	0	0	0	0	0.5	0	3.5	4.5	0	0	0	0	0.5	8	0	0	0.5	8	0	0	8.5	0	33.5
2013	35	70	4	0	8.56	60	2013-07-02	0	0	0	0	0	0	0	0	0.5	0	3.5	4.5	0	0	0	0	0.5	8	0	0	0.5	8	0	0	8.5	0	33.5
2013	36	2	0	14	7.68	65	2013-07-02	0	0	0	0	0	0	0	0	0.5	0	3.5	4.5	0	0	0	0	0.5	8	0	0	0.5	8	0	0	8.5	0	33.5
2013	43	0	2	0	10.36	52	2013-07-02	0	0	0	0	0	0	0	0	0.5	0	3.5	4.5	0	0	0	0	0.5	8	0	0	0.5	8	0	0	8.5	0	33.5
2013	50	0	0	4	9.36	51	2013-07-02	0	0	0	0	0	0	0	0	0.5	0	3.5	4.5	0	0	0	0	0.5	8	0	0	0.5	8	0	0	8.5	0	33.5
2013	52	30	8	4	9.2	70	2013-07-02	0	0	0	0	0	0	0	0	0.5	0	3.5	4.5	0	0	0	0	0.5	8	0	0	0.5	8	0	0	8.5	0	33.5
2013	53	2	0	2	7.56	58	2013-07-02	0	0	0	0	0	0	0	0	0.5	0	3.5	4.5	0	0	0	0	0.5	8	0	0	0.5	8	0	0	8.5	0	33.5
2013	57	2	28	0	10.54	65	2013-07-02	0	0	0	0	0	0	0	0	0.5	0	3.5	4.5	0	0	0	0	0.5	8	0	0	0.5	8	0	0	8.5	0	33.5
2013	59	38	0	8	7.78	67	2013-07-02	0	0	0	0	0	0	0	0	0.5	0	3.5	4.5	0	0	0	0	0.5	8	0	0	0.5	8	0	0	8.5	0	33.5
2013	61	8	2	4	8.62	56	2013-07-02	0	0	0	0	0	0	0	0	0.5	0	3.5	4.5	0	0	0	0	0.5	8	0	0	0.5	8	0	0	8.5	0	33.5
2013	63	4	2	2	8.8	55	2013-07-02	0	0	0	0	0	0	0	0	0.5	0	3.5	4.5	0	0	0	0	0.5	8	0	0	0.5	8	0	0	8.5	0	33.5
2013	70	6	2	0	12.44	54	2013-07-02	0	0	0	0	0	0	0	0	0.5	0	3.5	4.5	0	0	0	0	0.5	8	0	0	0.5	8	0	0	8.5	0	33.5
2013	71	6	0	8	10.32	59	2013-07-02	0	0	0	0	0	0	0	0	0.5	0	3.5	4.5	0	0	0	0	0.5	8	0	0	0.5	8	0	0	8.5	0	33.5
2013	73	44	2	8	8.08	72	2013-07-03	1	0	0	0	0	0	0	0	0	0.5	0	3.5	1	0	0	0	0.5	3.5	1	0	0	4	1	0	4	1	9.5
2013	75	5.4	8.1	0	9.24	61	2013-07-03	1	0	0	0	0	0	0	0	0	0.5	0	3.5	1	0	0	0	0.5	3.5	1	0	0	4	1	0	4	1	9.5
2013	77	40	2	2	9	57	2013-07-03	1	0	0	0	0	0	0	0	0	0.5	0	3.5	1	0	0	0	0.5	3.5	1	0	0	4	1	0	4	1	9.5
2013	80	0	0	2	8.92	66	2013-07-03	1	0	0	0	0	0	0	0	0	0.5	0	3.5	1	0	0	0	0.5	3.5	1	0	0	4	1	0	4	1	9.5
2013	81	14	0	0	8.64	54	2013-07-03	1	0	0	0	0	0	0	0	0	0.5	0	3.5	1	0	0	0	0.5	3.5	1	0	0	4	1	0	4	1	9.5
2013	85	2	8	0	6.68	82	2013-07-03	1	0	0	0	0	0	0	0	0	0.5	0	3.5	1	0	0	0	0.5	3.5	1	0	0	4	1	0	4	1	9.5
2013	88	4	6	0	8.32	57	2013-07-03	1	0	0	0	0	0	0	0	0	0.5	0	3.5	1	0	0	0	0.5	3.5	1	0	0	4	1	0	4	1	9.5
2013	89	4	0	0	7.2	63	2013-07-03	1	0	0	0	0	0	0	0	0	0.5	0	3.5	1	0	0	0	0.5	3.5	1	0	0	4	1	0	4	1	9.5
2013	93	0	0	22	7.04	78	2013-07-03	1	0	0	0	0	0	0	0	0	0.5	0	3.5	1	0	0	0	0.5	3.5	1	0	0	4	1	0	4	1	9.5
2013	94	10	0	2	9.64	69	2013-07-03	1	0	0	0	0	0	0	0	0	0.5	0	3.5	1	0	0	0	0.5	3.5	1	0	0	4	1	0	4	1	9.5
2013	99	6	6	0	9.92	66	2013-07-03	1	0	0	0	0	0	0	0	0	0.5	0	3.5	1	0	0	0	0.5	3.5	1	0	0	4	1	0	4	1	9.5
2013	100	8	4	2	10.32	62	2013-07-03	1	0	0	0	0	0	0	0	0	0.5	0	3.5	1	0	0	0	0.5	3.5	1	0	0	4	1	0	4	1	9.5
2013	105	6	0	4	6.6	71	2013-07-03	1	0	0	0	0	0	0	0	0	0.5	0	3.5	1	0	0	0	0.5	3.5	1	0	0	4	1	0	4	1	9.5
2013	107	10	2	8	10.16	64	2013-07-03	1	0	0	0	0	0	0	0	0	0.5	0	3.5	1	0	0	0	0.5	3.5	1	0	0	4	1	0	4	1	9.5
2013	109	24	6	28	8.08	79	2013-07-03	1	0	0	0	0	0	0	0	0	0.5	0	3.5	1	0	0	0	0.5	3.5	1	0	0	4	1	0	4	1	9.5
2013	114	2.6	13.1	5.3	10.63	64	2013-07-03	1	0	0	0	0	0	0	0	0	0.5	0	3.5	1	0	0	0	0.5	3.5	1	0	0	4	1	0	4	1	9.5
2013	115	0	2	0	10.44	63	2013-07-03	1	0	0	0	0	0	0	0	0	0.5	0	3.5	1	0	0	0	0.5	3.5	1	0	0	4	1	0	4	1	9.5
2013	119	18	0	6	11.32	62	2013-07-03	1	0	0	0	0	0	0	0	0	0.5	0	3.5	1	0	0	0	0.5	3.5	1	0	0	4	1	0	4	1	9.5
2013	121	12	0	0	7.64	64	2013-07-03	1	0	0	0	0	0	0	0	0	0.5	0	3.5	1	0	0	0	0.5	3.5	1	0	0	4	1	0	4	1	9.5
2013	123	0	0	0	11.2	50	2013-07-03	1	0	0	0	0	0	0	0	0	0.5	0	3.5	1	0	0	0	0.5	3.5	1	0	0	4	1	0	4	1	9.5
2013	128	4	0	2	8.4	62	2013-07-03	1	0	0	0	0	0	0	0	0	0.5	0	3.5	1	0	0	0	0.5	3.5	1	0	0	4	1	0	4	1	9.5
2013	129	100	11.1	27.8	9	73	2013-07-03	1	0	0	0	0	0	0	0	0	0.5	0	3.5	1	0	0	0	0.5	3.5	1	0	0	4	1	0	4	1	9.5
2013	29
2013	45
2013	46
2013	60
2013	68
2013	87
2013	91
2013	113
2013	117
2012	1	62	66	12	9.09	68	2012-06-11	4.5	14.7	0	0	0	0.1	0	1	12.4	0.1	0	0	19.2	0	0.1	1	12.5	0	19.2	0.1	13.4	0.1	19.2	1.1	12.5	19.3	32.8
2012	4	90	52	30	8.72	69	2012-06-11	4.5	14.7	0	0	0	0.1	0	1	12.4	0.1	0	0	19.2	0	0.1	1	12.5	0	19.2	0.1	13.4	0.1	19.2	1.1	12.5	19.3	32.8
2012	13	30	64	10	8.67	70	2012-06-11	4.5	14.7	0	0	0	0.1	0	1	12.4	0.1	0	0	19.2	0	0.1	1	12.5	0	19.2	0.1	13.4	0.1	19.2	1.1	12.5	19.3	32.8
2012	19	10	40	16	8.52	74	2012-06-11	4.5	14.7	0	0	0	0.1	0	1	12.4	0.1	0	0	19.2	0	0.1	1	12.5	0	19.2	0.1	13.4	0.1	19.2	1.1	12.5	19.3	32.8
2012	22	32	24	26	9.28	63	2012-06-11	4.5	14.7	0	0	0	0.1	0	1	12.4	0.1	0	0	19.2	0	0.1	1	12.5	0	19.2	0.1	13.4	0.1	19.2	1.1	12.5	19.3	32.8
2012	26	64	12	10	6.88	68	2012-06-11	4.5	14.7	0	0	0	0.1	0	1	12.4	0.1	0	0	19.2	0	0.1	1	12.5	0	19.2	0.1	13.4	0.1	19.2	1.1	12.5	19.3	32.8
2012	46	36	36	22	10.4	73	2012-06-11	4.5	14.7	0	0	0	0.1	0	1	12.4	0.1	0	0	19.2	0	0.1	1	12.5	0	19.2	0.1	13.4	0.1	19.2	1.1	12.5	19.3	32.8
2012	49	33.3	30.3	27.3	9.42	72	2012-06-11	4.5	14.7	0	0	0	0.1	0	1	12.4	0.1	0	0	19.2	0	0.1	1	12.5	0	19.2	0.1	13.4	0.1	19.2	1.1	12.5	19.3	32.8
2012	62	4	78	48	11.12	69	2012-06-11	4.5	14.7	0	0	0	0.1	0	1	12.4	0.1	0	0	19.2	0	0.1	1	12.5	0	19.2	0.1	13.4	0.1	19.2	1.1	12.5	19.3	32.8
2012	69	28	34	20	9.8	67	2012-06-11	4.5	14.7	0	0	0	0.1	0	1	12.4	0.1	0	0	19.2	0	0.1	1	12.5	0	19.2	0.1	13.4	0.1	19.2	1.1	12.5	19.3	32.8
2012	76	38	50	22	7.62	69	2012-06-11	4.5	14.7	0	0	0	0.1	0	1	12.4	0.1	0	0	19.2	0	0.1	1	12.5	0	19.2	0.1	13.4	0.1	19.2	1.1	12.5	19.3	32.8
2012	84	52	4	0	9.31	66	2012-06-11	4.5	14.7	0	0	0	0.1	0	1	12.4	0.1	0	0	19.2	0	0.1	1	12.5	0	19.2	0.1	13.4	0.1	19.2	1.1	12.5	19.3	32.8
2012	102	18	76	44	10.64	62	2012-06-11	4.5	14.7	0	0	0	0.1	0	1	12.4	0.1	0	0	19.2	0	0.1	1	12.5	0	19.2	0.1	13.4	0.1	19.2	1.1	12.5	19.3	32.8
2012	120	46	30	4	10.6	75	2012-06-11	4.5	14.7	0	0	0	0.1	0	1	12.4	0.1	0	0	19.2	0	0.1	1	12.5	0	19.2	0.1	13.4	0.1	19.2	1.1	12.5	19.3	32.8
2012	125	28	34	16	8.48	75	2012-06-11	4.5	14.7	0	0	0	0.1	0	1	12.4	0.1	0	0	19.2	0	0.1	1	12.5	0	19.2	0.1	13.4	0.1	19.2	1.1	12.5	19.3	32.8
2012	5	20	62	40	8.64	79	2012-06-15	0.1	3	4.7	17.2	4.5	14.7	0	0	0	0.1	0	1	3.1	21.9	19.2	0	0.1	1	7.8	36.4	0	1.1	25	19.2	1.1	44.2	57.8
2012	6	18	18	38	10.52	54	2012-06-15	0.1	3	4.7	17.2	4.5	14.7	0	0	0	0.1	0	1	3.1	21.9	19.2	0	0.1	1	7.8	36.4	0	1.1	25	19.2	1.1	44.2	52
2012	10	58	22	28		73	2012-06-15	0.1	3	4.7	17.2	4.5	14.7	0	0	0	0.1	0	1	3.1	21.9	19.2	0	0.1	1	7.8	36.4	0	1.1	25	19.2	1.1	44.2	52
2012	12	82	26	32	8.56	70	2012-06-15	0.1	3	4.7	17.2	4.5	14.7	0	0	0	0.1	0	1	3.1	21.9	19.2	0	0.1	1	7.8	36.4	0	1.1	25	19.2	1.1	44.2	52
2012	14	80	20	64	8.28	76	2012-06-15	0.1	3	4.7	17.2	4.5	14.7	0	0	0	0.1	0	1	3.1	21.9	19.2	0	0.1	1	7.8	36.4	0	1.1	25	19.2	1.1	44.2	52
2012	18	61.7	36.2	63.8	8.38	64	2012-06-15	0.1	3	4.7	17.2	4.5	14.7	0	0	0	0.1	0	1	3.1	21.9	19.2	0	0.1	1	7.8	36.4	0	1.1	25	19.2	1.1	44.2	52
2012	24	48	16	18	9.36	69	2012-06-15	0.1	3	4.7	17.2	4.5	14.7	0	0	0	0.1	0	1	3.1	21.9	19.2	0	0.1	1	7.8	36.4	0	1.1	25	19.2	1.1	44.2	52
2012	31	86	40	78	8.56	79	2012-06-15	0.1	3	4.7	17.2	4.5	14.7	0	0	0	0.1	0	1	3.1	21.9	19.2	0	0.1	1	7.8	36.4	0	1.1	25	19.2	1.1	44.2	52
2012	36	7.9	20.6	41.3	8.16	71	2012-06-15	0.1	3	4.7	17.2	4.5	14.7	0	0	0	0.1	0	1	3.1	21.9	19.2	0	0.1	1	7.8	36.4	0	1.1	25	19.2	1.1	44.2	52
2012	37	10	2	8	8.57	69	2012-06-15	0.1	3	4.7	17.2	4.5	14.7	0	0	0	0.1	0	1	3.1	21.9	19.2	0	0.1	1	7.8	36.4	0	1.1	25	19.2	1.1	44.2	52
2012	39	22	40	36	7.44	77	2012-06-15	0.1	3	4.7	17.2	4.5	14.7	0	0	0	0.1	0	1	3.1	21.9	19.2	0	0.1	1	7.8	36.4	0	1.1	25	19.2	1.1	44.2	52
2012	41	54	36	30	9	67	2012-06-15	0.1	3	4.7	17.2	4.5	14.7	0	0	0	0.1	0	1	3.1	21.9	19.2	0	0.1	1	7.8	36.4	0	1.1	25	19.2	1.1	44.2	52
2012	42	80	36	18	9.2	69	2012-06-15	0.1	3	4.7	17.2	4.5	14.7	0	0	0	0.1	0	1	3.1	21.9	19.2	0	0.1	1	7.8	36.4	0	1.1	25	19.2	1.1	44.2	52
2012	44	6	14	12	8.72	68	2012-06-15	0.1	3	4.7	17.2	4.5	14.7	0	0	0	0.1	0	1	3.1	21.9	19.2	0	0.1	1	7.8	36.4	0	1.1	25	19.2	1.1	44.2	52
2012	47	64	64	48	11.36	59	2012-06-15	0.1	3	4.7	17.2	4.5	14.7	0	0	0	0.1	0	1	3.1	21.9	19.2	0	0.1	1	7.8	36.4	0	1.1	25	19.2	1.1	44.2	52
2012	51	40	36	56	11.2	64	2012-06-15	0.1	3	4.7	17.2	4.5	14.7	0	0	0	0.1	0	1	3.1	21.9	19.2	0	0.1	1	7.8	36.4	0	1.1	25	19.2	1.1	44.2	52
2012	53	12	30	20	8.36	70	2012-06-15	0.1	3	4.7	17.2	4.5	14.7	0	0	0	0.1	0	1	3.1	21.9	19.2	0	0.1	1	7.8	36.4	0	1.1	25	19.2	1.1	44.2	52
2012	65	28	42	46	10.24	64	2012-06-15	0.1	3	4.7	17.2	4.5	14.7	0	0	0	0.1	0	1	3.1	21.9	19.2	0	0.1	1	7.8	36.4	0	1.1	25	19.2	1.1	44.2	52
2012	68	78	56	62	7.64	73	2012-06-15	0.1	3	4.7	17.2	4.5	14.7	0	0	0	0.1	0	1	3.1	21.9	19.2	0	0.1	1	7.8	36.4	0	1.1	25	19.2	1.1	44.2	52
2012	72	54	50	40	10.08	63	2012-06-15	0.1	3	4.7	17.2	4.5	14.7	0	0	0	0.1	0	1	3.1	21.9	19.2	0	0.1	1	7.8	36.4	0	1.1	25	19.2	1.1	44.2	52
2012	82	52	32	24	7.88	73	2012-06-15	0.1	3	4.7	17.2	4.5	14.7	0	0	0	0.1	0	1	3.1	21.9	19.2	0	0.1	1	7.8	36.4	0	1.1	25	19.2	1.1	44.2	52
2012	48	36	36	12	7.81	77	2012-06-18	3.6	0	0	0.1	3	4.7	17.2	4.5	14.7	0	0	0	3.6	0.1	7.7	21.7	14.7	0	3.6	7.8	36.4	0	3.7	29.4	14.7	28.6	47.9
2012	55	20	30	24	9.63	67	2012-06-18	3.6	0	0	0.1	3	4.7	17.2	4.5	14.7	0	0	0	3.6	0.1	7.7	21.7	14.7	0	3.6	7.8	36.4	0	3.7	29.4	14.7	28.6	47.9
2012	56	80	12	22	8.45	73	2012-06-18	3.6	0	0	0.1	3	4.7	17.2	4.5	14.7	0	0	0	3.6	0.1	7.7	21.7	14.7	0	3.6	7.8	36.4	0	3.7	29.4	14.7	28.6	47.9
2012	58	84	34	30	6.64	68	2012-06-18	3.6	0	0	0.1	3	4.7	17.2	4.5	14.7	0	0	0	3.6	0.1	7.7	21.7	14.7	0	3.6	7.8	36.4	0	3.7	29.4	14.7	28.6	47.9
2012	59	58	24	52	6.88	68	2012-06-18	3.6	0	0	0.1	3	4.7	17.2	4.5	14.7	0	0	0	3.6	0.1	7.7	21.7	14.7	0	3.6	7.8	36.4	0	3.7	29.4	14.7	28.6	47.9
2012	64	6.7	46.7	20	9.83	54	2012-06-18	3.6	0	0	0.1	3	4.7	17.2	4.5	14.7	0	0	0	3.6	0.1	7.7	21.7	14.7	0	3.6	7.8	36.4	0	3.7	29.4	14.7	28.6	47.9
2012	66	4	24	14	10.44	66	2012-06-18	3.6	0	0	0.1	3	4.7	17.2	4.5	14.7	0	0	0	3.6	0.1	7.7	21.7	14.7	0	3.6	7.8	36.4	0	3.7	29.4	14.7	28.6	47.9
2012	67	92.3	59	28.2	8.36	76	2012-06-18	3.6	0	0	0.1	3	4.7	17.2	4.5	14.7	0	0	0	3.6	0.1	7.7	21.7	14.7	0	3.6	7.8	36.4	0	3.7	29.4	14.7	28.6	47.9
2012	77	92.3	59	28.2	7.93	67	2012-06-18	3.6	0	0	0.1	3	4.7	17.2	4.5	14.7	0	0	0	3.6	0.1	7.7	21.7	14.7	0	3.6	7.8	36.4	0	3.7	29.4	14.7	28.6	47.9
2012	83	57.1	0	4.8	7.6	64	2012-06-18	3.6	0	0	0.1	3	4.7	17.2	4.5	14.7	0	0	0	3.6	0.1	7.7	21.7	14.7	0	3.6	7.8	36.4	0	3.7	29.4	14.7	28.6	47.9
2012	86	64	16	60	8.39	69	2012-06-18	3.6	0	0	0.1	3	4.7	17.2	4.5	14.7	0	0	0	3.6	0.1	7.7	21.7	14.7	0	3.6	7.8	36.4	0	3.7	29.4	14.7	28.6	47.9
2012	87	0	66.7	13.3	11	63	2012-06-18	3.6	0	0	0.1	3	4.7	17.2	4.5	14.7	0	0	0	3.6	0.1	7.7	21.7	14.7	0	3.6	7.8	36.4	0	3.7	29.4	14.7	28.6	47.9
2012	89	26	74.1	70.4	8.44	63	2012-06-18	3.6	0	0	0.1	3	4.7	17.2	4.5	14.7	0	0	0	3.6	0.1	7.7	21.7	14.7	0	3.6	7.8	36.4	0	3.7	29.4	14.7	28.6	47.9
2012	90	12	46	38	8.1	64	2012-06-18	3.6	0	0	0.1	3	4.7	17.2	4.5	14.7	0	0	0	3.6	0.1	7.7	21.7	14.7	0	3.6	7.8	36.4	0	3.7	29.4	14.7	28.6	47.9
2012	92	68	38	12	9.66	66	2012-06-18	3.6	0	0	0.1	3	4.7	17.2	4.5	14.7	0	0	0	3.6	0.1	7.7	21.7	14.7	0	3.6	7.8	36.4	0	3.7	29.4	14.7	28.6	47.9
2012	95	9.1	18.2	18.2	8.24	52	2012-06-18	3.6	0	0	0.1	3	4.7	17.2	4.5	14.7	0	0	0	3.6	0.1	7.7	21.7	14.7	0	3.6	7.8	36.4	0	3.7	29.4	14.7	28.6	47.9
2012	99	18	32	16	8.3	72	2012-06-18	3.6	0	0	0.1	3	4.7	17.2	4.5	14.7	0	0	0	3.6	0.1	7.7	21.7	14.7	0	3.6	7.8	36.4	0	3.7	29.4	14.7	28.6	47.9
2012	101	83.3	33.3	73.3	8.6	53	2012-06-18	3.6	0	0	0.1	3	4.7	17.2	4.5	14.7	0	0	0	3.6	0.1	7.7	21.7	14.7	0	3.6	7.8	36.4	0	3.7	29.4	14.7	28.6	47.9
2012	103	56	28	12	9.36	63	2012-06-18	3.6	0	0	0.1	3	4.7	17.2	4.5	14.7	0	0	0	3.6	0.1	7.7	21.7	14.7	0	3.6	7.8	36.4	0	3.7	29.4	14.7	28.6	47.9
2012	106	12	38	14	7.04	72	2012-06-18	3.6	0	0	0.1	3	4.7	17.2	4.5	14.7	0	0	0	3.6	0.1	7.7	21.7	14.7	0	3.6	7.8	36.4	0	3.7	29.4	14.7	28.6	47.9
2012	108	4.5	72.7	59.1	8	70	2012-06-18	3.6	0	0	0.1	3	4.7	17.2	4.5	14.7	0	0	0	3.6	0.1	7.7	21.7	14.7	0	3.6	7.8	36.4	0	3.7	29.4	14.7	28.6	47.9
2012	110	2.4	30.9	9.5	8.58	48	2012-06-18	3.6	0	0	0.1	3	4.7	17.2	4.5	14.7	0	0	0	3.6	0.1	7.7	21.7	14.7	0	3.6	7.8	36.4	0	3.7	29.4	14.7	28.6	47.9
2012	111	56	44	30	7.67	68	2012-06-18	3.6	0	0	0.1	3	4.7	17.2	4.5	14.7	0	0	0	3.6	0.1	7.7	21.7	14.7	0	3.6	7.8	36.4	0	3.7	29.4	14.7	28.6	47.9
2012	113	48	52	34	7.35	78	2012-06-18	3.6	0	0	0.1	3	4.7	17.2	4.5	14.7	0	0	0	3.6	0.1	7.7	21.7	14.7	0	3.6	7.8	36.4	0	3.7	29.4	14.7	28.6	47.9
2012	116	27.1	62.5	60.4	7.84	67	2012-06-18	3.6	0	0	0.1	3	4.7	17.2	4.5	14.7	0	0	0	3.6	0.1	7.7	21.7	14.7	0	3.6	7.8	36.4	0	3.7	29.4	14.7	28.6	47.9
2012	117	85	65	90	8.82	72	2012-06-18	3.6	0	0	0.1	3	4.7	17.2	4.5	14.7	0	0	0	3.6	0.1	7.7	21.7	14.7	0	3.6	7.8	36.4	0	3.7	29.4	14.7	28.6	47.9
2012	118	45.2	38.1	30.9	8.41	70	2012-06-18	3.6	0	0	0.1	3	4.7	17.2	4.5	14.7	0	0	0	3.6	0.1	7.7	21.7	14.7	0	3.6	7.8	36.4	0	3.7	29.4	14.7	28.6	47.9
2012	122	56	24	26	8.92	74	2012-06-18	3.6	0	0	0.1	3	4.7	17.2	4.5	14.7	0	0	0	3.6	0.1	7.7	21.7	14.7	0	3.6	7.8	36.4	0	3.7	29.4	14.7	28.6	47.9
2012	124	72	12	28	8.68	73	2012-06-18	3.6	0	0	0.1	3	4.7	17.2	4.5	14.7	0	0	0	3.6	0.1	7.7	21.7	14.7	0	3.6	7.8	36.4	0	3.7	29.4	14.7	28.6	47.9
2012	126	2	58	42	10.2	69	2012-06-18	3.6	0	0	0.1	3	4.7	17.2	4.5	14.7	0	0	0	3.6	0.1	7.7	21.7	14.7	0	3.6	7.8	36.4	0	3.7	29.4	14.7	28.6	47.9
2012	2	44.3	50.8	36.1	8.58	67	2012-06-22	0	10.8	7.3	4.3	3.6	0	0	0.1	3	4.7	17.2	4.5	10.8	11.6	3.6	0.1	7.7	21.7	18.1	7.9	3.1	26.4	22.4	3.7	29.4	26	70.2
2012	3	15	31.7	46.7	7.96	71	2012-06-22	0	10.8	7.3	4.3	3.6	0	0	0.1	3	4.7	17.2	4.5	10.8	11.6	3.6	0.1	7.7	21.7	18.1	7.9	3.1	26.4	22.4	3.7	29.4	26	70.2
2012	7	73.8	18	37.7	9.2	60	2012-06-22	0	10.8	7.3	4.3	3.6	0	0	0.1	3	4.7	17.2	4.5	10.8	11.6	3.6	0.1	7.7	21.7	18.1	7.9	3.1	26.4	22.4	3.7	29.4	26	70.2
2012	15	65	20	30	6.81	70	2012-06-22	0	10.8	7.3	4.3	3.6	0	0	0.1	3	4.7	17.2	4.5	10.8	11.6	3.6	0.1	7.7	21.7	18.1	7.9	3.1	26.4	22.4	3.7	29.4	26	70.2
2012	17	83.9	3.6	5.4	7.92	70	2012-06-22	0	10.8	7.3	4.3	3.6	0	0	0.1	3	4.7	17.2	4.5	10.8	11.6	3.6	0.1	7.7	21.7	18.1	7.9	3.1	26.4	22.4	3.7	29.4	26	70.2
2012	21	81.5	56.9	9.2	8.39	70	2012-06-22	0	10.8	7.3	4.3	3.6	0	0	0.1	3	4.7	17.2	4.5	10.8	11.6	3.6	0.1	7.7	21.7	18.1	7.9	3.1	26.4	22.4	3.7	29.4	26	70.2
2012	23	35	25	33.3	10.08	58	2012-06-22	0	10.8	7.3	4.3	3.6	0	0	0.1	3	4.7	17.2	4.5	10.8	11.6	3.6	0.1	7.7	21.7	18.1	7.9	3.1	26.4	22.4	3.7	29.4	26	70.2
2012	25	3.1	15.4	16.9	7.4	66	2012-06-22	0	10.8	7.3	4.3	3.6	0	0	0.1	3	4.7	17.2	4.5	10.8	11.6	3.6	0.1	7.7	21.7	18.1	7.9	3.1	26.4	22.4	3.7	29.4	26	70.2
2012	27	42.5	10	17.5	10.7	68	2012-06-22	0	10.8	7.3	4.3	3.6	0	0	0.1	3	4.7	17.2	4.5	10.8	11.6	3.6	0.1	7.7	21.7	18.1	7.9	3.1	26.4	22.4	3.7	29.4	26	70.2
2012	28	50	29.6875	67.1875	8.2	65	2012-06-22	0	10.8	7.3	4.3	3.6	0	0	0.1	3	4.7	17.2	4.5	10.8	11.6	3.6	0.1	7.7	21.7	18.1	7.9	3.1	26.4	22.4	3.7	29.4	26	70.2
2012	30	70.8	30.8	58.5	9.16	66	2012-06-22	0	10.8	7.3	4.3	3.6	0	0	0.1	3	4.7	17.2	4.5	10.8	11.6	3.6	0.1	7.7	21.7	18.1	7.9	3.1	26.4	22.4	3.7	29.4	26	70.2
2012	32	34	14	24	7	67	2012-06-22	0	10.8	7.3	4.3	3.6	0	0	0.1	3	4.7	17.2	4.5	10.8	11.6	3.6	0.1	7.7	21.7	18.1	7.9	3.1	26.4	22.4	3.7	29.4	26	70.2
2012	33	62	14	58	9.01	69	2012-06-22	0	10.8	7.3	4.3	3.6	0	0	0.1	3	4.7	17.2	4.5	10.8	11.6	3.6	0.1	7.7	21.7	18.1	7.9	3.1	26.4	22.4	3.7	29.4	26	70.2
2012	35	85	33.3	58.3	7.79	65	2012-06-22	0	10.8	7.3	4.3	3.6	0	0	0.1	3	4.7	17.2	4.5	10.8	11.6	3.6	0.1	7.7	21.7	18.1	7.9	3.1	26.4	22.4	3.7	29.4	26	70.2
2012	43	2.6	28.6	26	10.52	56	2012-06-22	0	10.8	7.3	4.3	3.6	0	0	0.1	3	4.7	17.2	4.5	10.8	11.6	3.6	0.1	7.7	21.7	18.1	7.9	3.1	26.4	22.4	3.7	29.4	26	70.2
2012	50	48	44	44	10.3	56	2012-06-22	0	10.8	7.3	4.3	3.6	0	0	0.1	3	4.7	17.2	4.5	10.8	11.6	3.6	0.1	7.7	21.7	18.1	7.9	3.1	26.4	22.4	3.7	29.4	26	70.2
2012	52	41.7	16.7	35	7.28	70	2012-06-22	0	10.8	7.3	4.3	3.6	0	0	0.1	3	4.7	17.2	4.5	10.8	11.6	3.6	0.1	7.7	21.7	18.1	7.9	3.1	26.4	22.4	3.7	29.4	26	70.2
2012	63	35.6	35.6	37.3	9.82	59	2012-06-22	0	10.8	7.3	4.3	3.6	0	0	0.1	3	4.7	17.2	4.5	10.8	11.6	3.6	0.1	7.7	21.7	18.1	7.9	3.1	26.4	22.4	3.7	29.4	26	70.2
2012	70	0	20	40	11.34	61	2012-06-22	0	10.8	7.3	4.3	3.6	0	0	0.1	3	4.7	17.2	4.5	10.8	11.6	3.6	0.1	7.7	21.7	18.1	7.9	3.1	26.4	22.4	3.7	29.4	26	70.2
2012	71	21.7	23.3	36.7	9.44	65	2012-06-22	0	10.8	7.3	4.3	3.6	0	0	0.1	3	4.7	17.2	4.5	10.8	11.6	3.6	0.1	7.7	21.7	18.1	7.9	3.1	26.4	22.4	3.7	29.4	26	70.2
2012	73	76.7	16.7	25	6.68	80	2012-06-22	0	10.8	7.3	4.3	3.6	0	0	0.1	3	4.7	17.2	4.5	10.8	11.6	3.6	0.1	7.7	21.7	18.1	7.9	3.1	26.4	22.4	3.7	29.4	26	70.2
2012	74	67.7	43.5	30.6	8.64	75	2012-06-22	0	10.8	7.3	4.3	3.6	0	0	0.1	3	4.7	17.2	4.5	10.8	11.6	3.6	0.1	7.7	21.7	18.1	7.9	3.1	26.4	22.4	3.7	29.4	26	70.2
2012	75	11.8	17.6	29.4	7.53	64	2012-06-22	0	10.8	7.3	4.3	3.6	0	0	0.1	3	4.7	17.2	4.5	10.8	11.6	3.6	0.1	7.7	21.7	18.1	7.9	3.1	26.4	22.4	3.7	29.4	26	70.2
2012	80	16.4	23.6	49.1	8.86	69	2012-06-22	0	10.8	7.3	4.3	3.6	0	0	0.1	3	4.7	17.2	4.5	10.8	11.6	3.6	0.1	7.7	21.7	18.1	7.9	3.1	26.4	22.4	3.7	29.4	26	70.2
2012	85	60	21.7	48.3	6.32	88	2012-06-22	0	10.8	7.3	4.3	3.6	0	0	0.1	3	4.7	17.2	4.5	10.8	11.6	3.6	0.1	7.7	21.7	18.1	7.9	3.1	26.4	22.4	3.7	29.4	26	70.2
2012	88	20	28.6	34.3	10.16	61	2012-06-22	0	10.8	7.3	4.3	3.6	0	0	0.1	3	4.7	17.2	4.5	10.8	11.6	3.6	0.1	7.7	21.7	18.1	7.9	3.1	26.4	22.4	3.7	29.4	26	70.2
2012	91	50	70	38	10.58	63	2012-06-22	0	10.8	7.3	4.3	3.6	0	0	0.1	3	4.7	17.2	4.5	10.8	11.6	3.6	0.1	7.7	21.7	18.1	7.9	3.1	26.4	22.4	3.7	29.4	26	70.2
2012	93	65.7	30	61.4	7.6	76	2012-06-22	0	10.8	7.3	4.3	3.6	0	0	0.1	3	4.7	17.2	4.5	10.8	11.6	3.6	0.1	7.7	21.7	18.1	7.9	3.1	26.4	22.4	3.7	29.4	26	70.2
2012	100	28.1	29.8	33.3	10.52	65	2012-06-22	0	10.8	7.3	4.3	3.6	0	0	0.1	3	4.7	17.2	4.5	10.8	11.6	3.6	0.1	7.7	21.7	18.1	7.9	3.1	26.4	22.4	3.7	29.4	26	70.2
2012	105	31.7	18.3	26.7	7.13	72	2012-06-22	0	10.8	7.3	4.3	3.6	0	0	0.1	3	4.7	17.2	4.5	10.8	11.6	3.6	0.1	7.7	21.7	18.1	7.9	3.1	26.4	22.4	3.7	29.4	26	70.2
2012	107	18.5	63.1	58.5	9.48	71	2012-06-22	0	10.8	7.3	4.3	3.6	0	0	0.1	3	4.7	17.2	4.5	10.8	11.6	3.6	0.1	7.7	21.7	18.1	7.9	3.1	26.4	22.4	3.7	29.4	26	70.2
2012	112	21.875	6.25	14.0625	8.04	77	2012-06-22	0	10.8	7.3	4.3	3.6	0	0	0.1	3	4.7	17.2	4.5	10.8	11.6	3.6	0.1	7.7	21.7	18.1	7.9	3.1	26.4	22.4	3.7	29.4	26	70.2
2012	115	22.8	42.1	40.3	8.69	64	2012-06-22	0	10.8	7.3	4.3	3.6	0	0	0.1	3	4.7	17.2	4.5	10.8	11.6	3.6	0.1	7.7	21.7	18.1	7.9	3.1	26.4	22.4	3.7	29.4	26	70.2
2012	119	30	30	26.7	9.36	64	2012-06-22	0	10.8	7.3	4.3	3.6	0	0	0.1	3	4.7	17.2	4.5	10.8	11.6	3.6	0.1	7.7	21.7	18.1	7.9	3.1	26.4	22.4	3.7	29.4	26	70.2
2012	123	3.1	24.6	35.4	11.36	61	2012-06-22	0	10.8	7.3	4.3	3.6	0	0	0.1	3	4.7	17.2	4.5	10.8	11.6	3.6	0.1	7.7	21.7	18.1	7.9	3.1	26.4	22.4	3.7	29.4	26	70.2
2012	128	16.1	28.6	17.9	7.32	69	2012-06-22	0	10.8	7.3	4.3	3.6	0	0	0.1	3	4.7	17.2	4.5	10.8	11.6	3.6	0.1	7.7	21.7	18.1	7.9	3.1	26.4	22.4	3.7	29.4	26	70.2
2012	129	68.3	35	58.3	6.72	77	2012-06-22	0	10.8	7.3	4.3	3.6	0	0	0.1	3	4.7	17.2	4.5	10.8	11.6	3.6	0.1	7.7	21.7	18.1	7.9	3.1	26.4	22.4	3.7	29.4	26	70.2
2012	45	42	6	6	8.06	43	2012-06-28	0.1	0	0.1	0	0.1	0	10.8	7.3	4.3	3.6	0	0	0.1	0.1	0.1	18.1	7.9	0	0.2	0.1	22.4	3.6	0.2	18.2	7.9	11.1	29.4
2012	60	0	20	26	7.32	69	2012-06-28	0.1	0	0.1	0	0.1	0	10.8	7.3	4.3	3.6	0	0	0.1	0.1	0.1	18.1	7.9	0	0.2	0.1	22.4	3.6	0.2	18.2	7.9	11.1	29.4
2012	78	0	16.7	0	9.33	44	2012-06-28	0.1	0	0.1	0	0.1	0	10.8	7.3	4.3	3.6	0	0	0.1	0.1	0.1	18.1	7.9	0	0.2	0.1	22.4	3.6	0.2	18.2	7.9	11.1	29.4
2012	81	14	0	4	8.19	47	2012-06-28	0.1	0	0.1	0	0.1	0	10.8	7.3	4.3	3.6	0	0	0.1	0.1	0.1	18.1	7.9	0	0.2	0.1	22.4	3.6	0.2	18.2	7.9	11.1	29.4
2012	94	33.3	17.6	21.6	8.47	58	2012-06-28	0.1	0	0.1	0	0.1	0	10.8	7.3	4.3	3.6	0	0	0.1	0.1	0.1	18.1	7.9	0	0.2	0.1	22.4	3.6	0.2	18.2	7.9	11.1	29.4
2012	109	20	18	32	6.92	74	2012-06-28	0.1	0	0.1	0	0.1	0	10.8	7.3	4.3	3.6	0	0	0.1	0.1	0.1	18.1	7.9	0	0.2	0.1	22.4	3.6	0.2	18.2	7.9	11.1	29.4
2012	114	14	22	30	8.92	46	2012-06-28	0.1	0	0.1	0	0.1	0	10.8	7.3	4.3	3.6	0	0	0.1	0.1	0.1	18.1	7.9	0	0.2	0.1	22.4	3.6	0.2	18.2	7.9	11.1	29.4
2012	121	33.3	4.8	14.3	7.62	65	2012-06-28	0.1	0	0.1	0	0.1	0	10.8	7.3	4.3	3.6	0	0	0.1	0.1	0.1	18.1	7.9	0	0.2	0.1	22.4	3.6	0.2	18.2	7.9	11.1	29.4
2012	16				8	52
2012	20
2012	29
2012	54
2012	57
2012	61
2011	13	0	0	0	6.4	66	2011-05-23	0	0.1	0	1.3	0	0	0.1	0.1	0.5	8.5	0	7	0.1	1.3	0	0.2	9	7	0.1	1.3	0.7	15.5	1.4	0.2	16	1.5	17.6
2011	26	0	0	1	6.3	60	2011-05-23	0	0.1	0	1.3	0	0	0.1	0.1	0.5	8.5	0	7	0.1	1.3	0	0.2	9	7	0.1	1.3	0.7	15.5	1.4	0.2	16	1.5	17.6
2011	102	0	0	0	7.6	55	2011-05-23	0	0.1	0	1.3	0	0	0.1	0.1	0.5	8.5	0	7	0.1	1.3	0	0.2	9	7	0.1	1.3	0.7	15.5	1.4	0.2	16	1.5	17.6
2011	80	0	3	0	8.95	68	2011-05-25	0	0.1	0	0.1	0	1.3	0	0	0.1	0.1	0.5	8.5	0.1	0.1	1.3	0	0.2	9	0.1	1.4	0.1	9.1	0.2	1.3	9.2	1.5	17.7
2011	84	2	0	0	9.92	58	2011-05-25	0	0.1	0	0.1	0	1.3	0	0	0.1	0.1	0.5	8.5	0.1	0.1	1.3	0	0.2	9	0.1	1.4	0.1	9.1	0.2	1.3	9.2	1.5	17.7
2011	101	31	0	0	6.1	53	2011-05-25	0	0.1	0	0.1	0	1.3	0	0	0.1	0.1	0.5	8.5	0.1	0.1	1.3	0	0.2	9	0.1	1.4	0.1	9.1	0.2	1.3	9.2	1.5	17.7
2011	120	0	0	0	8.6	62	2011-05-25	0	0.1	0	0.1	0	1.3	0	0	0.1	0.1	0.5	8.5	0.1	0.1	1.3	0	0.2	9	0.1	1.4	0.1	9.1	0.2	1.3	9.2	1.5	17.7
2011	125	1	0	0	6.95	59	2011-05-25	0	0.1	0	0.1	0	1.3	0	0	0.1	0.1	0.5	8.5	0.1	0.1	1.3	0	0.2	9	0.1	1.4	0.1	9.1	0.2	1.3	9.2	1.5	17.7
2011	126	0	0	0	8.2	67	2011-05-25	0	0.1	0	0.1	0	1.3	0	0	0.1	0.1	0.5	8.5	0.1	0.1	1.3	0	0.2	9	0.1	1.4	0.1	9.1	0.2	1.3	9.2	1.5	17.7
2011	19	0	1	0	7.46	69	2011-05-27	0	0	0	0.1	0	0.1	0	1.3	0	0	0.1	0.1	0	0.1	0.1	1.3	0	0.2	0	0.2	1.3	0.2	0.1	1.4	0.2	0.2	10.7
2011	28	0	0	0	7.88	69	2011-05-27	0	0	0	0.1	0	0.1	0	1.3	0	0	0.1	0.1	0	0.1	0.1	1.3	0	0.2	0	0.2	1.3	0.2	0.1	1.4	0.2	0.2	10.7
2011	39	0	1	0	7.36	66	2011-05-27	0	0	0	0.1	0	0.1	0	1.3	0	0	0.1	0.1	0	0.1	0.1	1.3	0	0.2	0	0.2	1.3	0.2	0.1	1.4	0.2	0.2	10.7
2011	41	9	1	0	10.6	66	2011-05-27	0	0	0	0.1	0	0.1	0	1.3	0	0	0.1	0.1	0	0.1	0.1	1.3	0	0.2	0	0.2	1.3	0.2	0.1	1.4	0.2	0.2	10.7
2011	46	1	1	0	9.4	67	2011-05-27	0	0	0	0.1	0	0.1	0	1.3	0	0	0.1	0.1	0	0.1	0.1	1.3	0	0.2	0	0.2	1.3	0.2	0.1	1.4	0.2	0.2	10.7
2011	49	0	2	0	7.8	62	2011-05-27	0	0	0	0.1	0	0.1	0	1.3	0	0	0.1	0.1	0	0.1	0.1	1.3	0	0.2	0	0.2	1.3	0.2	0.1	1.4	0.2	0.2	10.7
2011	62	0	0	0	9.4	57	2011-05-27	0	0	0	0.1	0	0.1	0	1.3	0	0	0.1	0.1	0	0.1	0.1	1.3	0	0.2	0	0.2	1.3	0.2	0.1	1.4	0.2	0.2	10.7
2011	69	0	0	0	8.88	62	2011-05-27	0	0	0	0.1	0	0.1	0	1.3	0	0	0.1	0.1	0	0.1	0.1	1.3	0	0.2	0	0.2	1.3	0.2	0.1	1.4	0.2	0.2	10.7
2011	76	2	0	0	6.66	62	2011-05-27	0	0	0	0.1	0	0.1	0	1.3	0	0	0.1	0.1	0	0.1	0.1	1.3	0	0.2	0	0.2	1.3	0.2	0.1	1.4	0.2	0.2	10.7
2011	4	25	9	0	9.5	64	2011-05-31	0.7	0	0	0	0	0	0	0.1	0	0.1	0	1.3	0.7	0	0	0.1	0.1	1.3	0.7	0	0.1	1.4	0.7	0.1	1.4	0.7	2.2
2011	6	0	7	0	10.7	47	2011-05-31	0.7	0	0	0	0	0	0	0.1	0	0.1	0	1.3	0.7	0	0	0.1	0.1	1.3	0.7	0	0.1	1.4	0.7	0.1	1.4	0.7	2.2
2011	7	20	0	0	8	60	2011-05-31	0.7	0	0	0	0	0	0	0.1	0	0.1	0	1.3	0.7	0	0	0.1	0.1	1.3	0.7	0	0.1	1.4	0.7	0.1	1.4	0.7	2.2
2011	14	9.1	0	0	10.8	67	2011-05-31	0.7	0	0	0	0	0	0	0.1	0	0.1	0	1.3	0.7	0	0	0.1	0.1	1.3	0.7	0	0.1	1.4	0.7	0.1	1.4	0.7	2.2
2011	16	28.3	14.1	0	10.6	51	2011-05-31	0.7	0	0	0	0	0	0	0.1	0	0.1	0	1.3	0.7	0	0	0.1	0.1	1.3	0.7	0	0.1	1.4	0.7	0.1	1.4	0.7	2.2
2011	18	4.2	4.2	0	10	55	2011-05-31	0.7	0	0	0	0	0	0	0.1	0	0.1	0	1.3	0.7	0	0	0.1	0.1	1.3	0.7	0	0.1	1.4	0.7	0.1	1.4	0.7	2.2
2011	20	0	0	0	11.4	61	2011-05-31	0.7	0	0	0	0	0	0	0.1	0	0.1	0	1.3	0.7	0	0	0.1	0.1	1.3	0.7	0	0.1	1.4	0.7	0.1	1.4	0.7	2.2
2011	21	0	0	13	8.4	61	2011-05-31	0.7	0	0	0	0	0	0	0.1	0	0.1	0	1.3	0.7	0	0	0.1	0.1	1.3	0.7	0	0.1	1.4	0.7	0.1	1.4	0.7	2.2
2011	22	0	0	6	9.1	50	2011-05-31	0.7	0	0	0	0	0	0	0.1	0	0.1	0	1.3	0.7	0	0	0.1	0.1	1.3	0.7	0	0.1	1.4	0.7	0.1	1.4	0.7	2.2
2011	24	0	3	0	9.7	62	2011-05-31	0.7	0	0	0	0	0	0	0.1	0	0.1	0	1.3	0.7	0	0	0.1	0.1	1.3	0.7	0	0.1	1.4	0.7	0.1	1.4	0.7	2.2
2011	27	0	5.7	2.9	12	61	2011-05-31	0.7	0	0	0	0	0	0	0.1	0	0.1	0	1.3	0.7	0	0	0.1	0.1	1.3	0.7	0	0.1	1.4	0.7	0.1	1.4	0.7	2.2
2011	31	0	3	0	7.8	66	2011-05-31	0.7	0	0	0	0	0	0	0.1	0	0.1	0	1.3	0.7	0	0	0.1	0.1	1.3	0.7	0	0.1	1.4	0.7	0.1	1.4	0.7	2.2
2011	33	52	3	0	10.4	64	2011-05-31	0.7	0	0	0	0	0	0	0.1	0	0.1	0	1.3	0.7	0	0	0.1	0.1	1.3	0.7	0	0.1	1.4	0.7	0.1	1.4	0.7	2.2
2011	36	0	2	0	7.4	68	2011-05-31	0.7	0	0	0	0	0	0	0.1	0	0.1	0	1.3	0.7	0	0	0.1	0.1	1.3	0.7	0	0.1	1.4	0.7	0.1	1.4	0.7	2.2
2011	37	30	0	0	9.3	54	2011-05-31	0.7	0	0	0	0	0	0	0.1	0	0.1	0	1.3	0.7	0	0	0.1	0.1	1.3	0.7	0	0.1	1.4	0.7	0.1	1.4	0.7	2.2
2011	44	0	0	0	8.8	59	2011-05-31	0.7	0	0	0	0	0	0	0.1	0	0.1	0	1.3	0.7	0	0	0.1	0.1	1.3	0.7	0	0.1	1.4	0.7	0.1	1.4	0.7	2.2
2011	47	7	1	0	10.4	55	2011-05-31	0.7	0	0	0	0	0	0	0.1	0	0.1	0	1.3	0.7	0	0	0.1	0.1	1.3	0.7	0	0.1	1.4	0.7	0.1	1.4	0.7	2.2
2011	48	0	7	0	9.1	68	2011-05-31	0.7	0	0	0	0	0	0	0.1	0	0.1	0	1.3	0.7	0	0	0.1	0.1	1.3	0.7	0	0.1	1.4	0.7	0.1	1.4	0.7	2.2
2011	52	13	8	0	7.2	70	2011-05-31	0.7	0	0	0	0	0	0	0.1	0	0.1	0	1.3	0.7	0	0	0.1	0.1	1.3	0.7	0	0.1	1.4	0.7	0.1	1.4	0.7	2.2
2011	54	10	0	0	10.3	70	2011-05-31	0.7	0	0	0	0	0	0	0.1	0	0.1	0	1.3	0.7	0	0	0.1	0.1	1.3	0.7	0	0.1	1.4	0.7	0.1	1.4	0.7	2.2
2011	57	1.3	0	0	8.6	69	2011-05-31	0.7	0	0	0	0	0	0	0.1	0	0.1	0	1.3	0.7	0	0	0.1	0.1	1.3	0.7	0	0.1	1.4	0.7	0.1	1.4	0.7	2.2
2011	63	2	5	2	7.9	56	2011-05-31	0.7	0	0	0	0	0	0	0.1	0	0.1	0	1.3	0.7	0	0	0.1	0.1	1.3	0.7	0	0.1	1.4	0.7	0.1	1.4	0.7	2.2
2011	64	2	2	2	7.6	56	2011-05-31	0.7	0	0	0	0	0	0	0.1	0	0.1	0	1.3	0.7	0	0	0.1	0.1	1.3	0.7	0	0.1	1.4	0.7	0.1	1.4	0.7	2.2
2011	65	0	2	1	9.3	57	2011-05-31	0.7	0	0	0	0	0	0	0.1	0	0.1	0	1.3	0.7	0	0	0.1	0.1	1.3	0.7	0	0.1	1.4	0.7	0.1	1.4	0.7	2.2
2011	66	0	11	0	10.7	59	2011-05-31	0.7	0	0	0	0	0	0	0.1	0	0.1	0	1.3	0.7	0	0	0.1	0.1	1.3	0.7	0	0.1	1.4	0.7	0.1	1.4	0.7	2.2
2011	70	0	0	0	12.8	55	2011-05-31	0.7	0	0	0	0	0	0	0.1	0	0.1	0	1.3	0.7	0	0	0.1	0.1	1.3	0.7	0	0.1	1.4	0.7	0.1	1.4	0.7	2.2
2011	72	1	0	0	9.6	54	2011-05-31	0.7	0	0	0	0	0	0	0.1	0	0.1	0	1.3	0.7	0	0	0.1	0.1	1.3	0.7	0	0.1	1.4	0.7	0.1	1.4	0.7	2.2
2011	75	0	0	0	8.9	59	2011-05-31	0.7	0	0	0	0	0	0	0.1	0	0.1	0	1.3	0.7	0	0	0.1	0.1	1.3	0.7	0	0.1	1.4	0.7	0.1	1.4	0.7	2.2
2011	78	0	0	0	10.7	65	2011-05-31	0.7	0	0	0	0	0	0	0.1	0	0.1	0	1.3	0.7	0	0	0.1	0.1	1.3	0.7	0	0.1	1.4	0.7	0.1	1.4	0.7	2.2
2011	81	0	0	0	7.5	62	2011-06-01	0	0.7	0	0	0	0	0	0	0.1	0	0.1	0	0.7	0	0	0	0.1	0.1	0.7	0	0.1	0.1	0.7	0	0.2	0.7	2.2
2011	82	0	0	0	7.14	75	2011-06-01	0	0.7	0	0	0	0	0	0	0.1	0	0.1	0	0.7	0	0	0	0.1	0.1	0.7	0	0.1	0.1	0.7	0	0.2	0.7	2.2
2011	83	3.9	2	0	9.9	65	2011-06-01	0	0.7	0	0	0	0	0	0	0.1	0	0.1	0	0.7	0	0	0	0.1	0.1	0.7	0	0.1	0.1	0.7	0	0.2	0.7	2.2
2011	86	1	2	0	8.82	63	2011-06-01	0	0.7	0	0	0	0	0	0	0.1	0	0.1	0	0.7	0	0	0	0.1	0.1	0.7	0	0.1	0.1	0.7	0	0.2	0.7	2.2
2011	88	0	4.1	2.1	9.9	60	2011-06-01	0	0.7	0	0	0	0	0	0	0.1	0	0.1	0	0.7	0	0	0	0.1	0.1	0.7	0	0.1	0.1	0.7	0	0.2	0.7	2.2
2011	90	5.1	12.8	0	9.2	60	2011-06-01	0	0.7	0	0	0	0	0	0	0.1	0	0.1	0	0.7	0	0	0	0.1	0.1	0.7	0	0.1	0.1	0.7	0	0.2	0.7	2.2
2011	91	0	0	0	5.6	69	2011-06-01	0	0.7	0	0	0	0	0	0	0.1	0	0.1	0	0.7	0	0	0	0.1	0.1	0.7	0	0.1	0.1	0.7	0	0.2	0.7	2.2
2011	92	12	0	0	7.18	68	2011-06-01	0	0.7	0	0	0	0	0	0	0.1	0	0.1	0	0.7	0	0	0	0.1	0.1	0.7	0	0.1	0.1	0.7	0	0.2	0.7	2.2
2011	94	1	0	0	7.46	73	2011-06-01	0	0.7	0	0	0	0	0	0	0.1	0	0.1	0	0.7	0	0	0	0.1	0.1	0.7	0	0.1	0.1	0.7	0	0.2	0.7	2.2
2011	95	4	0	0	10.2	62	2011-06-01	0	0.7	0	0	0	0	0	0	0.1	0	0.1	0	0.7	0	0	0	0.1	0.1	0.7	0	0.1	0.1	0.7	0	0.2	0.7	2.2
2011	100	5.1	1.3	0	8.7	60	2011-06-01	0	0.7	0	0	0	0	0	0	0.1	0	0.1	0	0.7	0	0	0	0.1	0.1	0.7	0	0.1	0.1	0.7	0	0.2	0.7	2.2
2011	103	0	0	0	7.36	60	2011-06-01	0	0.7	0	0	0	0	0	0	0.1	0	0.1	0	0.7	0	0	0	0.1	0.1	0.7	0	0.1	0.1	0.7	0	0.2	0.7	2.2
2011	106	0	0	3	8.14	71	2011-06-01	0	0.7	0	0	0	0	0	0	0.1	0	0.1	0	0.7	0	0	0	0.1	0.1	0.7	0	0.1	0.1	0.7	0	0.2	0.7	2.2
2011	107	0	0	0	6.98	70	2011-06-01	0	0.7	0	0	0	0	0	0	0.1	0	0.1	0	0.7	0	0	0	0.1	0.1	0.7	0	0.1	0.1	0.7	0	0.2	0.7	2.2
2011	108	30	0	0	8.04	68	2011-06-01	0	0.7	0	0	0	0	0	0	0.1	0	0.1	0	0.7	0	0	0	0.1	0.1	0.7	0	0.1	0.1	0.7	0	0.2	0.7	2.2
2011	110	0	0	0	7.48	57	2011-06-01	0	0.7	0	0	0	0	0	0	0.1	0	0.1	0	0.7	0	0	0	0.1	0.1	0.7	0	0.1	0.1	0.7	0	0.2	0.7	2.2
2011	111	3	0	0	6.7	65	2011-06-01	0	0.7	0	0	0	0	0	0	0.1	0	0.1	0	0.7	0	0	0	0.1	0.1	0.7	0	0.1	0.1	0.7	0	0.2	0.7	2.2
2011	112	0	0	0	5.82	74	2011-06-01	0	0.7	0	0	0	0	0	0	0.1	0	0.1	0	0.7	0	0	0	0.1	0.1	0.7	0	0.1	0.1	0.7	0	0.2	0.7	2.2
2011	114	0	1	0	7.04	67	2011-06-01	0	0.7	0	0	0	0	0	0	0.1	0	0.1	0	0.7	0	0	0	0.1	0.1	0.7	0	0.1	0.1	0.7	0	0.2	0.7	2.2
2011	115	0	0	0	8.08	66	2011-06-01	0	0.7	0	0	0	0	0	0	0.1	0	0.1	0	0.7	0	0	0	0.1	0.1	0.7	0	0.1	0.1	0.7	0	0.2	0.7	2.2
2011	116	0	1	0	7.32	66	2011-06-01	0	0.7	0	0	0	0	0	0	0.1	0	0.1	0	0.7	0	0	0	0.1	0.1	0.7	0	0.1	0.1	0.7	0	0.2	0.7	2.2
2011	117	27	0	0	8.4	57	2011-06-01	0	0.7	0	0	0	0	0	0	0.1	0	0.1	0	0.7	0	0	0	0.1	0.1	0.7	0	0.1	0.1	0.7	0	0.2	0.7	2.2
2011	118	0	0	0	5.86	70	2011-06-01	0	0.7	0	0	0	0	0	0	0.1	0	0.1	0	0.7	0	0	0	0.1	0.1	0.7	0	0.1	0.1	0.7	0	0.2	0.7	2.2
2011	119	3	0	0	8.7	67	2011-06-01	0	0.7	0	0	0	0	0	0	0.1	0	0.1	0	0.7	0	0	0	0.1	0.1	0.7	0	0.1	0.1	0.7	0	0.2	0.7	2.2
2011	122	1	0	0	6.8	66	2011-06-01	0	0.7	0	0	0	0	0	0	0.1	0	0.1	0	0.7	0	0	0	0.1	0.1	0.7	0	0.1	0.1	0.7	0	0.2	0.7	2.2
2011	123	0	0	0	7.58	63	2011-06-01	0	0.7	0	0	0	0	0	0	0.1	0	0.1	0	0.7	0	0	0	0.1	0.1	0.7	0	0.1	0.1	0.7	0	0.2	0.7	2.2
2011	124	1	0	0	5.22	74	2011-06-01	0	0.7	0	0	0	0	0	0	0.1	0	0.1	0	0.7	0	0	0	0.1	0.1	0.7	0	0.1	0.1	0.7	0	0.2	0.7	2.2
2011	128	0	1	0	6.46	78	2011-06-01	0	0.7	0	0	0	0	0	0	0.1	0	0.1	0	0.7	0	0	0	0.1	0.1	0.7	0	0.1	0.1	0.7	0	0.2	0.7	2.2
2011	3	1	5	0	8.28	69	2011-06-03	0	0	0	0.7	0	0	0	0	0	0	0.1	0	0	0.7	0	0	0	0.1	0	0.7	0	0.1	0.7	0	0.1	0.7	0.9
2011	10	37	0	0	9.12	64	2011-06-03	0	0	0	0.7	0	0	0	0	0	0	0.1	0	0	0.7	0	0	0	0.1	0	0.7	0	0.1	0.7	0	0.1	0.7	0.9
2011	12	19	2	0	8.06	70	2011-06-03	0	0	0	0.7	0	0	0	0	0	0	0.1	0	0	0.7	0	0	0	0.1	0	0.7	0	0.1	0.7	0	0.1	0.7	0.9
2011	17	32	0	0	8.92	69	2011-06-03	0	0	0	0.7	0	0	0	0	0	0	0.1	0	0	0.7	0	0	0	0.1	0	0.7	0	0.1	0.7	0	0.1	0.7	0.9
2011	23	0	0	1	7.84	52	2011-06-03	0	0	0	0.7	0	0	0	0	0	0	0.1	0	0	0.7	0	0	0	0.1	0	0.7	0	0.1	0.7	0	0.1	0.7	0.9
2011	25	0	0	1	8.68	65	2011-06-03	0	0	0	0.7	0	0	0	0	0	0	0.1	0	0	0.7	0	0	0	0.1	0	0.7	0	0.1	0.7	0	0.1	0.7	0.9
2011	35	21	6	0	8.6	71	2011-06-03	0	0	0	0.7	0	0	0	0	0	0	0.1	0	0	0.7	0	0	0	0.1	0	0.7	0	0.1	0.7	0	0.1	0.7	0.9
2011	42	1	2	0	8.44	66	2011-06-03	0	0	0	0.7	0	0	0	0	0	0	0.1	0	0	0.7	0	0	0	0.1	0	0.7	0	0.1	0.7	0	0.1	0.7	0.9
2011	43	0	4.4	0	10.6	57	2011-06-03	0	0	0	0.7	0	0	0	0	0	0	0.1	0	0	0.7	0	0	0	0.1	0	0.7	0	0.1	0.7	0	0.1	0.7	0.9
2011	50	5.9	0	0	12.3	64	2011-06-03	0	0	0	0.7	0	0	0	0	0	0	0.1	0	0	0.7	0	0	0	0.1	0	0.7	0	0.1	0.7	0	0.1	0.7	0.9
2011	51	4	2	0	11	57	2011-06-03	0	0	0	0.7	0	0	0	0	0	0	0.1	0	0	0.7	0	0	0	0.1	0	0.7	0	0.1	0.7	0	0.1	0.7	0.9
2011	53	1	1	0	6.94	64	2011-06-03	0	0	0	0.7	0	0	0	0	0	0	0.1	0	0	0.7	0	0	0	0.1	0	0.7	0	0.1	0.7	0	0.1	0.7	0.9
2011	55	1	5	1	10.18	66	2011-06-03	0	0	0	0.7	0	0	0	0	0	0	0.1	0	0	0.7	0	0	0	0.1	0	0.7	0	0.1	0.7	0	0.1	0.7	0.9
2011	56	61	0	0	8.31	71	2011-06-03	0	0	0	0.7	0	0	0	0	0	0	0.1	0	0	0.7	0	0	0	0.1	0	0.7	0	0.1	0.7	0	0.1	0.7	0.9
2011	58	58.6	0	0	9.17	75	2011-06-03	0	0	0	0.7	0	0	0	0	0	0	0.1	0	0	0.7	0	0	0	0.1	0	0.7	0	0.1	0.7	0	0.1	0.7	0.9
2011	61	8	1	0	9.38	65	2011-06-03	0	0	0	0.7	0	0	0	0	0	0	0.1	0	0	0.7	0	0	0	0.1	0	0.7	0	0.1	0.7	0	0.1	0.7	0.9
2011	67	41	0	0	9.24	76	2011-06-03	0	0	0	0.7	0	0	0	0	0	0	0.1	0	0	0.7	0	0	0	0.1	0	0.7	0	0.1	0.7	0	0.1	0.7	0.9
2011	68	33	0	0	8.29	71	2011-06-03	0	0	0	0.7	0	0	0	0	0	0	0.1	0	0	0.7	0	0	0	0.1	0	0.7	0	0.1	0.7	0	0.1	0.7	0.9
2011	74	7	3	0	7.64	71	2011-06-03	0	0	0	0.7	0	0	0	0	0	0	0.1	0	0	0.7	0	0	0	0.1	0	0.7	0	0.1	0.7	0	0.1	0.7	0.9
2011	77	10	1	0	6.5	67	2011-06-03	0	0	0	0.7	0	0	0	0	0	0	0.1	0	0	0.7	0	0	0	0.1	0	0.7	0	0.1	0.7	0	0.1	0.7	0.9
2011	5	0	7	0	8.85	72	2011-06-06	0	0.2	0	0	0	0	0.7	0	0	0	0	0	0.2	0	0	0.7	0	0	0.2	0	0.7	0	0.2	0.7	0	0.9	1
2011	15	1	0	0	6.77	70	2011-06-06	0	0.2	0	0	0	0	0.7	0	0	0	0	0	0.2	0	0	0.7	0	0	0.2	0	0.7	0	0.2	0.7	0	0.9	1
2011	30	32	0	0	8.2	61	2011-06-06	0	0.2	0	0	0	0	0.7	0	0	0	0	0	0.2	0	0	0.7	0	0	0.2	0	0.7	0	0.2	0.7	0	0.9	1
2011	32	86	0	0	8.34	63	2011-06-06	0	0.2	0	0	0	0	0.7	0	0	0	0	0	0.2	0	0	0.7	0	0	0.2	0	0.7	0	0.2	0.7	0	0.9	1
2011	59	13	0	0	6.98	70	2011-06-06	0	0.2	0	0	0	0	0.7	0	0	0	0	0	0.2	0	0	0.7	0	0	0.2	0	0.7	0	0.2	0.7	0	0.9	1
2011	60	7	3	2	9.44	66	2011-06-06	0	0.2	0	0	0	0	0.7	0	0	0	0	0	0.2	0	0	0.7	0	0	0.2	0	0.7	0	0.2	0.7	0	0.9	1
2011	71	0	2	2	10.92	75	2011-06-06	0	0.2	0	0	0	0	0.7	0	0	0	0	0	0.2	0	0	0.7	0	0	0.2	0	0.7	0	0.2	0.7	0	0.9	1
2011	73	61	0	0	7.48	84	2011-06-06	0	0.2	0	0	0	0	0.7	0	0	0	0	0	0.2	0	0	0.7	0	0	0.2	0	0.7	0	0.2	0.7	0	0.9	1
2011	89	35	11	2	6.68	57	2011-06-06	0	0.2	0	0	0	0	0.7	0	0	0	0	0	0.2	0	0	0.7	0	0	0.2	0	0.7	0	0.2	0.7	0	0.9	1
2011	99	5	21	0	8.7	67	2011-06-06	0	0.2	0	0	0	0	0.7	0	0	0	0	0	0.2	0	0	0.7	0	0	0.2	0	0.7	0	0.2	0.7	0	0.9	1
2011	121	52	0	0	7.52	68	2011-06-06	0	0.2	0	0	0	0	0.7	0	0	0	0	0	0.2	0	0	0.7	0	0	0.2	0	0.7	0	0.2	0.7	0	0.9	1
2011	45	44	45	27	8.7	67	2011-06-08	13	18.1	0	0.2	0	0	0	0	0.7	0	0	0	31.1	0.2	0	0	0.7	0	31.1	0.2	0.7	0	31.3	0	0.7	31.3	32
2011	93	1	9	10	5.04	77	2011-06-08	13	18.1	0	0.2	0	0	0	0	0.7	0	0	0	31.1	0.2	0	0	0.7	0	31.1	0.2	0.7	0	31.3	0	0.7	31.3	32
2011	105	6	11	10	6.62	65	2011-06-08	13	18.1	0	0.2	0	0	0	0	0.7	0	0	0	31.1	0.2	0	0	0.7	0	31.1	0.2	0.7	0	31.3	0	0.7	31.3	32
2011	129	62	58	50	8.24	74	2011-06-08	13	18.1	0	0.2	0	0	0	0	0.7	0	0	0	31.1	0.2	0	0	0.7	0	31.1	0.2	0.7	0	31.3	0	0.7	31.3	32
2011	85	42	21	42	7.33	87	2011-06-14	0	6	0	5.5	2.6	0.8	13	18.1	0	0.2	0	0	6	5.5	3.4	31.1	0.2	0	6	8.9	31.1	0.2	11.5	34.5	0.2	27.9	46.2
2011	109	0	0	2	6.02	74	2011-06-14	0	6	0	5.5	2.6	0.8	13	18.1	0	0.2	0	0	6	5.5	3.4	31.1	0.2	0	6	8.9	31.1	0.2	11.5	34.5	0.2	27.9	46.2
2011	113	31.7	29.3	9.8	7.41	80	2011-06-14	0	6	0	5.5	2.6	0.8	13	18.1	0	0.2	0	0	6	5.5	3.4	31.1	0.2	0	6	8.9	31.1	0.2	11.5	34.5	0.2	27.9	46.2
2011	1	2	2	0	7.64	64	2011-06-27	0	0	0.1	0.1	1.3	0	0	0.1	1.7	0	0.2	0	0	0.2	1.3	0.1	1.7	0.2	0.1	1.4	1.8	0.2	0.2	1.4	1.9	1.5	3.5
2011	2	0	2	0	8.9	68	2011-06-27	0	0	0.1	0.1	1.3	0	0	0.1	1.7	0	0.2	0	0	0.2	1.3	0.1	1.7	0.2	0.1	1.4	1.8	0.2	0.2	1.4	1.9	1.5	3.5
2011	29
2011	87
2010	19	12	18	1	8.04	69	2010-06-08	13.8	0	0	0.1	0	0	0.8	0.5	1.2	0	0.1	0	13.8	0.1	0	1.3	1.2	0.1	13.8	0.1	2.5	0.1	13.9	1.3	1.3	14.7	26
2010	26	35	0	0	8.04	57	2010-06-08	13.8	0	0	0.1	0	0	0.8	0.5	1.2	0	0.1	0	13.8	0.1	0	1.3	1.2	0.1	13.8	0.1	2.5	0.1	13.9	1.3	1.3	14.7	26
2010	49	4	1	0	7.6	53	2010-06-11	0.5	1.9	7.3	13.8	0	0	0.1	0	0	0.8	0.5	1.2	2.4	21.1	0	0.1	0.8	1.7	9.7	13.8	0.1	2.5	23.5	0.1	2.5	23.6	26.2
2010	62	2	11	1	9	56	2010-06-11	0.5	1.9	7.3	13.8	0	0	0.1	0	0	0.8	0.5	1.2	2.4	21.1	0	0.1	0.8	1.7	9.7	13.8	0.1	2.5	23.5	0.1	2.5	23.6	26.2
2010	65	5	3	0	8.19	61	2010-06-11	0.5	1.9	7.3	13.8	0	0	0.1	0	0	0.8	0.5	1.2	2.4	21.1	0	0.1	0.8	1.7	9.7	13.8	0.1	2.5	23.5	0.1	2.5	23.6	26.2
2010	76	11	1	0	4.64	65	2010-06-11	0.5	1.9	7.3	13.8	0	0	0.1	0	0	0.8	0.5	1.2	2.4	21.1	0	0.1	0.8	1.7	9.7	13.8	0.1	2.5	23.5	0.1	2.5	23.6	26.2
2010	84	2	7	0	9.4	63	2010-06-11	0.5	1.9	7.3	13.8	0	0	0.1	0	0	0.8	0.5	1.2	2.4	21.1	0	0.1	0.8	1.7	9.7	13.8	0.1	2.5	23.5	0.1	2.5	23.6	26.2
2010	102	7	5	0	7.5	59	2010-06-11	0.5	1.9	7.3	13.8	0	0	0.1	0	0	0.8	0.5	1.2	2.4	21.1	0	0.1	0.8	1.7	9.7	13.8	0.1	2.5	23.5	0.1	2.5	23.6	26.2
2010	108	16	11	0	7.8	68	2010-06-11	0.5	1.9	7.3	13.8	0	0	0.1	0	0	0.8	0.5	1.2	2.4	21.1	0	0.1	0.8	1.7	9.7	13.8	0.1	2.5	23.5	0.1	2.5	23.6	26.2
2010	116	7	4	18	8.2	67	2010-06-11	0.5	1.9	7.3	13.8	0	0	0.1	0	0	0.8	0.5	1.2	2.4	21.1	0	0.1	0.8	1.7	9.7	13.8	0.1	2.5	23.5	0.1	2.5	23.6	26.2
2010	82	12	1	0	8.04	74	2010-06-14	0.7	0	2.3	0.5	1.9	7.3	13.8	0	0	0.1	0	0	0.7	2.8	9.2	13.8	0.1	0	3	9.7	13.8	0.1	3.5	23	0.1	26.5	27.9
2010	83	8	1	1	7.72	65	2010-06-14	0.7	0	2.3	0.5	1.9	7.3	13.8	0	0	0.1	0	0	0.7	2.8	9.2	13.8	0.1	0	3	9.7	13.8	0.1	3.5	23	0.1	26.5	27.9
2010	46	32	24	0	9.42	59	2010-06-15	4.5	0.7	0	2.3	0.5	1.9	7.3	13.8	0	0	0.1	0	5.2	2.3	2.4	21.1	0	0.1	5.2	4.7	21.1	0.1	7.5	23.5	0.1	17.2	31.9
2010	51	28	10	0	5.4	52	2010-06-15	4.5	0.7	0	2.3	0.5	1.9	7.3	13.8	0	0	0.1	0	5.2	2.3	2.4	21.1	0	0.1	5.2	4.7	21.1	0.1	7.5	23.5	0.1	17.2	31.9
2010	54	13	7	5	9.7	72	2010-06-15	4.5	0.7	0	2.3	0.5	1.9	7.3	13.8	0	0	0.1	0	5.2	2.3	2.4	21.1	0	0.1	5.2	4.7	21.1	0.1	7.5	23.5	0.1	17.2	31.9
2010	55	8	2	3	8.13	59	2010-06-15	4.5	0.7	0	2.3	0.5	1.9	7.3	13.8	0	0	0.1	0	5.2	2.3	2.4	21.1	0	0.1	5.2	4.7	21.1	0.1	7.5	23.5	0.1	17.2	31.9
2010	58	32	0	0	7	69	2010-06-15	4.5	0.7	0	2.3	0.5	1.9	7.3	13.8	0	0	0.1	0	5.2	2.3	2.4	21.1	0	0.1	5.2	4.7	21.1	0.1	7.5	23.5	0.1	17.2	31.9
2010	63	3	2	0	7.2	62	2010-06-15	4.5	0.7	0	2.3	0.5	1.9	7.3	13.8	0	0	0.1	0	5.2	2.3	2.4	21.1	0	0.1	5.2	4.7	21.1	0.1	7.5	23.5	0.1	17.2	31.9
2010	64	9	2	0	7.84	57	2010-06-15	4.5	0.7	0	2.3	0.5	1.9	7.3	13.8	0	0	0.1	0	5.2	2.3	2.4	21.1	0	0.1	5.2	4.7	21.1	0.1	7.5	23.5	0.1	17.2	31.9
2010	66	1	1	0	8.9	61	2010-06-15	4.5	0.7	0	2.3	0.5	1.9	7.3	13.8	0	0	0.1	0	5.2	2.3	2.4	21.1	0	0.1	5.2	4.7	21.1	0.1	7.5	23.5	0.1	17.2	31.9
2010	69	17	3	3	8.8	62	2010-06-15	4.5	0.7	0	2.3	0.5	1.9	7.3	13.8	0	0	0.1	0	5.2	2.3	2.4	21.1	0	0.1	5.2	4.7	21.1	0.1	7.5	23.5	0.1	17.2	31.9
2010	71	2	3	3	8.49	65	2010-06-15	4.5	0.7	0	2.3	0.5	1.9	7.3	13.8	0	0	0.1	0	5.2	2.3	2.4	21.1	0	0.1	5.2	4.7	21.1	0.1	7.5	23.5	0.1	17.2	31.9
2010	72	5	14	2	8.74	61	2010-06-15	4.5	0.7	0	2.3	0.5	1.9	7.3	13.8	0	0	0.1	0	5.2	2.3	2.4	21.1	0	0.1	5.2	4.7	21.1	0.1	7.5	23.5	0.1	17.2	31.9
2010	88	11	18	2	9.46	60	2010-06-15	4.5	0.7	0	2.3	0.5	1.9	7.3	13.8	0	0	0.1	0	5.2	2.3	2.4	21.1	0	0.1	5.2	4.7	21.1	0.1	7.5	23.5	0.1	17.2	31.9
2010	92	9	0	0	7.7	60	2010-06-15	4.5	0.7	0	2.3	0.5	1.9	7.3	13.8	0	0	0.1	0	5.2	2.3	2.4	21.1	0	0.1	5.2	4.7	21.1	0.1	7.5	23.5	0.1	17.2	31.9
2010	99	8	6	0	6.8	74	2010-06-15	4.5	0.7	0	2.3	0.5	1.9	7.3	13.8	0	0	0.1	0	5.2	2.3	2.4	21.1	0	0.1	5.2	4.7	21.1	0.1	7.5	23.5	0.1	17.2	31.9
2010	101	82	0	9	7.74	59	2010-06-15	4.5	0.7	0	2.3	0.5	1.9	7.3	13.8	0	0	0.1	0	5.2	2.3	2.4	21.1	0	0.1	5.2	4.7	21.1	0.1	7.5	23.5	0.1	17.2	31.9
2010	103	25	5	0	9.21	55	2010-06-15	4.5	0.7	0	2.3	0.5	1.9	7.3	13.8	0	0	0.1	0	5.2	2.3	2.4	21.1	0	0.1	5.2	4.7	21.1	0.1	7.5	23.5	0.1	17.2	31.9
2010	106	8	32	0	7.68	68	2010-06-15	4.5	0.7	0	2.3	0.5	1.9	7.3	13.8	0	0	0.1	0	5.2	2.3	2.4	21.1	0	0.1	5.2	4.7	21.1	0.1	7.5	23.5	0.1	17.2	31.9
2010	110	11	16	2	9.18	52	2010-06-15	4.5	0.7	0	2.3	0.5	1.9	7.3	13.8	0	0	0.1	0	5.2	2.3	2.4	21.1	0	0.1	5.2	4.7	21.1	0.1	7.5	23.5	0.1	17.2	31.9
2010	111	17	25	6	7.75	63	2010-06-15	4.5	0.7	0	2.3	0.5	1.9	7.3	13.8	0	0	0.1	0	5.2	2.3	2.4	21.1	0	0.1	5.2	4.7	21.1	0.1	7.5	23.5	0.1	17.2	31.9
2010	112	7	0	4	6.14	77	2010-06-15	4.5	0.7	0	2.3	0.5	1.9	7.3	13.8	0	0	0.1	0	5.2	2.3	2.4	21.1	0	0.1	5.2	4.7	21.1	0.1	7.5	23.5	0.1	17.2	31.9
2010	120	1	3	0	8.9	56	2010-06-15	4.5	0.7	0	2.3	0.5	1.9	7.3	13.8	0	0	0.1	0	5.2	2.3	2.4	21.1	0	0.1	5.2	4.7	21.1	0.1	7.5	23.5	0.1	17.2	31.9
2010	122	21	3	0	7.23	61	2010-06-15	4.5	0.7	0	2.3	0.5	1.9	7.3	13.8	0	0	0.1	0	5.2	2.3	2.4	21.1	0	0.1	5.2	4.7	21.1	0.1	7.5	23.5	0.1	17.2	31.9
2010	124	10	0	1	7.2	61	2010-06-15	4.5	0.7	0	2.3	0.5	1.9	7.3	13.8	0	0	0.1	0	5.2	2.3	2.4	21.1	0	0.1	5.2	4.7	21.1	0.1	7.5	23.5	0.1	17.2	31.9
2010	125	28	6	0	8.82	69	2010-06-15	4.5	0.7	0	2.3	0.5	1.9	7.3	13.8	0	0	0.1	0	5.2	2.3	2.4	21.1	0	0.1	5.2	4.7	21.1	0.1	7.5	23.5	0.1	17.2	31.9
2010	126	4	11	0	8.99	66	2010-06-15	4.5	0.7	0	2.3	0.5	1.9	7.3	13.8	0	0	0.1	0	5.2	2.3	2.4	21.1	0	0.1	5.2	4.7	21.1	0.1	7.5	23.5	0.1	17.2	31.9
2010	36	12	9	8	6.76	69	2010-06-16	14.6	4.5	0.7	0	2.3	0.5	1.9	7.3	13.8	0	0	0.1	19.1	0.7	2.8	9.2	13.8	0.1	19.8	2.8	23	0.1	19.8	12	13.9	24.5	45.7
2010	39	31	52	17	8.6	69	2010-06-16	14.6	4.5	0.7	0	2.3	0.5	1.9	7.3	13.8	0	0	0.1	19.1	0.7	2.8	9.2	13.8	0.1	19.8	2.8	23	0.1	19.8	12	13.9	24.5	45.7
2010	41	53	45	19	10.4	67	2010-06-16	14.6	4.5	0.7	0	2.3	0.5	1.9	7.3	13.8	0	0	0.1	19.1	0.7	2.8	9.2	13.8	0.1	19.8	2.8	23	0.1	19.8	12	13.9	24.5	45.7
2010	42	35	30	11	9.24	67	2010-06-16	14.6	4.5	0.7	0	2.3	0.5	1.9	7.3	13.8	0	0	0.1	19.1	0.7	2.8	9.2	13.8	0.1	19.8	2.8	23	0.1	19.8	12	13.9	24.5	45.7
2010	1	79	62	30	6.88	68	2010-06-17	23.6	14.6	4.5	0.7	0	2.3	0.5	1.9	7.3	13.8	0	0	38.2	5.2	2.3	2.4	21.1	0	42.7	3	9.7	13.8	43.4	4.7	21.1	46.2	69.3
2010	2	60	30	18	8.6	70	2010-06-17	23.6	14.6	4.5	0.7	0	2.3	0.5	1.9	7.3	13.8	0	0	38.2	5.2	2.3	2.4	21.1	0	42.7	3	9.7	13.8	43.4	4.7	21.1	46.2	69.3
2010	4	64	35	26	9.18	66	2010-06-17	23.6	14.6	4.5	0.7	0	2.3	0.5	1.9	7.3	13.8	0	0	38.2	5.2	2.3	2.4	21.1	0	42.7	3	9.7	13.8	43.4	4.7	21.1	46.2	69.3
2010	5	35	81	36	8.96	74	2010-06-17	23.6	14.6	4.5	0.7	0	2.3	0.5	1.9	7.3	13.8	0	0	38.2	5.2	2.3	2.4	21.1	0	42.7	3	9.7	13.8	43.4	4.7	21.1	46.2	69.3
2010	6	7.7	17.9	19.2	12.48	56	2010-06-17	23.6	14.6	4.5	0.7	0	2.3	0.5	1.9	7.3	13.8	0	0	38.2	5.2	2.3	2.4	21.1	0	42.7	3	9.7	13.8	43.4	4.7	21.1	46.2	69.3
2010	7	53	24	19	7.02	60	2010-06-17	23.6	14.6	4.5	0.7	0	2.3	0.5	1.9	7.3	13.8	0	0	38.2	5.2	2.3	2.4	21.1	0	42.7	3	9.7	13.8	43.4	4.7	21.1	46.2	69.3
2010	10	39	3	12	8.17	63	2010-06-17	23.6	14.6	4.5	0.7	0	2.3	0.5	1.9	7.3	13.8	0	0	38.2	5.2	2.3	2.4	21.1	0	42.7	3	9.7	13.8	43.4	4.7	21.1	46.2	69.3
2010	13	86	48	22	8.45	61	2010-06-17	23.6	14.6	4.5	0.7	0	2.3	0.5	1.9	7.3	13.8	0	0	38.2	5.2	2.3	2.4	21.1	0	42.7	3	9.7	13.8	43.4	4.7	21.1	46.2	69.3
2010	14	73	7.9	52.4	10.95	68	2010-06-17	23.6	14.6	4.5	0.7	0	2.3	0.5	1.9	7.3	13.8	0	0	38.2	5.2	2.3	2.4	21.1	0	42.7	3	9.7	13.8	43.4	4.7	21.1	46.2	69.3
2010	16	80.5	36.6	48.8	10.31	67	2010-06-17	23.6	14.6	4.5	0.7	0	2.3	0.5	1.9	7.3	13.8	0	0	38.2	5.2	2.3	2.4	21.1	0	42.7	3	9.7	13.8	43.4	4.7	21.1	46.2	69.3
2010	18	80	33	32	9.86	56	2010-06-17	23.6	14.6	4.5	0.7	0	2.3	0.5	1.9	7.3	13.8	0	0	38.2	5.2	2.3	2.4	21.1	0	42.7	3	9.7	13.8	43.4	4.7	21.1	46.2	69.3
2010	21	84	53	46	9.96	68	2010-06-17	23.6	14.6	4.5	0.7	0	2.3	0.5	1.9	7.3	13.8	0	0	38.2	5.2	2.3	2.4	21.1	0	42.7	3	9.7	13.8	43.4	4.7	21.1	46.2	69.3
2010	24	62	17	42	9.24	57	2010-06-17	23.6	14.6	4.5	0.7	0	2.3	0.5	1.9	7.3	13.8	0	0	38.2	5.2	2.3	2.4	21.1	0	42.7	3	9.7	13.8	43.4	4.7	21.1	46.2	69.3
2010	25	57.3	39.2	23.8	8.32	71	2010-06-17	23.6	14.6	4.5	0.7	0	2.3	0.5	1.9	7.3	13.8	0	0	38.2	5.2	2.3	2.4	21.1	0	42.7	3	9.7	13.8	43.4	4.7	21.1	46.2	69.3
2010	27	50	18	32	13.28	68	2010-06-17	23.6	14.6	4.5	0.7	0	2.3	0.5	1.9	7.3	13.8	0	0	38.2	5.2	2.3	2.4	21.1	0	42.7	3	9.7	13.8	43.4	4.7	21.1	46.2	69.3
2010	28	65	66	58	9.92	70	2010-06-17	23.6	14.6	4.5	0.7	0	2.3	0.5	1.9	7.3	13.8	0	0	38.2	5.2	2.3	2.4	21.1	0	42.7	3	9.7	13.8	43.4	4.7	21.1	46.2	69.3
2010	35	58	5	12	9.98	49	2010-06-17	23.6	14.6	4.5	0.7	0	2.3	0.5	1.9	7.3	13.8	0	0	38.2	5.2	2.3	2.4	21.1	0	42.7	3	9.7	13.8	43.4	4.7	21.1	46.2	69.3
2010	37	82	22	43	10.14	62	2010-06-17	23.6	14.6	4.5	0.7	0	2.3	0.5	1.9	7.3	13.8	0	0	38.2	5.2	2.3	2.4	21.1	0	42.7	3	9.7	13.8	43.4	4.7	21.1	46.2	69.3
2010	47	74	22	25	9.3	50	2010-06-21	0.2	11	0	48.6	23.6	14.6	4.5	0.7	0	2.3	0.5	1.9	11.2	48.6	38.2	5.2	2.3	2.4	11.2	86.8	5.2	4.7	59.8	43.4	4.7	102.5	129
2010	50	59	7	18	9.92	52	2010-06-21	0.2	11	0	48.6	23.6	14.6	4.5	0.7	0	2.3	0.5	1.9	11.2	48.6	38.2	5.2	2.3	2.4	11.2	86.8	5.2	4.7	59.8	43.4	4.7	102.5	129
2010	52	90	20	45	8.12	70	2010-06-21	0.2	11	0	48.6	23.6	14.6	4.5	0.7	0	2.3	0.5	1.9	11.2	48.6	38.2	5.2	2.3	2.4	11.2	86.8	5.2	4.7	59.8	43.4	4.7	102.5	129
2010	53	35	30	16	7.96	60	2010-06-21	0.2	11	0	48.6	23.6	14.6	4.5	0.7	0	2.3	0.5	1.9	11.2	48.6	38.2	5.2	2.3	2.4	11.2	86.8	5.2	4.7	59.8	43.4	4.7	102.5	129
2010	57	21	69	23	9.74	65	2010-06-21	0.2	11	0	48.6	23.6	14.6	4.5	0.7	0	2.3	0.5	1.9	11.2	48.6	38.2	5.2	2.3	2.4	11.2	86.8	5.2	4.7	59.8	43.4	4.7	102.5	129
2010	61	43	11	19	7.58	58	2010-06-21	0.2	11	0	48.6	23.6	14.6	4.5	0.7	0	2.3	0.5	1.9	11.2	48.6	38.2	5.2	2.3	2.4	11.2	86.8	5.2	4.7	59.8	43.4	4.7	102.5	129
2010	67	76	25	38	8.04	67	2010-06-21	0.2	11	0	48.6	23.6	14.6	4.5	0.7	0	2.3	0.5	1.9	11.2	48.6	38.2	5.2	2.3	2.4	11.2	86.8	5.2	4.7	59.8	43.4	4.7	102.5	129
2010	68	78	19	44	7.7	68	2010-06-21	0.2	11	0	48.6	23.6	14.6	4.5	0.7	0	2.3	0.5	1.9	11.2	48.6	38.2	5.2	2.3	2.4	11.2	86.8	5.2	4.7	59.8	43.4	4.7	102.5	129
2010	70	57	11	19	11	58	2010-06-21	0.2	11	0	48.6	23.6	14.6	4.5	0.7	0	2.3	0.5	1.9	11.2	48.6	38.2	5.2	2.3	2.4	11.2	86.8	5.2	4.7	59.8	43.4	4.7	102.5	129
2010	73	92	22	19	7.58	70	2010-06-21	0.2	11	0	48.6	23.6	14.6	4.5	0.7	0	2.3	0.5	1.9	11.2	48.6	38.2	5.2	2.3	2.4	11.2	86.8	5.2	4.7	59.8	43.4	4.7	102.5	129
2010	74	64	43	36	7.78	67	2010-06-21	0.2	11	0	48.6	23.6	14.6	4.5	0.7	0	2.3	0.5	1.9	11.2	48.6	38.2	5.2	2.3	2.4	11.2	86.8	5.2	4.7	59.8	43.4	4.7	102.5	129
2010	75	28	43	20	8.44	56	2010-06-21	0.2	11	0	48.6	23.6	14.6	4.5	0.7	0	2.3	0.5	1.9	11.2	48.6	38.2	5.2	2.3	2.4	11.2	86.8	5.2	4.7	59.8	43.4	4.7	102.5	129
2010	77	44	7	14	7.72	60	2010-06-21	0.2	11	0	48.6	23.6	14.6	4.5	0.7	0	2.3	0.5	1.9	11.2	48.6	38.2	5.2	2.3	2.4	11.2	86.8	5.2	4.7	59.8	43.4	4.7	102.5	129
2010	78	20	39	43	9.87	62	2010-06-21	0.2	11	0	48.6	23.6	14.6	4.5	0.7	0	2.3	0.5	1.9	11.2	48.6	38.2	5.2	2.3	2.4	11.2	86.8	5.2	4.7	59.8	43.4	4.7	102.5	129
2010	15	77	7	7	6.4	57	2010-06-22	0.1	0.2	11	0	48.6	23.6	14.6	4.5	0.7	0	2.3	0.5	0.3	11	72.2	19.1	0.7	2.8	11.3	72.2	19.8	2.8	11.3	91.3	3.5	98.1	115.3
2010	17	82	2	14	8.48	60	2010-06-22	0.1	0.2	11	0	48.6	23.6	14.6	4.5	0.7	0	2.3	0.5	0.3	11	72.2	19.1	0.7	2.8	11.3	72.2	19.8	2.8	11.3	91.3	3.5	98.1	115.3
2010	23	72	2	46	8.06	52	2010-06-22	0.1	0.2	11	0	48.6	23.6	14.6	4.5	0.7	0	2.3	0.5	0.3	11	72.2	19.1	0.7	2.8	11.3	72.2	19.8	2.8	11.3	91.3	3.5	98.1	115.3
2010	30	89	13	15	7.52	59	2010-06-22	0.1	0.2	11	0	48.6	23.6	14.6	4.5	0.7	0	2.3	0.5	0.3	11	72.2	19.1	0.7	2.8	11.3	72.2	19.8	2.8	11.3	91.3	3.5	98.1	115.3
2010	33	69	16	44	7.58	52	2010-06-22	0.1	0.2	11	0	48.6	23.6	14.6	4.5	0.7	0	2.3	0.5	0.3	11	72.2	19.1	0.7	2.8	11.3	72.2	19.8	2.8	11.3	91.3	3.5	98.1	115.3
2010	43	21	50	26	9.18	50	2010-06-23	0.1	0.1	0.2	11	0	48.6	23.6	14.6	4.5	0.7	0	2.3	0.2	11.2	48.6	38.2	5.2	2.3	0.4	59.6	42.7	3	11.4	86.8	7.5	83.6	108.1
2010	44	54	7	8	7.34	48	2010-06-23	0.1	0.1	0.2	11	0	48.6	23.6	14.6	4.5	0.7	0	2.3	0.2	11.2	48.6	38.2	5.2	2.3	0.4	59.6	42.7	3	11.4	86.8	7.5	83.6	108.1
2010	80	9	13	15	9.1	64	2010-06-23	0.1	0.1	0.2	11	0	48.6	23.6	14.6	4.5	0.7	0	2.3	0.2	11.2	48.6	38.2	5.2	2.3	0.4	59.6	42.7	3	11.4	86.8	7.5	83.6	108.1
2010	81	60	3	25	8.26	60	2010-06-23	0.1	0.1	0.2	11	0	48.6	23.6	14.6	4.5	0.7	0	2.3	0.2	11.2	48.6	38.2	5.2	2.3	0.4	59.6	42.7	3	11.4	86.8	7.5	83.6	108.1
2010	86	80	13	52	8.1	67	2010-06-23	0.1	0.1	0.2	11	0	48.6	23.6	14.6	4.5	0.7	0	2.3	0.2	11.2	48.6	38.2	5.2	2.3	0.4	59.6	42.7	3	11.4	86.8	7.5	83.6	108.1
2010	89	61	7	10	6.98	61	2010-06-23	0.1	0.1	0.2	11	0	48.6	23.6	14.6	4.5	0.7	0	2.3	0.2	11.2	48.6	38.2	5.2	2.3	0.4	59.6	42.7	3	11.4	86.8	7.5	83.6	108.1
2010	90	42	16	37	8.54	53	2010-06-23	0.1	0.1	0.2	11	0	48.6	23.6	14.6	4.5	0.7	0	2.3	0.2	11.2	48.6	38.2	5.2	2.3	0.4	59.6	42.7	3	11.4	86.8	7.5	83.6	108.1
2010	93	21	9	15	6.42	73	2010-06-23	0.1	0.1	0.2	11	0	48.6	23.6	14.6	4.5	0.7	0	2.3	0.2	11.2	48.6	38.2	5.2	2.3	0.4	59.6	42.7	3	11.4	86.8	7.5	83.6	108.1
2010	94	71	10	10	8.72	68	2010-06-23	0.1	0.1	0.2	11	0	48.6	23.6	14.6	4.5	0.7	0	2.3	0.2	11.2	48.6	38.2	5.2	2.3	0.4	59.6	42.7	3	11.4	86.8	7.5	83.6	108.1
2010	95	20	10	10	11	64	2010-06-23	0.1	0.1	0.2	11	0	48.6	23.6	14.6	4.5	0.7	0	2.3	0.2	11.2	48.6	38.2	5.2	2.3	0.4	59.6	42.7	3	11.4	86.8	7.5	83.6	108.1
2010	100	24	7	3	9.54	62	2010-06-23	0.1	0.1	0.2	11	0	48.6	23.6	14.6	4.5	0.7	0	2.3	0.2	11.2	48.6	38.2	5.2	2.3	0.4	59.6	42.7	3	11.4	86.8	7.5	83.6	108.1
2010	105	54	0	8	6.5	66	2010-06-23	0.1	0.1	0.2	11	0	48.6	23.6	14.6	4.5	0.7	0	2.3	0.2	11.2	48.6	38.2	5.2	2.3	0.4	59.6	42.7	3	11.4	86.8	7.5	83.6	108.1
2010	107	64	14	16	8.34	68	2010-06-23	0.1	0.1	0.2	11	0	48.6	23.6	14.6	4.5	0.7	0	2.3	0.2	11.2	48.6	38.2	5.2	2.3	0.4	59.6	42.7	3	11.4	86.8	7.5	83.6	108.1
2010	109	13	5	16	7.2	83	2010-06-23	0.1	0.1	0.2	11	0	48.6	23.6	14.6	4.5	0.7	0	2.3	0.2	11.2	48.6	38.2	5.2	2.3	0.4	59.6	42.7	3	11.4	86.8	7.5	83.6	108.1
2010	113	83	37	51	7.48	74	2010-06-23	0.1	0.1	0.2	11	0	48.6	23.6	14.6	4.5	0.7	0	2.3	0.2	11.2	48.6	38.2	5.2	2.3	0.4	59.6	42.7	3	11.4	86.8	7.5	83.6	108.1
2010	115	10	4	4	8.34	61	2010-06-23	0.1	0.1	0.2	11	0	48.6	23.6	14.6	4.5	0.7	0	2.3	0.2	11.2	48.6	38.2	5.2	2.3	0.4	59.6	42.7	3	11.4	86.8	7.5	83.6	108.1
2010	117	80	5	30	8.9	57	2010-06-23	0.1	0.1	0.2	11	0	48.6	23.6	14.6	4.5	0.7	0	2.3	0.2	11.2	48.6	38.2	5.2	2.3	0.4	59.6	42.7	3	11.4	86.8	7.5	83.6	108.1
2010	118	32	4	7	7.96	63	2010-06-23	0.1	0.1	0.2	11	0	48.6	23.6	14.6	4.5	0.7	0	2.3	0.2	11.2	48.6	38.2	5.2	2.3	0.4	59.6	42.7	3	11.4	86.8	7.5	83.6	108.1
2010	119	64	19	5	9.5	55	2010-06-23	0.1	0.1	0.2	11	0	48.6	23.6	14.6	4.5	0.7	0	2.3	0.2	11.2	48.6	38.2	5.2	2.3	0.4	59.6	42.7	3	11.4	86.8	7.5	83.6	108.1
2010	121	64	2	3	7.78	59	2010-06-23	0.1	0.1	0.2	11	0	48.6	23.6	14.6	4.5	0.7	0	2.3	0.2	11.2	48.6	38.2	5.2	2.3	0.4	59.6	42.7	3	11.4	86.8	7.5	83.6	108.1
2010	123	16	1	1	7.64	56	2010-06-23	0.1	0.1	0.2	11	0	48.6	23.6	14.6	4.5	0.7	0	2.3	0.2	11.2	48.6	38.2	5.2	2.3	0.4	59.6	42.7	3	11.4	86.8	7.5	83.6	108.1
2010	128	30	23	14	8.08	62	2010-06-23	0.1	0.1	0.2	11	0	48.6	23.6	14.6	4.5	0.7	0	2.3	0.2	11.2	48.6	38.2	5.2	2.3	0.4	59.6	42.7	3	11.4	86.8	7.5	83.6	108.1
2010	129	68.3	36.7	60	6.43	70	2010-06-23	0.1	0.1	0.2	11	0	48.6	23.6	14.6	4.5	0.7	0	2.3	0.2	11.2	48.6	38.2	5.2	2.3	0.4	59.6	42.7	3	11.4	86.8	7.5	83.6	108.1
2010	3	25	1	7	6.26	67	2010-06-25	0.1	0.1	0.1	0.1	0.2	11	0	48.6	23.6	14.6	4.5	0.7	0.2	0.2	11.2	48.6	38.2	5.2	0.3	11.3	72.2	19.8	0.4	59.8	43.4	11.6	105.9
2010	12	85	1	2	7.99	61	2010-06-25	0.1	0.1	0.1	0.1	0.2	11	0	48.6	23.6	14.6	4.5	0.7	0.2	0.2	11.2	48.6	38.2	5.2	0.3	11.3	72.2	19.8	0.4	59.8	43.4	11.6	105.9
2010	20	32	0	1	8.5	55	2010-06-25	0.1	0.1	0.1	0.1	0.2	11	0	48.6	23.6	14.6	4.5	0.7	0.2	0.2	11.2	48.6	38.2	5.2	0.3	11.3	72.2	19.8	0.4	59.8	43.4	11.6	105.9
2010	32	79	0	19	7.2	58	2010-06-25	0.1	0.1	0.1	0.1	0.2	11	0	48.6	23.6	14.6	4.5	0.7	0.2	0.2	11.2	48.6	38.2	5.2	0.3	11.3	72.2	19.8	0.4	59.8	43.4	11.6	105.9
2010	48	67	28	24	8.52	69	2010-06-25	0.1	0.1	0.1	0.1	0.2	11	0	48.6	23.6	14.6	4.5	0.7	0.2	0.2	11.2	48.6	38.2	5.2	0.3	11.3	72.2	19.8	0.4	59.8	43.4	11.6	105.9
2010	59	81	9	12	6.3	62	2010-06-25	0.1	0.1	0.1	0.1	0.2	11	0	48.6	23.6	14.6	4.5	0.7	0.2	0.2	11.2	48.6	38.2	5.2	0.3	11.3	72.2	19.8	0.4	59.8	43.4	11.6	105.9
2010	60	10	11	3	6.94	53	2010-06-25	0.1	0.1	0.1	0.1	0.2	11	0	48.6	23.6	14.6	4.5	0.7	0.2	0.2	11.2	48.6	38.2	5.2	0.3	11.3	72.2	19.8	0.4	59.8	43.4	11.6	105.9
2010	91	53	8	10	8.52	62	2010-06-25	0.1	0.1	0.1	0.1	0.2	11	0	48.6	23.6	14.6	4.5	0.7	0.2	0.2	11.2	48.6	38.2	5.2	0.3	11.3	72.2	19.8	0.4	59.8	43.4	11.6	105.9
2010	45	60	0	0	7.2	65	2010-06-29	0.4	0.1	0.1	0.1	0.1	0.1	0.1	0.1	0.2	11	0	48.6	0.5	0.2	0.2	0.2	11.2	48.6	0.6	0.3	0.4	59.6	0.7	0.4	59.8	1	99.1
2010	56	87	27	7	7.61	72	2010-07-01	0	0	0.4	0.1	0.1	0.1	0.1	0.1	0.1	0.1	0.2	11	0	0.5	0.2	0.2	0.2	11.2	0.4	0.3	0.3	11.3	0.5	0.4	11.4	0.8	60.9
2010	22
2010	29
2010	31
2010	85	52	8	5	6.44	61
2010	87
2010	114
2009	19	0	0	1	6.554	64	2009-06-05	0	0	0	0	0	0	0.1	0.1	0.1	1.7	2.6	0	0	0	0	0.2	1.8	2.6	0	0	0.3	4.3	0	0.2	4.4	0.1	4.8
2009	26	6.25	0	0	6.658	56	2009-06-05	0	0	0	0	0	0	0.1	0.1	0.1	1.7	2.6	0	0	0	0	0.2	1.8	2.6	0	0	0.3	4.3	0	0.2	4.4	0.1	4.8
2009	41	0	0	4.3	8.82	60	2009-06-05	0	0	0	0	0	0	0.1	0.1	0.1	1.7	2.6	0	0	0	0	0.2	1.8	2.6	0	0	0.3	4.3	0	0.2	4.4	0.1	4.8
2009	46	0	0	1	8	68	2009-06-05	0	0	0	0	0	0	0.1	0.1	0.1	1.7	2.6	0	0	0	0	0.2	1.8	2.6	0	0	0.3	4.3	0	0.2	4.4	0.1	4.8
2009	49	0	0	0	7.76	65	2009-06-05	0	0	0	0	0	0	0.1	0.1	0.1	1.7	2.6	0	0	0	0	0.2	1.8	2.6	0	0	0.3	4.3	0	0.2	4.4	0.1	4.8
2009	62	0	1.7	1.8	10.2	64	2009-06-05	0	0	0	0	0	0	0.1	0.1	0.1	1.7	2.6	0	0	0	0	0.2	1.8	2.6	0	0	0.3	4.3	0	0.2	4.4	0.1	4.8
2009	63	0	0	0	6	59	2009-06-05	0	0	0	0	0	0	0.1	0.1	0.1	1.7	2.6	0	0	0	0	0.2	1.8	2.6	0	0	0.3	4.3	0	0.2	4.4	0.1	4.8
2009	64	0	0	0	7.6	68	2009-06-05	0	0	0	0	0	0	0.1	0.1	0.1	1.7	2.6	0	0	0	0	0.2	1.8	2.6	0	0	0.3	4.3	0	0.2	4.4	0.1	4.8
2009	65	0	2.3	0	8.76	61	2009-06-05	0	0	0	0	0	0	0.1	0.1	0.1	1.7	2.6	0	0	0	0	0.2	1.8	2.6	0	0	0.3	4.3	0	0.2	4.4	0.1	4.8
2009	69	0	0	4	8.56	60	2009-06-05	0	0	0	0	0	0	0.1	0.1	0.1	1.7	2.6	0	0	0	0	0.2	1.8	2.6	0	0	0.3	4.3	0	0.2	4.4	0.1	4.8
2009	76	5	0	0	5.28	64	2009-06-05	0	0	0	0	0	0	0.1	0.1	0.1	1.7	2.6	0	0	0	0	0.2	1.8	2.6	0	0	0.3	4.3	0	0.2	4.4	0.1	4.8
2009	83	0	0.5	0	7.8	69	2009-06-05	0	0	0	0	0	0	0.1	0.1	0.1	1.7	2.6	0	0	0	0	0.2	1.8	2.6	0	0	0.3	4.3	0	0.2	4.4	0.1	4.8
2009	108	5	0	2	7.96	61	2009-06-05	0	0	0	0	0	0	0.1	0.1	0.1	1.7	2.6	0	0	0	0	0.2	1.8	2.6	0	0	0.3	4.3	0	0.2	4.4	0.1	4.8
2009	120	1	0	0	7.8	66	2009-06-05	0	0	0	0	0	0	0.1	0.1	0.1	1.7	2.6	0	0	0	0	0.2	1.8	2.6	0	0	0.3	4.3	0	0.2	4.4	0.1	4.8
2009	126	0	0	0	9.7	66	2009-06-05	0	0	0	0	0	0	0.1	0.1	0.1	1.7	2.6	0	0	0	0	0.2	1.8	2.6	0	0	0.3	4.3	0	0.2	4.4	0.1	4.8
2009	6	1	0	4	11.11	48	2009-06-08	0.5	19	8	0	0	0	0	0	0	0.1	0.1	0.1	19.5	8	0	0	0.1	0.2	27.5	0	0	0.3	27.5	0	0.3	27.5	32.1
2009	13	5	3	0	7.304	61	2009-06-08	0.5	19	8	0	0	0	0	0	0	0.1	0.1	0.1	19.5	8	0	0	0.1	0.2	27.5	0	0	0.3	27.5	0	0.3	27.5	32.1
2009	14	5.3	0	1.3	9.528	56	2009-06-08	0.5	19	8	0	0	0	0	0	0	0.1	0.1	0.1	19.5	8	0	0	0.1	0.2	27.5	0	0	0.3	27.5	0	0.3	27.5	32.1
2009	39	1	12	3	7.818	74	2009-06-09	0.7	0.5	19	8	0	0	0	0	0	0	0.1	0.1	1.2	27	0	0	0	0.2	20.2	8	0	0.2	28.2	0	0.2	28.2	30.2
2009	42	2	0	1	7.5	73	2009-06-09	0.7	0.5	19	8	0	0	0	0	0	0	0.1	0.1	1.2	27	0	0	0	0.2	20.2	8	0	0.2	28.2	0	0.2	28.2	30.2
2009	44	1	0	0	6.598	67	2009-06-09	0.7	0.5	19	8	0	0	0	0	0	0	0.1	0.1	1.2	27	0	0	0	0.2	20.2	8	0	0.2	28.2	0	0.2	28.2	30.2
2009	47	3	0	3	10.12	55	2009-06-09	0.7	0.5	19	8	0	0	0	0	0	0	0.1	0.1	1.2	27	0	0	0	0.2	20.2	8	0	0.2	28.2	0	0.2	28.2	30.2
2009	48	2	0	0	7.968	76	2009-06-09	0.7	0.5	19	8	0	0	0	0	0	0	0.1	0.1	1.2	27	0	0	0	0.2	20.2	8	0	0.2	28.2	0	0.2	28.2	30.2
2009	50	4	4	2	9.418	56	2009-06-09	0.7	0.5	19	8	0	0	0	0	0	0	0.1	0.1	1.2	27	0	0	0	0.2	20.2	8	0	0.2	28.2	0	0.2	28.2	30.2
2009	51	4.3	6.4	0	9.9	60	2009-06-09	0.7	0.5	19	8	0	0	0	0	0	0	0.1	0.1	1.2	27	0	0	0	0.2	20.2	8	0	0.2	28.2	0	0.2	28.2	30.2
2009	53	0	0	0	6.24	66	2009-06-09	0.7	0.5	19	8	0	0	0	0	0	0	0.1	0.1	1.2	27	0	0	0	0.2	20.2	8	0	0.2	28.2	0	0.2	28.2	30.2
2009	55	2	0	1	8.592	67	2009-06-09	0.7	0.5	19	8	0	0	0	0	0	0	0.1	0.1	1.2	27	0	0	0	0.2	20.2	8	0	0.2	28.2	0	0.2	28.2	30.2
2009	56	21.8	3.6	3.6	6.93	74	2009-06-09	0.7	0.5	19	8	0	0	0	0	0	0	0.1	0.1	1.2	27	0	0	0	0.2	20.2	8	0	0.2	28.2	0	0.2	28.2	30.2
2009	57	0	4.9	0	7.8	68	2009-06-09	0.7	0.5	19	8	0	0	0	0	0	0	0.1	0.1	1.2	27	0	0	0	0.2	20.2	8	0	0.2	28.2	0	0.2	28.2	30.2
2009	67	14	0	0	7.98	73	2009-06-09	0.7	0.5	19	8	0	0	0	0	0	0	0.1	0.1	1.2	27	0	0	0	0.2	20.2	8	0	0.2	28.2	0	0.2	28.2	30.2
2009	68	39	1	7	7.86	70	2009-06-09	0.7	0.5	19	8	0	0	0	0	0	0	0.1	0.1	1.2	27	0	0	0	0.2	20.2	8	0	0.2	28.2	0	0.2	28.2	30.2
2009	82	0	0	0	6.08	75	2009-06-09	0.7	0.5	19	8	0	0	0	0	0	0	0.1	0.1	1.2	27	0	0	0	0.2	20.2	8	0	0.2	28.2	0	0.2	28.2	30.2
2009	86	45	0	0	10.912	68	2009-06-09	0.7	0.5	19	8	0	0	0	0	0	0	0.1	0.1	1.2	27	0	0	0	0.2	20.2	8	0	0.2	28.2	0	0.2	28.2	30.2
2009	91	9	6	0		46	2009-06-09	0.7	0.5	19	8	0	0	0	0	0	0	0.1	0.1	1.2	27	0	0	0	0.2	20.2	8	0	0.2	28.2	0	0.2	28.2	30.2
2009	100	4.8	0	0	8.7	64	2009-06-09	0.7	0.5	19	8	0	0	0	0	0	0	0.1	0.1	1.2	27	0	0	0	0.2	20.2	8	0	0.2	28.2	0	0.2	28.2	30.2
2009	102	0	1	1	8.84	54	2009-06-09	0.7	0.5	19	8	0	0	0	0	0	0	0.1	0.1	1.2	27	0	0	0	0.2	20.2	8	0	0.2	28.2	0	0.2	28.2	30.2
2009	111	4	0	1	7.56	69	2009-06-09	0.7	0.5	19	8	0	0	0	0	0	0	0.1	0.1	1.2	27	0	0	0	0.2	20.2	8	0	0.2	28.2	0	0.2	28.2	30.2
2009	112	0	0	0	6.68	80	2009-06-09	0.7	0.5	19	8	0	0	0	0	0	0	0.1	0.1	1.2	27	0	0	0	0.2	20.2	8	0	0.2	28.2	0	0.2	28.2	30.2
2009	124	9	0	0	7.28	65	2009-06-09	0.7	0.5	19	8	0	0	0	0	0	0	0.1	0.1	1.2	27	0	0	0	0.2	20.2	8	0	0.2	28.2	0	0.2	28.2	30.2
2009	128	0	0	0	6.24	70	2009-06-09	0.7	0.5	19	8	0	0	0	0	0	0	0.1	0.1	1.2	27	0	0	0	0.2	20.2	8	0	0.2	28.2	0	0.2	28.2	30.2
2009	1	15	18	6	7.88	61	2009-06-17	0.1	3	6.4	0.1	0.1	0.3	2.2	0	0.7	0.5	19	8	3.1	6.5	0.4	2.2	1.2	27	9.5	0.5	2.9	27.5	9.6	2.6	28.2	12.2	40.4
2009	2	10	6	2	11.13	72	2009-06-17	0.1	3	6.4	0.1	0.1	0.3	2.2	0	0.7	0.5	19	8	3.1	6.5	0.4	2.2	1.2	27	9.5	0.5	2.9	27.5	9.6	2.6	28.2	12.2	40.4
2009	4	24	30	4	9.48	65	2009-06-17	0.1	3	6.4	0.1	0.1	0.3	2.2	0	0.7	0.5	19	8	3.1	6.5	0.4	2.2	1.2	27	9.5	0.5	2.9	27.5	9.6	2.6	28.2	12.2	40.4
2009	5	6	42	0	10.08	73	2009-06-17	0.1	3	6.4	0.1	0.1	0.3	2.2	0	0.7	0.5	19	8	3.1	6.5	0.4	2.2	1.2	27	9.5	0.5	2.9	27.5	9.6	2.6	28.2	12.2	40.4
2009	7	7	1	0	10.76	52	2009-06-17	0.1	3	6.4	0.1	0.1	0.3	2.2	0	0.7	0.5	19	8	3.1	6.5	0.4	2.2	1.2	27	9.5	0.5	2.9	27.5	9.6	2.6	28.2	12.2	40.4
2009	10	1	1	0	9.08	61	2009-06-17	0.1	3	6.4	0.1	0.1	0.3	2.2	0	0.7	0.5	19	8	3.1	6.5	0.4	2.2	1.2	27	9.5	0.5	2.9	27.5	9.6	2.6	28.2	12.2	40.4
2009	12	32	2	2	8.2	65	2009-06-17	0.1	3	6.4	0.1	0.1	0.3	2.2	0	0.7	0.5	19	8	3.1	6.5	0.4	2.2	1.2	27	9.5	0.5	2.9	27.5	9.6	2.6	28.2	12.2	40.4
2009	15	8	1	0	6	68	2009-06-17	0.1	3	6.4	0.1	0.1	0.3	2.2	0	0.7	0.5	19	8	3.1	6.5	0.4	2.2	1.2	27	9.5	0.5	2.9	27.5	9.6	2.6	28.2	12.2	40.4
2009	17	35	3	0	8.84	71	2009-06-17	0.1	3	6.4	0.1	0.1	0.3	2.2	0	0.7	0.5	19	8	3.1	6.5	0.4	2.2	1.2	27	9.5	0.5	2.9	27.5	9.6	2.6	28.2	12.2	40.4
2009	18	15	0	0	10.8	56	2009-06-17	0.1	3	6.4	0.1	0.1	0.3	2.2	0	0.7	0.5	19	8	3.1	6.5	0.4	2.2	1.2	27	9.5	0.5	2.9	27.5	9.6	2.6	28.2	12.2	40.4
2009	20	8.3	0	0	12.1	59	2009-06-17	0.1	3	6.4	0.1	0.1	0.3	2.2	0	0.7	0.5	19	8	3.1	6.5	0.4	2.2	1.2	27	9.5	0.5	2.9	27.5	9.6	2.6	28.2	12.2	40.4
2009	21	13	22	1	9.2	67	2009-06-17	0.1	3	6.4	0.1	0.1	0.3	2.2	0	0.7	0.5	19	8	3.1	6.5	0.4	2.2	1.2	27	9.5	0.5	2.9	27.5	9.6	2.6	28.2	12.2	40.4
2009	22	17	2	1	8.66	52	2009-06-17	0.1	3	6.4	0.1	0.1	0.3	2.2	0	0.7	0.5	19	8	3.1	6.5	0.4	2.2	1.2	27	9.5	0.5	2.9	27.5	9.6	2.6	28.2	12.2	40.4
2009	23	3	0	0	8.83	50	2009-06-17	0.1	3	6.4	0.1	0.1	0.3	2.2	0	0.7	0.5	19	8	3.1	6.5	0.4	2.2	1.2	27	9.5	0.5	2.9	27.5	9.6	2.6	28.2	12.2	40.4
2009	24	9.2	0	2	10.44	55	2009-06-17	0.1	3	6.4	0.1	0.1	0.3	2.2	0	0.7	0.5	19	8	3.1	6.5	0.4	2.2	1.2	27	9.5	0.5	2.9	27.5	9.6	2.6	28.2	12.2	40.4
2009	25	0	0	2	8	69	2009-06-17	0.1	3	6.4	0.1	0.1	0.3	2.2	0	0.7	0.5	19	8	3.1	6.5	0.4	2.2	1.2	27	9.5	0.5	2.9	27.5	9.6	2.6	28.2	12.2	40.4
2009	27	5	0	0	12.4	74	2009-06-17	0.1	3	6.4	0.1	0.1	0.3	2.2	0	0.7	0.5	19	8	3.1	6.5	0.4	2.2	1.2	27	9.5	0.5	2.9	27.5	9.6	2.6	28.2	12.2	40.4
2009	28	12	12	4	10.4	71	2009-06-17	0.1	3	6.4	0.1	0.1	0.3	2.2	0	0.7	0.5	19	8	3.1	6.5	0.4	2.2	1.2	27	9.5	0.5	2.9	27.5	9.6	2.6	28.2	12.2	40.4
2009	30	31.25	0	0	8.88	63	2009-06-17	0.1	3	6.4	0.1	0.1	0.3	2.2	0	0.7	0.5	19	8	3.1	6.5	0.4	2.2	1.2	27	9.5	0.5	2.9	27.5	9.6	2.6	28.2	12.2	40.4
2009	31	16	3	11	9.96	75	2009-06-17	0.1	3	6.4	0.1	0.1	0.3	2.2	0	0.7	0.5	19	8	3.1	6.5	0.4	2.2	1.2	27	9.5	0.5	2.9	27.5	9.6	2.6	28.2	12.2	40.4
2009	32	73.1	0	0	9.08	62	2009-06-17	0.1	3	6.4	0.1	0.1	0.3	2.2	0	0.7	0.5	19	8	3.1	6.5	0.4	2.2	1.2	27	9.5	0.5	2.9	27.5	9.6	2.6	28.2	12.2	40.4
2009	33	41.2	19.1	0	11.92	67	2009-06-17	0.1	3	6.4	0.1	0.1	0.3	2.2	0	0.7	0.5	19	8	3.1	6.5	0.4	2.2	1.2	27	9.5	0.5	2.9	27.5	9.6	2.6	28.2	12.2	40.4
2009	35	20	11	3	10.56	70	2009-06-17	0.1	3	6.4	0.1	0.1	0.3	2.2	0	0.7	0.5	19	8	3.1	6.5	0.4	2.2	1.2	27	9.5	0.5	2.9	27.5	9.6	2.6	28.2	12.2	40.4
2009	36	1	3	1	7.8	72	2009-06-17	0.1	3	6.4	0.1	0.1	0.3	2.2	0	0.7	0.5	19	8	3.1	6.5	0.4	2.2	1.2	27	9.5	0.5	2.9	27.5	9.6	2.6	28.2	12.2	40.4
2009	37	2.2	22.2	11.1	10	67	2009-06-17	0.1	3	6.4	0.1	0.1	0.3	2.2	0	0.7	0.5	19	8	3.1	6.5	0.4	2.2	1.2	27	9.5	0.5	2.9	27.5	9.6	2.6	28.2	12.2	40.4
2009	43	3	25	3	6.14	53	2009-06-17	0.1	3	6.4	0.1	0.1	0.3	2.2	0	0.7	0.5	19	8	3.1	6.5	0.4	2.2	1.2	27	9.5	0.5	2.9	27.5	9.6	2.6	28.2	12.2	40.4
2009	45	17	2	1	9.08	62	2009-06-18	0.1	0.1	3	6.4	0.1	0.1	0.3	2.2	0	0.7	0.5	19	0.2	9.4	0.2	2.5	0.7	19.5	3.2	6.6	2.5	20.2	9.6	2.7	20.2	10.1	40.5
2009	52	34	0	0	8.24	76	2009-06-18	0.1	0.1	3	6.4	0.1	0.1	0.3	2.2	0	0.7	0.5	19	0.2	9.4	0.2	2.5	0.7	19.5	3.2	6.6	2.5	20.2	9.6	2.7	20.2	10.1	40.5
2009	54	15.625	0	1.5625	11.68	52	2009-06-18	0.1	0.1	3	6.4	0.1	0.1	0.3	2.2	0	0.7	0.5	19	0.2	9.4	0.2	2.5	0.7	19.5	3.2	6.6	2.5	20.2	9.6	2.7	20.2	10.1	40.5
2009	58	42	10	0	9.44	67	2009-06-18	0.1	0.1	3	6.4	0.1	0.1	0.3	2.2	0	0.7	0.5	19	0.2	9.4	0.2	2.5	0.7	19.5	3.2	6.6	2.5	20.2	9.6	2.7	20.2	10.1	40.5
2009	59	37	4	2	8.88	73	2009-06-18	0.1	0.1	3	6.4	0.1	0.1	0.3	2.2	0	0.7	0.5	19	0.2	9.4	0.2	2.5	0.7	19.5	3.2	6.6	2.5	20.2	9.6	2.7	20.2	10.1	40.5
2009	61	5	3	1	8.6	64	2009-06-18	0.1	0.1	3	6.4	0.1	0.1	0.3	2.2	0	0.7	0.5	19	0.2	9.4	0.2	2.5	0.7	19.5	3.2	6.6	2.5	20.2	9.6	2.7	20.2	10.1	40.5
2009	66	4	16	2	10.472	63	2009-06-18	0.1	0.1	3	6.4	0.1	0.1	0.3	2.2	0	0.7	0.5	19	0.2	9.4	0.2	2.5	0.7	19.5	3.2	6.6	2.5	20.2	9.6	2.7	20.2	10.1	40.5
2009	70	10	0	0	11.75	61	2009-06-18	0.1	0.1	3	6.4	0.1	0.1	0.3	2.2	0	0.7	0.5	19	0.2	9.4	0.2	2.5	0.7	19.5	3.2	6.6	2.5	20.2	9.6	2.7	20.2	10.1	40.5
2009	71	1	5	7	10.218	64	2009-06-18	0.1	0.1	3	6.4	0.1	0.1	0.3	2.2	0	0.7	0.5	19	0.2	9.4	0.2	2.5	0.7	19.5	3.2	6.6	2.5	20.2	9.6	2.7	20.2	10.1	40.5
2009	72	8	9	0	9.72	41	2009-06-18	0.1	0.1	3	6.4	0.1	0.1	0.3	2.2	0	0.7	0.5	19	0.2	9.4	0.2	2.5	0.7	19.5	3.2	6.6	2.5	20.2	9.6	2.7	20.2	10.1	40.5
2009	73	7	5	0	7.86	78	2009-06-18	0.1	0.1	3	6.4	0.1	0.1	0.3	2.2	0	0.7	0.5	19	0.2	9.4	0.2	2.5	0.7	19.5	3.2	6.6	2.5	20.2	9.6	2.7	20.2	10.1	40.5
2009	74	16	6	7	8.84	75	2009-06-18	0.1	0.1	3	6.4	0.1	0.1	0.3	2.2	0	0.7	0.5	19	0.2	9.4	0.2	2.5	0.7	19.5	3.2	6.6	2.5	20.2	9.6	2.7	20.2	10.1	40.5
2009	75	0	10.7	0	9.92	63	2009-06-18	0.1	0.1	3	6.4	0.1	0.1	0.3	2.2	0	0.7	0.5	19	0.2	9.4	0.2	2.5	0.7	19.5	3.2	6.6	2.5	20.2	9.6	2.7	20.2	10.1	40.5
2009	77	2	0	0	8.6		2009-06-18	0.1	0.1	3	6.4	0.1	0.1	0.3	2.2	0	0.7	0.5	19	0.2	9.4	0.2	2.5	0.7	19.5	3.2	6.6	2.5	20.2	9.6	2.7	20.2	10.1	40.5
2009	78	0	0	12.5	10.75	65	2009-06-18	0.1	0.1	3	6.4	0.1	0.1	0.3	2.2	0	0.7	0.5	19	0.2	9.4	0.2	2.5	0.7	19.5	3.2	6.6	2.5	20.2	9.6	2.7	20.2	10.1	40.5
2009	80	1.1	0	1.1	10.83	70	2009-06-18	0.1	0.1	3	6.4	0.1	0.1	0.3	2.2	0	0.7	0.5	19	0.2	9.4	0.2	2.5	0.7	19.5	3.2	6.6	2.5	20.2	9.6	2.7	20.2	10.1	40.5
2009	81	1.3	0	1.3	8.178	55	2009-06-18	0.1	0.1	3	6.4	0.1	0.1	0.3	2.2	0	0.7	0.5	19	0.2	9.4	0.2	2.5	0.7	19.5	3.2	6.6	2.5	20.2	9.6	2.7	20.2	10.1	40.5
2009	84	0	0	0	7.56	62	2009-06-18	0.1	0.1	3	6.4	0.1	0.1	0.3	2.2	0	0.7	0.5	19	0.2	9.4	0.2	2.5	0.7	19.5	3.2	6.6	2.5	20.2	9.6	2.7	20.2	10.1	40.5
2009	85	7	1	1	5.2	86	2009-06-18	0.1	0.1	3	6.4	0.1	0.1	0.3	2.2	0	0.7	0.5	19	0.2	9.4	0.2	2.5	0.7	19.5	3.2	6.6	2.5	20.2	9.6	2.7	20.2	10.1	40.5
2009	87	1.5	0	0	10.36	62	2009-06-18	0.1	0.1	3	6.4	0.1	0.1	0.3	2.2	0	0.7	0.5	19	0.2	9.4	0.2	2.5	0.7	19.5	3.2	6.6	2.5	20.2	9.6	2.7	20.2	10.1	40.5
2009	88	0	2.5	0	11.05	63	2009-06-18	0.1	0.1	3	6.4	0.1	0.1	0.3	2.2	0	0.7	0.5	19	0.2	9.4	0.2	2.5	0.7	19.5	3.2	6.6	2.5	20.2	9.6	2.7	20.2	10.1	40.5
2009	89	11	1	0	9.46	59	2009-06-18	0.1	0.1	3	6.4	0.1	0.1	0.3	2.2	0	0.7	0.5	19	0.2	9.4	0.2	2.5	0.7	19.5	3.2	6.6	2.5	20.2	9.6	2.7	20.2	10.1	40.5
2009	90	0	7.1	0	10.4	59	2009-06-18	0.1	0.1	3	6.4	0.1	0.1	0.3	2.2	0	0.7	0.5	19	0.2	9.4	0.2	2.5	0.7	19.5	3.2	6.6	2.5	20.2	9.6	2.7	20.2	10.1	40.5
2009	92	1	1	0	9.026	71	2009-06-18	0.1	0.1	3	6.4	0.1	0.1	0.3	2.2	0	0.7	0.5	19	0.2	9.4	0.2	2.5	0.7	19.5	3.2	6.6	2.5	20.2	9.6	2.7	20.2	10.1	40.5
2009	93	0	0	3	7.26	75	2009-06-18	0.1	0.1	3	6.4	0.1	0.1	0.3	2.2	0	0.7	0.5	19	0.2	9.4	0.2	2.5	0.7	19.5	3.2	6.6	2.5	20.2	9.6	2.7	20.2	10.1	40.5
2009	99	8	11	0	8.92	68	2009-06-18	0.1	0.1	3	6.4	0.1	0.1	0.3	2.2	0	0.7	0.5	19	0.2	9.4	0.2	2.5	0.7	19.5	3.2	6.6	2.5	20.2	9.6	2.7	20.2	10.1	40.5
2009	103	8	0	1	10.36	57	2009-06-18	0.1	0.1	3	6.4	0.1	0.1	0.3	2.2	0	0.7	0.5	19	0.2	9.4	0.2	2.5	0.7	19.5	3.2	6.6	2.5	20.2	9.6	2.7	20.2	10.1	40.5
2009	105	7	0	1	6.8	59	2009-06-18	0.1	0.1	3	6.4	0.1	0.1	0.3	2.2	0	0.7	0.5	19	0.2	9.4	0.2	2.5	0.7	19.5	3.2	6.6	2.5	20.2	9.6	2.7	20.2	10.1	40.5
2009	106	2	7	1	8.8	70	2009-06-18	0.1	0.1	3	6.4	0.1	0.1	0.3	2.2	0	0.7	0.5	19	0.2	9.4	0.2	2.5	0.7	19.5	3.2	6.6	2.5	20.2	9.6	2.7	20.2	10.1	40.5
2009	107	1	6	2	9.96	72	2009-06-18	0.1	0.1	3	6.4	0.1	0.1	0.3	2.2	0	0.7	0.5	19	0.2	9.4	0.2	2.5	0.7	19.5	3.2	6.6	2.5	20.2	9.6	2.7	20.2	10.1	40.5
2009	109	1	0	0	7.268	80	2009-06-18	0.1	0.1	3	6.4	0.1	0.1	0.3	2.2	0	0.7	0.5	19	0.2	9.4	0.2	2.5	0.7	19.5	3.2	6.6	2.5	20.2	9.6	2.7	20.2	10.1	40.5
2009	110	6	17	2	9.64	50	2009-06-18	0.1	0.1	3	6.4	0.1	0.1	0.3	2.2	0	0.7	0.5	19	0.2	9.4	0.2	2.5	0.7	19.5	3.2	6.6	2.5	20.2	9.6	2.7	20.2	10.1	40.5
2009	113	19	1	1	9.16	53	2009-06-18	0.1	0.1	3	6.4	0.1	0.1	0.3	2.2	0	0.7	0.5	19	0.2	9.4	0.2	2.5	0.7	19.5	3.2	6.6	2.5	20.2	9.6	2.7	20.2	10.1	40.5
2009	114	3.9	6.5	0	9.92	65	2009-06-18	0.1	0.1	3	6.4	0.1	0.1	0.3	2.2	0	0.7	0.5	19	0.2	9.4	0.2	2.5	0.7	19.5	3.2	6.6	2.5	20.2	9.6	2.7	20.2	10.1	40.5
2009	115	0	1	0	9.96	60	2009-06-18	0.1	0.1	3	6.4	0.1	0.1	0.3	2.2	0	0.7	0.5	19	0.2	9.4	0.2	2.5	0.7	19.5	3.2	6.6	2.5	20.2	9.6	2.7	20.2	10.1	40.5
2009	116	7.7	2.2	5.5	10.4	65	2009-06-18	0.1	0.1	3	6.4	0.1	0.1	0.3	2.2	0	0.7	0.5	19	0.2	9.4	0.2	2.5	0.7	19.5	3.2	6.6	2.5	20.2	9.6	2.7	20.2	10.1	40.5
2009	117	36	1	3	11.24	50	2009-06-18	0.1	0.1	3	6.4	0.1	0.1	0.3	2.2	0	0.7	0.5	19	0.2	9.4	0.2	2.5	0.7	19.5	3.2	6.6	2.5	20.2	9.6	2.7	20.2	10.1	40.5
2009	118	4	0	4	10.62	64	2009-06-18	0.1	0.1	3	6.4	0.1	0.1	0.3	2.2	0	0.7	0.5	19	0.2	9.4	0.2	2.5	0.7	19.5	3.2	6.6	2.5	20.2	9.6	2.7	20.2	10.1	40.5
2009	3	3	4	2	6.132	69	2009-06-22	0.1	0.1	0	0	0.1	0.1	3	6.4	0.1	0.1	0.3	2.2	0.2	0	0.2	9.4	0.2	2.5	0.2	0.2	9.5	2.6	0.2	9.6	2.7	3.4	13.2
2009	60	0	0	1	8.88	49	2009-06-22	0.1	0.1	0	0	0.1	0.1	3	6.4	0.1	0.1	0.3	2.2	0.2	0	0.2	9.4	0.2	2.5	0.2	0.2	9.5	2.6	0.2	9.6	2.7	3.4	13.2
2009	119	14	2	1	10.12	66	2009-06-22	0.1	0.1	0	0	0.1	0.1	3	6.4	0.1	0.1	0.3	2.2	0.2	0	0.2	9.4	0.2	2.5	0.2	0.2	9.5	2.6	0.2	9.6	2.7	3.4	13.2
2009	121	0	0	0	8.936	67	2009-06-22	0.1	0.1	0	0	0.1	0.1	3	6.4	0.1	0.1	0.3	2.2	0.2	0	0.2	9.4	0.2	2.5	0.2	0.2	9.5	2.6	0.2	9.6	2.7	3.4	13.2
2009	122	10.7	0	2.13	9.96	60	2009-06-22	0.1	0.1	0	0	0.1	0.1	3	6.4	0.1	0.1	0.3	2.2	0.2	0	0.2	9.4	0.2	2.5	0.2	0.2	9.5	2.6	0.2	9.6	2.7	3.4	13.2
2009	123	1	2	0	10.8	56	2009-06-22	0.1	0.1	0	0	0.1	0.1	3	6.4	0.1	0.1	0.3	2.2	0.2	0	0.2	9.4	0.2	2.5	0.2	0.2	9.5	2.6	0.2	9.6	2.7	3.4	13.2
2009	125	2.5	0	2.5	6.48	61	2009-06-25	0	0	0	0.1	0.1	0	0	0.1	0.1	3	6.4	0.1	0	0.1	0.1	0.1	3.1	6.5	0	0.2	0.2	9.5	0.1	0.2	9.6	0.2	10.3
2009	16
2009	29
2009	94
2009	95
2009	101
2009	129

## Sheet: FxX model
An	Cultivar	PE	SE	FS	FW	FF	date	JAM1	JAM2	JAM3	JAM4	JAM5	JAM6	JAM7	JAM8	JAM9	JAM10	JAM11	JAM12	JAM1_2	JAM3_4	JAM5_6	JAM7_8	JAM9_10	JAM11_12	JAM1_3	JAM4_6	JAM7__9	JAM10_12	JAM1_4	JAM5_8	JAM9_12	SEM1	SEM2
2013	77	10	14	26	8.04	75	2013-05-30	7	12.5	7.5	0	0.5	5.5	2	0	12.5	3.5	0	7.5	19.5	7.5	6	2	16	7.5	27	6	14.5	11	27	8	23.5	35	61
2013	89	14	28	26	7.48	67	2013-05-30	7	12.5	7.5	0	0.5	5.5	2	0	12.5	3.5	0	7.5	19.5	7.5	6	2	16	7.5	27	6	14.5	11	27	8	23.5	35	61
2013	104	16	6	36	7.2	63	2013-05-30	7	12.5	7.5	0	0.5	5.5	2	0	12.5	3.5	0	7.5	19.5	7.5	6	2	16	7.5	27	6	14.5	11	27	8	23.5	35	61
2013	17	6	32	8	6.32	53	2013-06-03	0	0	0	13	7	12.5	7.5	0	0.5	5.5	2	0	0	13	19.5	7.5	6	2	0	32.5	8	7.5	13	27	8	40	64
2013	22	48	72	78	7.68	43	2013-06-03	0	0	0	13	7	12.5	7.5	0	0.5	5.5	2	0	0	13	19.5	7.5	6	2	0	32.5	8	7.5	13	27	8	40	64
2013	37	10	70	12	6.08	41	2013-06-03	0	0	0	13	7	12.5	7.5	0	0.5	5.5	2	0	0	13	19.5	7.5	6	2	0	32.5	8	7.5	13	27	8	40	64
2013	59	6	28	56	8.2	42	2013-06-03	0	0	0	13	7	12.5	7.5	0	0.5	5.5	2	0	0	13	19.5	7.5	6	2	0	32.5	8	7.5	13	27	8	40	64
2013	91	2	6	18	6.92	51	2013-06-03	0	0	0	13	7	12.5	7.5	0	0.5	5.5	2	0	0	13	19.5	7.5	6	2	0	32.5	8	7.5	13	27	8	40	64
2013	2	10	10	30	7.4	45	2013-06-06	0	0	0	0	0	0	13	7	12.5	7.5	0	0.5	0	0	0	20	20	0.5	0	0	32.5	8	0	20	20.5	13	48
2013	32	6	16	46	6.6	47	2013-06-06	0	0	0	0	0	0	13	7	12.5	7.5	0	0.5	0	0	0	20	20	0.5	0	0	32.5	8	0	20	20.5	13	48
2013	38	8	36	66	10.7	53	2013-06-06	0	0	0	0	0	0	13	7	12.5	7.5	0	0.5	0	0	0	20	20	0.5	0	0	32.5	8	0	20	20.5	13	48
2013	57	54	78	46	9.1	45	2013-06-06	0	0	0	0	0	0	13	7	12.5	7.5	0	0.5	0	0	0	20	20	0.5	0	0	32.5	8	0	20	20.5	13	48
2013	84	20	18	28	8.64	44	2013-06-06	0	0	0	0	0	0	13	7	12.5	7.5	0	0.5	0	0	0	20	20	0.5	0	0	32.5	8	0	20	20.5	13	48
2013	90	16	26	44	6.7	55	2013-06-06	0	0	0	0	0	0	13	7	12.5	7.5	0	0.5	0	0	0	20	20	0.5	0	0	32.5	8	0	20	20.5	13	48
2013	115	0	4	8	6.7	46	2013-06-06	0	0	0	0	0	0	13	7	12.5	7.5	0	0.5	0	0	0	20	20	0.5	0	0	32.5	8	0	20	20.5	13	48
2013	123	8	68	0	9.2	40	2013-06-06	0	0	0	0	0	0	13	7	12.5	7.5	0	0.5	0	0	0	20	20	0.5	0	0	32.5	8	0	20	20.5	13	48
2013	4	68	66	44	7.12	51	2013-06-10	1	39.5	0	0	0	0	0	0	0	0	13	7	40.5	0	0	0	0	20	40.5	0	0	20	40.5	0	20	40.5	80.5
2013	9	28	26	40	7.36		2013-06-10	1	39.5	0	0	0	0	0	0	0	0	13	7	40.5	0	0	0	0	20	40.5	0	0	20	40.5	0	20	40.5	80.5
2013	11	44	50	30	7.64	45	2013-06-10	1	39.5	0	0	0	0	0	0	0	0	13	7	40.5	0	0	0	0	20	40.5	0	0	20	40.5	0	20	40.5	80.5
2013	13	40	64	56	6.8	48	2013-06-10	1	39.5	0	0	0	0	0	0	0	0	13	7	40.5	0	0	0	0	20	40.5	0	0	20	40.5	0	20	40.5	80.5
2013	20	20	42	80	7.2	59	2013-06-10	1	39.5	0	0	0	0	0	0	0	0	13	7	40.5	0	0	0	0	20	40.5	0	0	20	40.5	0	20	40.5	80.5
2013	30	55	90	55	9.86	47	2013-06-10	1	39.5	0	0	0	0	0	0	0	0	13	7	40.5	0	0	0	0	20	40.5	0	0	20	40.5	0	20	40.5	80.5
2013	45	48	82	70	9.14	53	2013-06-10	1	39.5	0	0	0	0	0	0	0	0	13	7	40.5	0	0	0	0	20	40.5	0	0	20	40.5	0	20	40.5	80.5
2013	70	46	90	58	9.76	50	2013-06-10	1	39.5	0	0	0	0	0	0	0	0	13	7	40.5	0	0	0	0	20	40.5	0	0	20	40.5	0	20	40.5	80.5
2013	74	6	66	32	9.08	44	2013-06-10	1	39.5	0	0	0	0	0	0	0	0	13	7	40.5	0	0	0	0	20	40.5	0	0	20	40.5	0	20	40.5	80.5
2013	76	8	28	30	6.64	49	2013-06-10	1	39.5	0	0	0	0	0	0	0	0	13	7	40.5	0	0	0	0	20	40.5	0	0	20	40.5	0	20	40.5	80.5
2013	95	6	16	14	6.66	45	2013-06-10	1	39.5	0	0	0	0	0	0	0	0	13	7	40.5	0	0	0	0	20	40.5	0	0	20	40.5	0	20	40.5	80.5
2013	100	36	88	42	9.76	49	2013-06-10	1	39.5	0	0	0	0	0	0	0	0	13	7	40.5	0	0	0	0	20	40.5	0	0	20	40.5	0	20	40.5	80.5
2013	105	6	60	18	9	54	2013-06-10	1	39.5	0	0	0	0	0	0	0	0	13	7	40.5	0	0	0	0	20	40.5	0	0	20	40.5	0	20	40.5	80.5
2013	109	16	42	30	6.8	44	2013-06-10	1	39.5	0	0	0	0	0	0	0	0	13	7	40.5	0	0	0	0	20	40.5	0	0	20	40.5	0	20	40.5	80.5
2013	6	32	60	26	9.6	52	2013-06-13	0	0	1	1	39.5	0	0	0	0	0	0	0	0	2	39.5	0	0	0	1	40.5	0	0	2	39.5	0	41.5	54.5
2013	7	12	24	24	7.28	48	2013-06-13	0	0	1	1	39.5	0	0	0	0	0	0	0	0	2	39.5	0	0	0	1	40.5	0	0	2	39.5	0	41.5	54.5
2013	10	2	6	8	9.5	77	2013-06-13	0	0	1	1	39.5	0	0	0	0	0	0	0	0	2	39.5	0	0	0	1	40.5	0	0	2	39.5	0	41.5	54.5
2013	19	24	44	56	9.89	74	2013-06-13	0	0	1	1	39.5	0	0	0	0	0	0	0	0	2	39.5	0	0	0	1	40.5	0	0	2	39.5	0	41.5	54.5
2013	21	46	66	30	7.73	41	2013-06-13	0	0	1	1	39.5	0	0	0	0	0	0	0	0	2	39.5	0	0	0	1	40.5	0	0	2	39.5	0	41.5	54.5
2013	62	44	36	46	6.98	67	2013-06-13	0	0	1	1	39.5	0	0	0	0	0	0	0	0	2	39.5	0	0	0	1	40.5	0	0	2	39.5	0	41.5	54.5
2013	73	44	84	78	10.5	66	2013-06-13	0	0	1	1	39.5	0	0	0	0	0	0	0	0	2	39.5	0	0	0	1	40.5	0	0	2	39.5	0	41.5	54.5
2013	79	14	52	26	9.3	71	2013-06-13	0	0	1	1	39.5	0	0	0	0	0	0	0	0	2	39.5	0	0	0	1	40.5	0	0	2	39.5	0	41.5	54.5
2013	80	8	28	0	7.6	68	2013-06-13	0	0	1	1	39.5	0	0	0	0	0	0	0	0	2	39.5	0	0	0	1	40.5	0	0	2	39.5	0	41.5	54.5
2013	93	0	8	2	6.2	41	2013-06-13	0	0	1	1	39.5	0	0	0	0	0	0	0	0	2	39.5	0	0	0	1	40.5	0	0	2	39.5	0	41.5	54.5
2013	103	16	30	16	7.48	48	2013-06-13	0	0	1	1	39.5	0	0	0	0	0	0	0	0	2	39.5	0	0	0	1	40.5	0	0	2	39.5	0	41.5	54.5
2013	113	4	46	22	6.9	49	2013-06-13	0	0	1	1	39.5	0	0	0	0	0	0	0	0	2	39.5	0	0	0	1	40.5	0	0	2	39.5	0	41.5	54.5
2013	128	2	26	2	8.76	65	2013-06-13	0	0	1	1	39.5	0	0	0	0	0	0	0	0	2	39.5	0	0	0	1	40.5	0	0	2	39.5	0	41.5	54.5
2013	97	4	20	26	10.68	74	2013-06-17	0	0	0	10.5	0	0	1	1	39.5	0	0	0	0	10.5	0	2	39.5	0	0	10.5	41.5	0	10.5	2	39.5	11.5	52
2013	23	26.6667	83.3333	76.6667	9.56	67	2013-06-20	0	25	41.5	0	0	0	10.5	0	0	1	1	39.5	25	41.5	0	10.5	1	40.5	66.5	0	10.5	41.5	66.5	10.5	41.5	77	118.5
2013	31	36.6667	70	63.3333	8.46	72	2013-06-20	0	25	41.5	0	0	0	10.5	0	0	1	1	39.5	25	41.5	0	10.5	1	40.5	66.5	0	10.5	41.5	66.5	10.5	41.5	77	118.5
2013	46	20	83.3333	80	6.52	55	2013-06-20	0	25	41.5	0	0	0	10.5	0	0	1	1	39.5	25	41.5	0	10.5	1	40.5	66.5	0	10.5	41.5	66.5	10.5	41.5	77	118.5
2013	56	28	38	54	10.96	68	2013-06-20	0	25	41.5	0	0	0	10.5	0	0	1	1	39.5	25	41.5	0	10.5	1	40.5	66.5	0	10.5	41.5	66.5	10.5	41.5	77	118.5
2013	60	13.3333	46.6667	80	12.7	68	2013-06-20	0	25	41.5	0	0	0	10.5	0	0	1	1	39.5	25	41.5	0	10.5	1	40.5	66.5	0	10.5	41.5	66.5	10.5	41.5	77	118.5
2013	64	6	52	52	8.24	63	2013-06-20	0	25	41.5	0	0	0	10.5	0	0	1	1	39.5	25	41.5	0	10.5	1	40.5	66.5	0	10.5	41.5	66.5	10.5	41.5	77	118.5
2013	68	24	34	60	11.28	77	2013-06-20	0	25	41.5	0	0	0	10.5	0	0	1	1	39.5	25	41.5	0	10.5	1	40.5	66.5	0	10.5	41.5	66.5	10.5	41.5	77	118.5
2013	75	33.3333	73.3333	80	9.6	67	2013-06-20	0	25	41.5	0	0	0	10.5	0	0	1	1	39.5	25	41.5	0	10.5	1	40.5	66.5	0	10.5	41.5	66.5	10.5	41.5	77	118.5
2013	81	43.3333	30	33.3333	5.16	27	2013-06-20	0	25	41.5	0	0	0	10.5	0	0	1	1	39.5	25	41.5	0	10.5	1	40.5	66.5	0	10.5	41.5	66.5	10.5	41.5	77	118.5
2013	85	14	48	68	8.92	57	2013-06-20	0	25	41.5	0	0	0	10.5	0	0	1	1	39.5	25	41.5	0	10.5	1	40.5	66.5	0	10.5	41.5	66.5	10.5	41.5	77	118.5
2013	86	56	94	80	9.49	56	2013-06-20	0	25	41.5	0	0	0	10.5	0	0	1	1	39.5	25	41.5	0	10.5	1	40.5	66.5	0	10.5	41.5	66.5	10.5	41.5	77	118.5
2013	99	33.3333	66.6667	46.6667	6.4	66	2013-06-20	0	25	41.5	0	0	0	10.5	0	0	1	1	39.5	25	41.5	0	10.5	1	40.5	66.5	0	10.5	41.5	66.5	10.5	41.5	77	118.5
2013	106	4	16	10	4.83	68	2013-06-20	0	25	41.5	0	0	0	10.5	0	0	1	1	39.5	25	41.5	0	10.5	1	40.5	66.5	0	10.5	41.5	66.5	10.5	41.5	77	118.5
2013	114	50	53.3333	33.3333	8.88	53	2013-06-20	0	25	41.5	0	0	0	10.5	0	0	1	1	39.5	25	41.5	0	10.5	1	40.5	66.5	0	10.5	41.5	66.5	10.5	41.5	77	118.5
2013	117	40	68	92	11.59	82	2013-06-20	0	25	41.5	0	0	0	10.5	0	0	1	1	39.5	25	41.5	0	10.5	1	40.5	66.5	0	10.5	41.5	66.5	10.5	41.5	77	118.5
2013	119	30	43.3333	33.3333	9.38	64	2013-06-20	0	25	41.5	0	0	0	10.5	0	0	1	1	39.5	25	41.5	0	10.5	1	40.5	66.5	0	10.5	41.5	66.5	10.5	41.5	77	118.5
2013	129	26.6667	73.3333	83.3333	10.78	67	2013-06-20	0	25	41.5	0	0	0	10.5	0	0	1	1	39.5	25	41.5	0	10.5	1	40.5	66.5	0	10.5	41.5	66.5	10.5	41.5	77	118.5
2013	27	2	50	40	8.2	79	2013-06-25	0	0.5	0	3.5	4.5	0	25	41.5	0	0	0	10.5	0.5	3.5	4.5	66.5	0	10.5	0.5	8	66.5	10.5	4	71	10.5	33.5	86.5
2013	126	4	58	36	10.46		2013-06-25	0	0.5	0	3.5	4.5	0	25	41.5	0	0	0	10.5	0.5	3.5	4.5	66.5	0	10.5	0.5	8	66.5	10.5	4	71	10.5	33.5	86.5
2013	54
2013	118
2013	15
2013	121
2012	17	8	18	12	5.89	55	2012-05-29	0	0	0	0	0	0	0	6.2	7.5	6	0	0.5	0	0	0	6.2	13.5	0.5	0	0	13.7	6.5	0	6.2	14	0	20.4
2012	37	38	46	4	5.15	55	2012-05-29	0	0	0	0	0	0	0	6.2	7.5	6	0	0.5	0	0	0	6.2	13.5	0.5	0	0	13.7	6.5	0	6.2	14	0	20.4
2012	38	40	40	10	9.09	55	2012-05-29	0	0	0	0	0	0	0	6.2	7.5	6	0	0.5	0	0	0	6.2	13.5	0.5	0	0	13.7	6.5	0	6.2	14	0	20.4
2012	54	56	2	0	9.28	57	2012-05-29	0	0	0	0	0	0	0	6.2	7.5	6	0	0.5	0	0	0	6.2	13.5	0.5	0	0	13.7	6.5	0	6.2	14	0	20.4
2012	77	30	44	16	7.14	57	2012-05-29	0	0	0	0	0	0	0	6.2	7.5	6	0	0.5	0	0	0	6.2	13.5	0.5	0	0	13.7	6.5	0	6.2	14	0	20.4
2012	89	16.3265	34.6939	12.2449	6.6	55	2012-05-29	0	0	0	0	0	0	0	6.2	7.5	6	0	0.5	0	0	0	6.2	13.5	0.5	0	0	13.7	6.5	0	6.2	14	0	20.4
2012	104	63.3333	43.3333	26.6667	8.62	57	2012-05-29	0	0	0	0	0	0	0	6.2	7.5	6	0	0.5	0	0	0	6.2	13.5	0.5	0	0	13.7	6.5	0	6.2	14	0	20.4
2012	2	14	18	18	7.66	63	2012-05-31	0	0	0	0	0	0	0	0	0	6.2	7.5	6	0	0	0	0	6.2	13.5	0	0	0	19.7	0	0	19.7	0	20.2
2012	7	14	0	34	8	60	2012-05-31	0	0	0	0	0	0	0	0	0	6.2	7.5	6	0	0	0	0	6.2	13.5	0	0	0	19.7	0	0	19.7	0	20.2
2012	13	14	28	12	6.46	59	2012-05-31	0	0	0	0	0	0	0	0	0	6.2	7.5	6	0	0	0	0	6.2	13.5	0	0	0	19.7	0	0	19.7	0	20.2
2012	32	2	2	4	6.79	51	2012-05-31	0	0	0	0	0	0	0	0	0	6.2	7.5	6	0	0	0	0	6.2	13.5	0	0	0	19.7	0	0	19.7	0	20.2
2012	59	18	12	36	7.81	60	2012-05-31	0	0	0	0	0	0	0	0	0	6.2	7.5	6	0	0	0	0	6.2	13.5	0	0	0	19.7	0	0	19.7	0	20.2
2012	74	8	0	16	7.28		2012-05-31	0	0	0	0	0	0	0	0	0	6.2	7.5	6	0	0	0	0	6.2	13.5	0	0	0	19.7	0	0	19.7	0	20.2
2012	84	60	0	28	8.55	52	2012-05-31	0	0	0	0	0	0	0	0	0	6.2	7.5	6	0	0	0	0	6.2	13.5	0	0	0	19.7	0	0	19.7	0	20.2
2012	105	8	6	0	7.74	63	2012-05-31	0	0	0	0	0	0	0	0	0	6.2	7.5	6	0	0	0	0	6.2	13.5	0	0	0	19.7	0	0	19.7	0	20.2
2012	115	14	16	10	5.78	58	2012-05-31	0	0	0	0	0	0	0	0	0	6.2	7.5	6	0	0	0	0	6.2	13.5	0	0	0	19.7	0	0	19.7	0	20.2
2012	121	4	30	20	6.88	65	2012-05-31	0	0	0	0	0	0	0	0	0	6.2	7.5	6	0	0	0	0	6.2	13.5	0	0	0	19.7	0	0	19.7	0	20.2
2012	4	24.4444	80	55.5556	6.62	55	2012-06-04	1	12.4	0.1	0	0	0	0	0	0	0	0	0	13.4	0.1	0	0	0	0	13.5	0	0	0	13.5	0	0	13.5	19.7
2012	9	8	60	18		55	2012-06-04	1	12.4	0.1	0	0	0	0	0	0	0	0	0	13.4	0.1	0	0	0	0	13.5	0	0	0	13.5	0	0	13.5	19.7
2012	11	34	64	56	7.85	50	2012-06-04	1	12.4	0.1	0	0	0	0	0	0	0	0	0	13.4	0.1	0	0	0	0	13.5	0	0	0	13.5	0	0	13.5	19.7
2012	15	94	80	16	10.72	76	2012-06-04	1	12.4	0.1	0	0	0	0	0	0	0	0	0	13.4	0.1	0	0	0	0	13.5	0	0	0	13.5	0	0	13.5	19.7
2012	30	24	52	44	7.9	55	2012-06-04	1	12.4	0.1	0	0	0	0	0	0	0	0	0	13.4	0.1	0	0	0	0	13.5	0	0	0	13.5	0	0	13.5	19.7
2012	45	8	82	86	7.37	56	2012-06-04	1	12.4	0.1	0	0	0	0	0	0	0	0	0	13.4	0.1	0	0	0	0	13.5	0	0	0	13.5	0	0	13.5	19.7
2012	57	62	56	28	8.51	50	2012-06-04	1	12.4	0.1	0	0	0	0	0	0	0	0	0	13.4	0.1	0	0	0	0	13.5	0	0	0	13.5	0	0	13.5	19.7
2012	70	62	94	56	8.88	61	2012-06-04	1	12.4	0.1	0	0	0	0	0	0	0	0	0	13.4	0.1	0	0	0	0	13.5	0	0	0	13.5	0	0	13.5	19.7
2012	76				7.32	55	2012-06-04	1	12.4	0.1	0	0	0	0	0	0	0	0	0	13.4	0.1	0	0	0	0	13.5	0	0	0	13.5	0	0	13.5	19.7
2012	90	32	62	48	8.25	56	2012-06-04	1	12.4	0.1	0	0	0	0	0	0	0	0	0	13.4	0.1	0	0	0	0	13.5	0	0	0	13.5	0	0	13.5	19.7
2012	91	10	44	10	6.29	53	2012-06-04	1	12.4	0.1	0	0	0	0	0	0	0	0	0	13.4	0.1	0	0	0	0	13.5	0	0	0	13.5	0	0	13.5	19.7
2012	95	6	54	14	7.29	58	2012-06-04	1	12.4	0.1	0	0	0	0	0	0	0	0	0	13.4	0.1	0	0	0	0	13.5	0	0	0	13.5	0	0	13.5	19.7
2012	103	24	74	60	8.53	63	2012-06-04	1	12.4	0.1	0	0	0	0	0	0	0	0	0	13.4	0.1	0	0	0	0	13.5	0	0	0	13.5	0	0	13.5	19.7
2012	10	20	58	4	9.44	86	2012-06-08	0	0	0.1	0	1	12.4	0.1	0	0	0	0	0	0	0.1	13.4	0.1	0	0	0.1	13.4	0.1	0	0.1	13.5	0	13.6	13.6
2012	19	24	54	6	10.018	74	2012-06-08	0	0	0.1	0	1	12.4	0.1	0	0	0	0	0	0	0.1	13.4	0.1	0	0	0.1	13.4	0.1	0	0.1	13.5	0	13.6	13.6
2012	21	12	82	36	6.122	52	2012-06-08	0	0	0.1	0	1	12.4	0.1	0	0	0	0	0	0	0.1	13.4	0.1	0	0	0.1	13.4	0.1	0	0.1	13.5	0	13.6	13.6
2012	31	28	40	4	7.934	81	2012-06-08	0	0	0.1	0	1	12.4	0.1	0	0	0	0	0	0	0.1	13.4	0.1	0	0	0.1	13.4	0.1	0	0.1	13.5	0	13.6	13.6
2012	46	16	62	20	7.55	73	2012-06-08	0	0	0.1	0	1	12.4	0.1	0	0	0	0	0	0	0.1	13.4	0.1	0	0	0.1	13.4	0.1	0	0.1	13.5	0	13.6	13.6
2012	60	10	4	6	11.28	79	2012-06-08	0	0	0.1	0	1	12.4	0.1	0	0	0	0	0	0	0.1	13.4	0.1	0	0	0.1	13.4	0.1	0	0.1	13.5	0	13.6	13.6
2012	62	16	30	2	8.442	65	2012-06-08	0	0	0.1	0	1	12.4	0.1	0	0	0	0	0	0	0.1	13.4	0.1	0	0	0.1	13.4	0.1	0	0.1	13.5	0	13.6	13.6
2012	64	3.57143	0	0	7.68	87	2012-06-08	0	0	0.1	0	1	12.4	0.1	0	0	0	0	0	0	0.1	13.4	0.1	0	0	0.1	13.4	0.1	0	0.1	13.5	0	13.6	13.6
2012	73	74	0	6	9.44	80	2012-06-08	0	0	0.1	0	1	12.4	0.1	0	0	0	0	0	0	0.1	13.4	0.1	0	0	0.1	13.4	0.1	0	0.1	13.5	0	13.6	13.6
2012	79	3.33333	56.6667	0	8.07	81	2012-06-08	0	0	0.1	0	1	12.4	0.1	0	0	0	0	0	0	0.1	13.4	0.1	0	0	0.1	13.4	0.1	0	0.1	13.5	0	13.6	13.6
2012	80	38	14	2	7.52	73	2012-06-08	0	0	0.1	0	1	12.4	0.1	0	0	0	0	0	0	0.1	13.4	0.1	0	0	0.1	13.4	0.1	0	0.1	13.5	0	13.6	13.6
2012	81	2	54	2	6.976	40	2012-06-08	0	0	0.1	0	1	12.4	0.1	0	0	0	0	0	0	0.1	13.4	0.1	0	0	0.1	13.4	0.1	0	0.1	13.5	0	13.6	13.6
2012	85	32	18	0	8.458	73	2012-06-08	0	0	0.1	0	1	12.4	0.1	0	0	0	0	0	0	0.1	13.4	0.1	0	0	0.1	13.4	0.1	0	0.1	13.5	0	13.6	13.6
2012	86	18	66	2	8.368	73	2012-06-08	0	0	0.1	0	1	12.4	0.1	0	0	0	0	0	0	0.1	13.4	0.1	0	0	0.1	13.4	0.1	0	0.1	13.5	0	13.6	13.6
2012	93	46	6	0	7.8	53	2012-06-08	0	0	0.1	0	1	12.4	0.1	0	0	0	0	0	0	0.1	13.4	0.1	0	0	0.1	13.4	0.1	0	0.1	13.5	0	13.6	13.6
2012	99	0	4	4	8.88	82	2012-06-08	0	0	0.1	0	1	12.4	0.1	0	0	0	0	0	0	0.1	13.4	0.1	0	0	0.1	13.4	0.1	0	0.1	13.5	0	13.6	13.6
2012	100	0	93.3333	26.6667	9.768	54	2012-06-08	0	0	0.1	0	1	12.4	0.1	0	0	0	0	0	0	0.1	13.4	0.1	0	0	0.1	13.4	0.1	0	0.1	13.5	0	13.6	13.6
2012	109	36	68	50	5.44	37	2012-06-12	17.2	4.5	14.7	0	0	0	0.1	0	1	12.4	0.1	0	21.7	14.7	0	0.1	13.4	0.1	36.4	0	1.1	12.5	36.4	0.1	13.5	36.5	50
2012	113	2.7027	81.0811	89.1892	8.81	52	2012-06-12	17.2	4.5	14.7	0	0	0	0.1	0	1	12.4	0.1	0	21.7	14.7	0	0.1	13.4	0.1	36.4	0	1.1	12.5	36.4	0.1	13.5	36.5	50
2012	114	48	82	66	8.08	66	2012-06-12	17.2	4.5	14.7	0	0	0	0.1	0	1	12.4	0.1	0	21.7	14.7	0	0.1	13.4	0.1	36.4	0	1.1	12.5	36.4	0.1	13.5	36.5	50
2012	119	64	88	64	11.2	77	2012-06-12	17.2	4.5	14.7	0	0	0	0.1	0	1	12.4	0.1	0	21.7	14.7	0	0.1	13.4	0.1	36.4	0	1.1	12.5	36.4	0.1	13.5	36.5	50
2012	6	61.1111	69.4444	69.4444	8.89	60	2012-06-13	4.7	17.2	4.5	14.7	0	0	0	0.1	0	1	12.4	0.1	21.9	19.2	0	0.1	1	12.5	26.4	14.7	0.1	13.5	41.1	0.1	13.5	41.1	54.7
2012	23	60	80	84	9.36	86	2012-06-13	4.7	17.2	4.5	14.7	0	0	0	0.1	0	1	12.4	0.1	21.9	19.2	0	0.1	1	12.5	26.4	14.7	0.1	13.5	41.1	0.1	13.5	41.1	54.7
2012	56	74	90	72	12.88	83	2012-06-13	4.7	17.2	4.5	14.7	0	0	0	0.1	0	1	12.4	0.1	21.9	19.2	0	0.1	1	12.5	26.4	14.7	0.1	13.5	41.1	0.1	13.5	41.1	54.7
2012	68	60	70	68	9	82	2012-06-13	4.7	17.2	4.5	14.7	0	0	0	0.1	0	1	12.4	0.1	21.9	19.2	0	0.1	1	12.5	26.4	14.7	0.1	13.5	41.1	0.1	13.5	41.1	54.7
2012	75	60	100	98	11.04	82	2012-06-13	4.7	17.2	4.5	14.7	0	0	0	0.1	0	1	12.4	0.1	21.9	19.2	0	0.1	1	12.5	26.4	14.7	0.1	13.5	41.1	0.1	13.5	41.1	54.7
2012	97	16	76	90	8.92	83	2012-06-13	4.7	17.2	4.5	14.7	0	0	0	0.1	0	1	12.4	0.1	21.9	19.2	0	0.1	1	12.5	26.4	14.7	0.1	13.5	41.1	0.1	13.5	41.1	54.7
2012	128	62	80	76	8.4	74	2012-06-13	4.7	17.2	4.5	14.7	0	0	0	0.1	0	1	12.4	0.1	21.9	19.2	0	0.1	1	12.5	26.4	14.7	0.1	13.5	41.1	0.1	13.5	41.1	54.7
2012	129	78	98	100	11.44	82	2012-06-13	4.7	17.2	4.5	14.7	0	0	0	0.1	0	1	12.4	0.1	21.9	19.2	0	0.1	1	12.5	26.4	14.7	0.1	13.5	41.1	0.1	13.5	41.1	54.7
2012	27	22.2222	48.8889	80	6.45	90	2012-06-20	7.3	4.3	3.6	0	0	0.1	3	4.7	17.2	4.5	14.7	0	11.6	3.6	0.1	7.7	21.7	14.7	15.2	0.1	24.9	19.2	15.2	7.8	36.4	18.3	59.4
2012	117	0	42.8571	85.7143	7.86	77	2012-06-20	7.3	4.3	3.6	0	0	0.1	3	4.7	17.2	4.5	14.7	0	11.6	3.6	0.1	7.7	21.7	14.7	15.2	0.1	24.9	19.2	15.2	7.8	36.4	18.3	59.4
2012	126	4	80	76	8.77	73	2012-06-20	7.3	4.3	3.6	0	0	0.1	3	4.7	17.2	4.5	14.7	0	11.6	3.6	0.1	7.7	21.7	14.7	15.2	0.1	24.9	19.2	15.2	7.8	36.4	18.3	59.4
2012	20
2012	22
2012	106
2012	118
2012	123
2011	77	0	20	0	6.8	52	2011-05-05	0.1	0.1	0.1	37.1	0.1	0.1	0	0.1	0	4.2	0	0	0.2	37.2	0.2	0.1	4.2	0	0.3	37.3	0.1	4.2	37.4	0.3	4.2	37.6	41.9
2011	89	20	23	0	6.3	50	2011-05-05	0.1	0.1	0.1	37.1	0.1	0.1	0	0.1	0	4.2	0	0	0.2	37.2	0.2	0.1	4.2	0	0.3	37.3	0.1	4.2	37.4	0.3	4.2	37.6	41.9
2011	104	0	30	2	6.1	43	2011-05-05	0.1	0.1	0.1	37.1	0.1	0.1	0	0.1	0	4.2	0	0	0.2	37.2	0.2	0.1	4.2	0	0.3	37.3	0.1	4.2	37.4	0.3	4.2	37.6	41.9
2011	17	0	1	0	5.7	45	2011-05-09	0	1.4	0	0.1	0.1	0.1	0.1	37.1	0.1	0.1	0	0.1	1.4	0.1	0.2	37.2	0.2	0.1	1.4	0.3	37.3	0.2	1.5	37.4	0.3	1.8	43.4
2011	32	0	7	1	7.7	46	2011-05-09	0	1.4	0	0.1	0.1	0.1	0.1	37.1	0.1	0.1	0	0.1	1.4	0.1	0.2	37.2	0.2	0.1	1.4	0.3	37.3	0.2	1.5	37.4	0.3	1.8	43.4
2011	59	0	26	1	8.2	45	2011-05-09	0	1.4	0	0.1	0.1	0.1	0.1	37.1	0.1	0.1	0	0.1	1.4	0.1	0.2	37.2	0.2	0.1	1.4	0.3	37.3	0.2	1.5	37.4	0.3	1.8	43.4
2011	84	0	9	0	9	47	2011-05-09	0	1.4	0	0.1	0.1	0.1	0.1	37.1	0.1	0.1	0	0.1	1.4	0.1	0.2	37.2	0.2	0.1	1.4	0.3	37.3	0.2	1.5	37.4	0.3	1.8	43.4
2011	90	2	39	0	6.9	39	2011-05-09	0	1.4	0	0.1	0.1	0.1	0.1	37.1	0.1	0.1	0	0.1	1.4	0.1	0.2	37.2	0.2	0.1	1.4	0.3	37.3	0.2	1.5	37.4	0.3	1.8	43.4
2011	2	1	54	2	7.9	36	2011-05-12	7	0	0	0	1.4	0	0.1	0.1	0.1	0.1	37.1	0.1	7	0	1.4	0.2	0.2	37.2	7	1.4	0.3	37.3	7	1.6	37.4	8.5	46.1
2011	4	5	74	7	6.4	47	2011-05-12	7	0	0	0	1.4	0	0.1	0.1	0.1	0.1	37.1	0.1	7	0	1.4	0.2	0.2	37.2	7	1.4	0.3	37.3	7	1.6	37.4	8.5	46.1
2011	7	3	18	1	6.2	40	2011-05-12	7	0	0	0	1.4	0	0.1	0.1	0.1	0.1	37.1	0.1	7	0	1.4	0.2	0.2	37.2	7	1.4	0.3	37.3	7	1.6	37.4	8.5	46.1
2011	20	3	39	10	8.1	40	2011-05-12	7	0	0	0	1.4	0	0.1	0.1	0.1	0.1	37.1	0.1	7	0	1.4	0.2	0.2	37.2	7	1.4	0.3	37.3	7	1.6	37.4	8.5	46.1
2011	22	5	19	0	8.2	24	2011-05-12	7	0	0	0	1.4	0	0.1	0.1	0.1	0.1	37.1	0.1	7	0	1.4	0.2	0.2	37.2	7	1.4	0.3	37.3	7	1.6	37.4	8.5	46.1
2011	37	1	25	2	4.8		2011-05-12	7	0	0	0	1.4	0	0.1	0.1	0.1	0.1	37.1	0.1	7	0	1.4	0.2	0.2	37.2	7	1.4	0.3	37.3	7	1.6	37.4	8.5	46.1
2011	38	2	27	0	6.8	38	2011-05-12	7	0	0	0	1.4	0	0.1	0.1	0.1	0.1	37.1	0.1	7	0	1.4	0.2	0.2	37.2	7	1.4	0.3	37.3	7	1.6	37.4	8.5	46.1
2011	70	0	74	6	8.3	50	2011-05-12	7	0	0	0	1.4	0	0.1	0.1	0.1	0.1	37.1	0.1	7	0	1.4	0.2	0.2	37.2	7	1.4	0.3	37.3	7	1.6	37.4	8.5	46.1
2011	74	0	22	1	6.5	46	2011-05-12	7	0	0	0	1.4	0	0.1	0.1	0.1	0.1	37.1	0.1	7	0	1.4	0.2	0.2	37.2	7	1.4	0.3	37.3	7	1.6	37.4	8.5	46.1
2011	76	0	1	0	6.6	42	2011-05-12	7	0	0	0	1.4	0	0.1	0.1	0.1	0.1	37.1	0.1	7	0	1.4	0.2	0.2	37.2	7	1.4	0.3	37.3	7	1.6	37.4	8.5	46.1
2011	109	1	17	1	6.3	40	2011-05-12	7	0	0	0	1.4	0	0.1	0.1	0.1	0.1	37.1	0.1	7	0	1.4	0.2	0.2	37.2	7	1.4	0.3	37.3	7	1.6	37.4	8.5	46.1
2011	113	0	1	0	6.7	46	2011-05-12	7	0	0	0	1.4	0	0.1	0.1	0.1	0.1	37.1	0.1	7	0	1.4	0.2	0.2	37.2	7	1.4	0.3	37.3	7	1.6	37.4	8.5	46.1
2011	115	3	18	0	4.6	41	2011-05-12	7	0	0	0	1.4	0	0.1	0.1	0.1	0.1	37.1	0.1	7	0	1.4	0.2	0.2	37.2	7	1.4	0.3	37.3	7	1.6	37.4	8.5	46.1
2011	6	0	80	8	10.6	39	2011-05-16	0.1	0.5	8.5	0	7	0	0	0	1.4	0	0.1	0.1	0.6	8.5	7	0	1.4	0.2	9.1	7	1.4	0.2	9.1	7	1.6	16.1	17.9
2011	13	0	62	2	8.6	43	2011-05-16	0.1	0.5	8.5	0	7	0	0	0	1.4	0	0.1	0.1	0.6	8.5	7	0	1.4	0.2	9.1	7	1.4	0.2	9.1	7	1.6	16.1	17.9
2011	15	4	24	0	11.59	68	2011-05-16	0.1	0.5	8.5	0	7	0	0	0	1.4	0	0.1	0.1	0.6	8.5	7	0	1.4	0.2	9.1	7	1.4	0.2	9.1	7	1.6	16.1	17.9
2011	21	2	77	3	5.9	35	2011-05-16	0.1	0.5	8.5	0	7	0	0	0	1.4	0	0.1	0.1	0.6	8.5	7	0	1.4	0.2	9.1	7	1.4	0.2	9.1	7	1.6	16.1	17.9
2011	30	0	54	1	8.6	43	2011-05-16	0.1	0.5	8.5	0	7	0	0	0	1.4	0	0.1	0.1	0.6	8.5	7	0	1.4	0.2	9.1	7	1.4	0.2	9.1	7	1.6	16.1	17.9
2011	91	0	37	0	6.4	43	2011-05-16	0.1	0.5	8.5	0	7	0	0	0	1.4	0	0.1	0.1	0.6	8.5	7	0	1.4	0.2	9.1	7	1.4	0.2	9.1	7	1.6	16.1	17.9
2011	95	0	64	3	8.9	43	2011-05-16	0.1	0.5	8.5	0	7	0	0	0	1.4	0	0.1	0.1	0.6	8.5	7	0	1.4	0.2	9.1	7	1.4	0.2	9.1	7	1.6	16.1	17.9
2011	100	0	5	1	9.2	49	2011-05-16	0.1	0.5	8.5	0	7	0	0	0	1.4	0	0.1	0.1	0.6	8.5	7	0	1.4	0.2	9.1	7	1.4	0.2	9.1	7	1.6	16.1	17.9
2011	105	0	19	0	8.7	43	2011-05-16	0.1	0.5	8.5	0	7	0	0	0	1.4	0	0.1	0.1	0.6	8.5	7	0	1.4	0.2	9.1	7	1.4	0.2	9.1	7	1.6	16.1	17.9
2011	121	0	5	2	8.8	49	2011-05-16	0.1	0.5	8.5	0	7	0	0	0	1.4	0	0.1	0.1	0.6	8.5	7	0	1.4	0.2	9.1	7	1.4	0.2	9.1	7	1.6	16.1	17.9
2011	123	0	17	0	10	32	2011-05-16	0.1	0.5	8.5	0	7	0	0	0	1.4	0	0.1	0.1	0.6	8.5	7	0	1.4	0.2	9.1	7	1.4	0.2	9.1	7	1.6	16.1	17.9
2011	9	0	31	0	7.4	37	2011-05-18	0	0.1	0.1	0.5	8.5	0	7	0	0	0	1.4	0	0.1	0.6	8.5	7	0	1.4	0.2	9	7	1.4	0.7	15.5	1.4	16.2	17.8
2011	45	4	73	21	7.8	46	2011-05-18	0	0.1	0.1	0.5	8.5	0	7	0	0	0	1.4	0	0.1	0.6	8.5	7	0	1.4	0.2	9	7	1.4	0.7	15.5	1.4	16.2	17.8
2011	57	1	4	1	11.5	39	2011-05-18	0	0.1	0.1	0.5	8.5	0	7	0	0	0	1.4	0	0.1	0.6	8.5	7	0	1.4	0.2	9	7	1.4	0.7	15.5	1.4	16.2	17.8
2011	60	0	0	0	12.3	66	2011-05-18	0	0.1	0.1	0.5	8.5	0	7	0	0	0	1.4	0	0.1	0.6	8.5	7	0	1.4	0.2	9	7	1.4	0.7	15.5	1.4	16.2	17.8
2011	93	0	37	0	6.7	43	2011-05-18	0	0.1	0.1	0.5	8.5	0	7	0	0	0	1.4	0	0.1	0.6	8.5	7	0	1.4	0.2	9	7	1.4	0.7	15.5	1.4	16.2	17.8
2011	11	5	47	14	6.7	34	2011-05-20	1.3	0	0	0.1	0.1	0.5	8.5	0	7	0	0	0	1.3	0.1	0.6	8.5	7	0	1.3	0.7	15.5	0	1.4	9.1	7	10.5	18.9
2011	23	0	17	0	8.6	64	2011-05-20	1.3	0	0	0.1	0.1	0.5	8.5	0	7	0	0	0	1.3	0.1	0.6	8.5	7	0	1.3	0.7	15.5	0	1.4	9.1	7	10.5	18.9
2011	46	1	47	2	7	56	2011-05-20	1.3	0	0	0.1	0.1	0.5	8.5	0	7	0	0	0	1.3	0.1	0.6	8.5	7	0	1.3	0.7	15.5	0	1.4	9.1	7	10.5	18.9
2011	114	1	10	0	6.8	66	2011-05-20	1.3	0	0	0.1	0.1	0.5	8.5	0	7	0	0	0	1.3	0.1	0.6	8.5	7	0	1.3	0.7	15.5	0	1.4	9.1	7	10.5	18.9
2011	31	0	37	6	8.5	75	2011-05-23	0	0.1	0	1.3	0	0	0.1	0.1	0.5	8.5	0	7	0.1	1.3	0	0.2	9	7	0.1	1.3	0.7	15.5	1.4	0.2	16	1.5	17.6
2011	75	0	24	0	10.4	69	2011-05-23	0	0.1	0	1.3	0	0	0.1	0.1	0.5	8.5	0	7	0.1	1.3	0	0.2	9	7	0.1	1.3	0.7	15.5	1.4	0.2	16	1.5	17.6
2011	79	0	26	5	9.1	70	2011-05-23	0	0.1	0	1.3	0	0	0.1	0.1	0.5	8.5	0	7	0.1	1.3	0	0.2	9	7	0.1	1.3	0.7	15.5	1.4	0.2	16	1.5	17.6
2011	80	0	25	0	8.1	65	2011-05-23	0	0.1	0	1.3	0	0	0.1	0.1	0.5	8.5	0	7	0.1	1.3	0	0.2	9	7	0.1	1.3	0.7	15.5	1.4	0.2	16	1.5	17.6
2011	81	4	46	2	7.6	30	2011-05-23	0	0.1	0	1.3	0	0	0.1	0.1	0.5	8.5	0	7	0.1	1.3	0	0.2	9	7	0.1	1.3	0.7	15.5	1.4	0.2	16	1.5	17.6
2011	86	0	48	0	9.1	66	2011-05-23	0	0.1	0	1.3	0	0	0.1	0.1	0.5	8.5	0	7	0.1	1.3	0	0.2	9	7	0.1	1.3	0.7	15.5	1.4	0.2	16	1.5	17.6
2011	97	0	1	0	12.9	77	2011-05-23	0	0.1	0	1.3	0	0	0.1	0.1	0.5	8.5	0	7	0.1	1.3	0	0.2	9	7	0.1	1.3	0.7	15.5	1.4	0.2	16	1.5	17.6
2011	119	0	10	0	9.8	63	2011-05-23	0	0.1	0	1.3	0	0	0.1	0.1	0.5	8.5	0	7	0.1	1.3	0	0.2	9	7	0.1	1.3	0.7	15.5	1.4	0.2	16	1.5	17.6
2011	10	0	12	1	9	63	2011-05-26	0	0	0.1	0	0.1	0	1.3	0	0	0.1	0.1	0.5	0	0.1	0.1	1.3	0.1	0.6	0.1	0.1	1.3	0.7	0.1	1.4	0.7	1.5	10.7
2011	19	0	4	0	8.05	47	2011-05-26	0	0	0.1	0	0.1	0	1.3	0	0	0.1	0.1	0.5	0	0.1	0.1	1.3	0.1	0.6	0.1	0.1	1.3	0.7	0.1	1.4	0.7	1.5	10.7
2011	62	3	11	0	7.2	42	2011-05-26	0	0	0.1	0	0.1	0	1.3	0	0	0.1	0.1	0.5	0	0.1	0.1	1.3	0.1	0.6	0.1	0.1	1.3	0.7	0.1	1.4	0.7	1.5	10.7
2011	64	0	8	0	8.5	61	2011-05-26	0	0	0.1	0	0.1	0	1.3	0	0	0.1	0.1	0.5	0	0.1	0.1	1.3	0.1	0.6	0.1	0.1	1.3	0.7	0.1	1.4	0.7	1.5	10.7
2011	85	0	4	0	9.1	65	2011-05-26	0	0	0.1	0	0.1	0	1.3	0	0	0.1	0.1	0.5	0	0.1	0.1	1.3	0.1	0.6	0.1	0.1	1.3	0.7	0.1	1.4	0.7	1.5	10.7
2011	99	0	7	0	9.2	60	2011-05-26	0	0	0.1	0	0.1	0	1.3	0	0	0.1	0.1	0.5	0	0.1	0.1	1.3	0.1	0.6	0.1	0.1	1.3	0.7	0.1	1.4	0.7	1.5	10.7
2011	128	1	1	0	8.4	49	2011-05-26	0	0	0.1	0	0.1	0	1.3	0	0	0.1	0.1	0.5	0	0.1	0.1	1.3	0.1	0.6	0.1	0.1	1.3	0.7	0.1	1.4	0.7	1.5	10.7
2011	56	0	0	0	10.6	66	2011-05-30	0	0	0	0	0	0	0.1	0	0.1	0	1.3	0	0	0	0	0.1	0.1	1.3	0	0	0.2	1.3	0	0.1	1.4	0.1	1.6
2011	68	1	0	1	9.3	65	2011-05-30	0	0	0	0	0	0	0.1	0	0.1	0	1.3	0	0	0	0	0.1	0.1	1.3	0	0	0.2	1.3	0	0.1	1.4	0.1	1.6
2011	73	0	6	0	10.1	66	2011-05-30	0	0	0	0	0	0	0.1	0	0.1	0	1.3	0	0	0	0	0.1	0.1	1.3	0	0	0.2	1.3	0	0.1	1.4	0.1	1.6
2011	126	0	4	0	9	70	2011-05-30	0	0	0	0	0	0	0.1	0	0.1	0	1.3	0	0	0	0	0.1	0.1	1.3	0	0	0.2	1.3	0	0.1	1.4	0.1	1.6
2011	27	0	1	0	7.9	80	2011-06-03	0	0	0	0.7	0	0	0	0	0	0	0.1	0	0	0.7	0	0	0	0.1	0	0.7	0	0.1	0.7	0	0.1	0.7	0.9
2011	117	0	11	0	10.6	77	2011-06-03	0	0	0	0.7	0	0	0	0	0	0	0.1	0	0	0.7	0	0	0	0.1	0	0.7	0	0.1	0.7	0	0.1	0.7	0.9
2011	129	4	5	0	11.6	70	2011-06-03	0	0	0	0.7	0	0	0	0	0	0	0.1	0	0	0.7	0	0	0	0.1	0	0.7	0	0.1	0.7	0	0.1	0.7	0.9
2011	54
2011	103				9.2	46
2011	106
2011	118
2010	4	14	64	3	6.6	47	2010-05-31	1.2	0	0.1	0	0.4	9.1	0	0	0.1	0.1	0.1	0	1.2	0.1	9.5	0	0.2	0.1	1.3	9.5	0.1	0.2	1.3	9.5	0.3	10.8	11.3
2010	6	0	70	0	10.2	53	2010-05-31	1.2	0	0.1	0	0.4	9.1	0	0	0.1	0.1	0.1	0	1.2	0.1	9.5	0	0.2	0.1	1.3	9.5	0.1	0.2	1.3	9.5	0.3	10.8	11.3
2010	7	2	21	13	9.7	51	2010-05-31	1.2	0	0.1	0	0.4	9.1	0	0	0.1	0.1	0.1	0	1.2	0.1	9.5	0	0.2	0.1	1.3	9.5	0.1	0.2	1.3	9.5	0.3	10.8	11.3
2010	17	2	23	3	8.52	44	2010-05-31	1.2	0	0.1	0	0.4	9.1	0	0	0.1	0.1	0.1	0	1.2	0.1	9.5	0	0.2	0.1	1.3	9.5	0.1	0.2	1.3	9.5	0.3	10.8	11.3
2010	20	8	40	20	7.64	44	2010-05-31	1.2	0	0.1	0	0.4	9.1	0	0	0.1	0.1	0.1	0	1.2	0.1	9.5	0	0.2	0.1	1.3	9.5	0.1	0.2	1.3	9.5	0.3	10.8	11.3
2010	22	8.19672	45.9016	6.55738	11.56	45	2010-05-31	1.2	0	0.1	0	0.4	9.1	0	0	0.1	0.1	0.1	0	1.2	0.1	9.5	0	0.2	0.1	1.3	9.5	0.1	0.2	1.3	9.5	0.3	10.8	11.3
2010	32	1	31	4	7.8	43	2010-05-31	1.2	0	0.1	0	0.4	9.1	0	0	0.1	0.1	0.1	0	1.2	0.1	9.5	0	0.2	0.1	1.3	9.5	0.1	0.2	1.3	9.5	0.3	10.8	11.3
2010	37	2	30	6	5.98	40	2010-05-31	1.2	0	0.1	0	0.4	9.1	0	0	0.1	0.1	0.1	0	1.2	0.1	9.5	0	0.2	0.1	1.3	9.5	0.1	0.2	1.3	9.5	0.3	10.8	11.3
2010	38	3	22	15	8.54	40	2010-05-31	1.2	0	0.1	0	0.4	9.1	0	0	0.1	0.1	0.1	0	1.2	0.1	9.5	0	0.2	0.1	1.3	9.5	0.1	0.2	1.3	9.5	0.3	10.8	11.3
2010	77	4	12	8	7.68	47	2010-05-31	1.2	0	0.1	0	0.4	9.1	0	0	0.1	0.1	0.1	0	1.2	0.1	9.5	0	0.2	0.1	1.3	9.5	0.1	0.2	1.3	9.5	0.3	10.8	11.3
2010	89	0	33	12	7.76	42	2010-05-31	1.2	0	0.1	0	0.4	9.1	0	0	0.1	0.1	0.1	0	1.2	0.1	9.5	0	0.2	0.1	1.3	9.5	0.1	0.2	1.3	9.5	0.3	10.8	11.3
2010	90	4	42	30	7.79	43	2010-05-31	1.2	0	0.1	0	0.4	9.1	0	0	0.1	0.1	0.1	0	1.2	0.1	9.5	0	0.2	0.1	1.3	9.5	0.1	0.2	1.3	9.5	0.3	10.8	11.3
2010	104	2	24	25	7.2	48	2010-05-31	1.2	0	0.1	0	0.4	9.1	0	0	0.1	0.1	0.1	0	1.2	0.1	9.5	0	0.2	0.1	1.3	9.5	0.1	0.2	1.3	9.5	0.3	10.8	11.3
2010	2	19	54	7	9.16	32	2010-06-03	0	0.8	0.5	1.2	0	0.1	0	0.4	9.1	0	0	0.1	0.8	1.7	0.1	0.4	9.1	0.1	1.3	1.3	9.5	0.1	2.5	0.5	9.2	2.6	12.4
2010	11	3	53	1	7.64	36	2010-06-03	0	0.8	0.5	1.2	0	0.1	0	0.4	9.1	0	0	0.1	0.8	1.7	0.1	0.4	9.1	0.1	1.3	1.3	9.5	0.1	2.5	0.5	9.2	2.6	12.4
2010	13	0	21	0	5.28	38	2010-06-03	0	0.8	0.5	1.2	0	0.1	0	0.4	9.1	0	0	0.1	0.8	1.7	0.1	0.4	9.1	0.1	1.3	1.3	9.5	0.1	2.5	0.5	9.2	2.6	12.4
2010	21	4	41	1	5.96	32	2010-06-03	0	0.8	0.5	1.2	0	0.1	0	0.4	9.1	0	0	0.1	0.8	1.7	0.1	0.4	9.1	0.1	1.3	1.3	9.5	0.1	2.5	0.5	9.2	2.6	12.4
2010	23	0	7	0	9.16	67	2010-06-03	0	0.8	0.5	1.2	0	0.1	0	0.4	9.1	0	0	0.1	0.8	1.7	0.1	0.4	9.1	0.1	1.3	1.3	9.5	0.1	2.5	0.5	9.2	2.6	12.4
2010	30	1	86	3	10	36	2010-06-03	0	0.8	0.5	1.2	0	0.1	0	0.4	9.1	0	0	0.1	0.8	1.7	0.1	0.4	9.1	0.1	1.3	1.3	9.5	0.1	2.5	0.5	9.2	2.6	12.4
2010	45	1	29	1	7.56	44	2010-06-03	0	0.8	0.5	1.2	0	0.1	0	0.4	9.1	0	0	0.1	0.8	1.7	0.1	0.4	9.1	0.1	1.3	1.3	9.5	0.1	2.5	0.5	9.2	2.6	12.4
2010	57	26.1905	47.619	33.3333	11.04	39	2010-06-03	0	0.8	0.5	1.2	0	0.1	0	0.4	9.1	0	0	0.1	0.8	1.7	0.1	0.4	9.1	0.1	1.3	1.3	9.5	0.1	2.5	0.5	9.2	2.6	12.4
2010	59	2	49	12	10.36	38	2010-06-03	0	0.8	0.5	1.2	0	0.1	0	0.4	9.1	0	0	0.1	0.8	1.7	0.1	0.4	9.1	0.1	1.3	1.3	9.5	0.1	2.5	0.5	9.2	2.6	12.4
2010	70	37.5	90.625	3.125	10.4	45	2010-06-03	0	0.8	0.5	1.2	0	0.1	0	0.4	9.1	0	0	0.1	0.8	1.7	0.1	0.4	9.1	0.1	1.3	1.3	9.5	0.1	2.5	0.5	9.2	2.6	12.4
2010	73	0	10	0	10.4	72	2010-06-03	0	0.8	0.5	1.2	0	0.1	0	0.4	9.1	0	0	0.1	0.8	1.7	0.1	0.4	9.1	0.1	1.3	1.3	9.5	0.1	2.5	0.5	9.2	2.6	12.4
2010	76	0	2	5	6.12	41	2010-06-03	0	0.8	0.5	1.2	0	0.1	0	0.4	9.1	0	0	0.1	0.8	1.7	0.1	0.4	9.1	0.1	1.3	1.3	9.5	0.1	2.5	0.5	9.2	2.6	12.4
2010	91	1	42	5	8.92	39	2010-06-03	0	0.8	0.5	1.2	0	0.1	0	0.4	9.1	0	0	0.1	0.8	1.7	0.1	0.4	9.1	0.1	1.3	1.3	9.5	0.1	2.5	0.5	9.2	2.6	12.4
2010	95	2	42	1	8.28	41	2010-06-03	0	0.8	0.5	1.2	0	0.1	0	0.4	9.1	0	0	0.1	0.8	1.7	0.1	0.4	9.1	0.1	1.3	1.3	9.5	0.1	2.5	0.5	9.2	2.6	12.4
2010	103	1	57	0	9.08	50	2010-06-03	0	0.8	0.5	1.2	0	0.1	0	0.4	9.1	0	0	0.1	0.8	1.7	0.1	0.4	9.1	0.1	1.3	1.3	9.5	0.1	2.5	0.5	9.2	2.6	12.4
2010	105	0	14	0	8.8	46	2010-06-03	0	0.8	0.5	1.2	0	0.1	0	0.4	9.1	0	0	0.1	0.8	1.7	0.1	0.4	9.1	0.1	1.3	1.3	9.5	0.1	2.5	0.5	9.2	2.6	12.4
2010	109	2	36	10	7.52	37	2010-06-03	0	0.8	0.5	1.2	0	0.1	0	0.4	9.1	0	0	0.1	0.8	1.7	0.1	0.4	9.1	0.1	1.3	1.3	9.5	0.1	2.5	0.5	9.2	2.6	12.4
2010	113	0	36	0	7.64	45	2010-06-03	0	0.8	0.5	1.2	0	0.1	0	0.4	9.1	0	0	0.1	0.8	1.7	0.1	0.4	9.1	0.1	1.3	1.3	9.5	0.1	2.5	0.5	9.2	2.6	12.4
2010	115	2	59	5	6.04	37	2010-06-03	0	0.8	0.5	1.2	0	0.1	0	0.4	9.1	0	0	0.1	0.8	1.7	0.1	0.4	9.1	0.1	1.3	1.3	9.5	0.1	2.5	0.5	9.2	2.6	12.4
2010	121	0	61.1111	2.77778	9.2	39	2010-06-03	0	0.8	0.5	1.2	0	0.1	0	0.4	9.1	0	0	0.1	0.8	1.7	0.1	0.4	9.1	0.1	1.3	1.3	9.5	0.1	2.5	0.5	9.2	2.6	12.4
2010	123	0	48	0	10.4	31	2010-06-03	0	0.8	0.5	1.2	0	0.1	0	0.4	9.1	0	0	0.1	0.8	1.7	0.1	0.4	9.1	0.1	1.3	1.3	9.5	0.1	2.5	0.5	9.2	2.6	12.4
2010	9	11	21	12	7.16	42	2010-06-07	0	0	0.1	0	0	0.8	0.5	1.2	0	0.1	0	0.4	0	0.1	0.8	1.7	0.1	0.4	0.1	0.8	1.7	0.5	0.1	2.5	0.5	1.4	12.2
2010	10	0	16	0	10.6	52	2010-06-07	0	0	0.1	0	0	0.8	0.5	1.2	0	0.1	0	0.4	0	0.1	0.8	1.7	0.1	0.4	0.1	0.8	1.7	0.5	0.1	2.5	0.5	1.4	12.2
2010	19	0	0	2	8.84	66	2010-06-07	0	0	0.1	0	0	0.8	0.5	1.2	0	0.1	0	0.4	0	0.1	0.8	1.7	0.1	0.4	0.1	0.8	1.7	0.5	0.1	2.5	0.5	1.4	12.2
2010	46	0	7	2	8.08	66	2010-06-07	0	0	0.1	0	0	0.8	0.5	1.2	0	0.1	0	0.4	0	0.1	0.8	1.7	0.1	0.4	0.1	0.8	1.7	0.5	0.1	2.5	0.5	1.4	12.2
2010	60	0	0	0	12.92	68	2010-06-07	0	0	0.1	0	0	0.8	0.5	1.2	0	0.1	0	0.4	0	0.1	0.8	1.7	0.1	0.4	0.1	0.8	1.7	0.5	0.1	2.5	0.5	1.4	12.2
2010	62	1	2	1	7.72	65	2010-06-07	0	0	0.1	0	0	0.8	0.5	1.2	0	0.1	0	0.4	0	0.1	0.8	1.7	0.1	0.4	0.1	0.8	1.7	0.5	0.1	2.5	0.5	1.4	12.2
2010	75	0	9	0	10.68	72	2010-06-07	0	0	0.1	0	0	0.8	0.5	1.2	0	0.1	0	0.4	0	0.1	0.8	1.7	0.1	0.4	0.1	0.8	1.7	0.5	0.1	2.5	0.5	1.4	12.2
2010	81	0	4	0	5.4	29	2010-06-07	0	0	0.1	0	0	0.8	0.5	1.2	0	0.1	0	0.4	0	0.1	0.8	1.7	0.1	0.4	0.1	0.8	1.7	0.5	0.1	2.5	0.5	1.4	12.2
2010	86	0	23	0	8.56	64	2010-06-07	0	0	0.1	0	0	0.8	0.5	1.2	0	0.1	0	0.4	0	0.1	0.8	1.7	0.1	0.4	0.1	0.8	1.7	0.5	0.1	2.5	0.5	1.4	12.2
2010	93	1	3	1	5.92	35	2010-06-07	0	0	0.1	0	0	0.8	0.5	1.2	0	0.1	0	0.4	0	0.1	0.8	1.7	0.1	0.4	0.1	0.8	1.7	0.5	0.1	2.5	0.5	1.4	12.2
2010	114	1	11	0	9.6	64	2010-06-07	0	0	0.1	0	0	0.8	0.5	1.2	0	0.1	0	0.4	0	0.1	0.8	1.7	0.1	0.4	0.1	0.8	1.7	0.5	0.1	2.5	0.5	1.4	12.2
2010	119	2	6	0	10.44	66	2010-06-07	0	0	0.1	0	0	0.8	0.5	1.2	0	0.1	0	0.4	0	0.1	0.8	1.7	0.1	0.4	0.1	0.8	1.7	0.5	0.1	2.5	0.5	1.4	12.2
2010	128	0	0	0	8.52	68	2010-06-07	0	0	0.1	0	0	0.8	0.5	1.2	0	0.1	0	0.4	0	0.1	0.8	1.7	0.1	0.4	0.1	0.8	1.7	0.5	0.1	2.5	0.5	1.4	12.2
2010	31	5	62	5	7.72	60	2010-06-11	0.5	1.9	7.3	13.8	0	0	0.1	0	0	0.8	0.5	1.2	2.4	21.1	0	0.1	0.8	1.7	9.7	13.8	0.1	2.5	23.5	0.1	2.5	23.6	26.2
2010	64	0	23	3	7.79	65	2010-06-11	0.5	1.9	7.3	13.8	0	0	0.1	0	0	0.8	0.5	1.2	2.4	21.1	0	0.1	0.8	1.7	9.7	13.8	0.1	2.5	23.5	0.1	2.5	23.6	26.2
2010	79	5.55556	50	5.55556	9.72	66	2010-06-11	0.5	1.9	7.3	13.8	0	0	0.1	0	0	0.8	0.5	1.2	2.4	21.1	0	0.1	0.8	1.7	9.7	13.8	0.1	2.5	23.5	0.1	2.5	23.6	26.2
2010	80	14	47	9	9	66	2010-06-11	0.5	1.9	7.3	13.8	0	0	0.1	0	0	0.8	0.5	1.2	2.4	21.1	0	0.1	0.8	1.7	9.7	13.8	0.1	2.5	23.5	0.1	2.5	23.6	26.2
2010	85	3	29	10	7.95	50	2010-06-11	0.5	1.9	7.3	13.8	0	0	0.1	0	0	0.8	0.5	1.2	2.4	21.1	0	0.1	0.8	1.7	9.7	13.8	0.1	2.5	23.5	0.1	2.5	23.6	26.2
2010	97	0	48	17	10.8	66	2010-06-11	0.5	1.9	7.3	13.8	0	0	0.1	0	0	0.8	0.5	1.2	2.4	21.1	0	0.1	0.8	1.7	9.7	13.8	0.1	2.5	23.5	0.1	2.5	23.6	26.2
2010	99	5	47	6		58	2010-06-11	0.5	1.9	7.3	13.8	0	0	0.1	0	0	0.8	0.5	1.2	2.4	21.1	0	0.1	0.8	1.7	9.7	13.8	0.1	2.5	23.5	0.1	2.5	23.6	26.2
2010	56	5	20	2	12.6	73	2010-06-14	0.7	0	2.3	0.5	1.9	7.3	13.8	0	0	0.1	0	0	0.7	2.8	9.2	13.8	0.1	0	3	9.7	13.8	0.1	3.5	23	0.1	26.5	27.9
2010	106	0	24	6	7.48	70	2010-06-14	0.7	0	2.3	0.5	1.9	7.3	13.8	0	0	0.1	0	0	0.7	2.8	9.2	13.8	0.1	0	3	9.7	13.8	0.1	3.5	23	0.1	26.5	27.9
2010	126	0	56	1	11.08	71	2010-06-14	0.7	0	2.3	0.5	1.9	7.3	13.8	0	0	0.1	0	0	0.7	2.8	9.2	13.8	0.1	0	3	9.7	13.8	0.1	3.5	23	0.1	26.5	27.9
2010	129	0	31	47	11.6	69	2010-06-14	0.7	0	2.3	0.5	1.9	7.3	13.8	0	0	0.1	0	0	0.7	2.8	9.2	13.8	0.1	0	3	9.7	13.8	0.1	3.5	23	0.1	26.5	27.9
2010	68	46	65	68	11.76	77	2010-06-17	23.6	14.6	4.5	0.7	0	2.3	0.5	1.9	7.3	13.8	0	0	38.2	5.2	2.3	2.4	21.1	0	42.7	3	9.7	13.8	43.4	4.7	21.1	46.2	69.3
2010	117	56.0976	71.5447	72.3577	11.2	76	2010-06-18	48.6	23.6	14.6	4.5	0.7	0	2.3	0.5	1.9	7.3	13.8	0	72.2	19.1	0.7	2.8	9.2	13.8	86.8	5.2	4.7	21.1	91.3	3.5	23	94.3	117.9
2010	27	4	59	44	7.6	78	2010-06-21	0.2	11	0	48.6	23.6	14.6	4.5	0.7	0	2.3	0.5	1.9	11.2	48.6	38.2	5.2	2.3	2.4	11.2	86.8	5.2	4.7	59.8	43.4	4.7	102.5	129
2010	15
2010	54
2010	74
2010	84				10.1	44
2010	100
2010	118
2009	4	6.84932	5.47945	1.36986	8.4	50	2009-05-25	0	0.1	0.1	0	0.1	0.1	0	0	0	0.5	6.8	8.7	0.1	0.1	0.2	0	0.5	15.5	0.2	0.2	0	16	0.2	0.2	16	0.4	27.5
2009	7	2	0	50	8.64	55	2009-05-25	0	0.1	0.1	0	0.1	0.1	0	0	0	0.5	6.8	8.7	0.1	0.1	0.2	0	0.5	15.5	0.2	0.2	0	16	0.2	0.2	16	0.4	27.5
2009	11	4.61538	16.9231	6.15385	9.04	45	2009-05-25	0	0.1	0.1	0	0.1	0.1	0	0	0	0.5	6.8	8.7	0.1	0.1	0.2	0	0.5	15.5	0.2	0.2	0	16	0.2	0.2	16	0.4	27.5
2009	13	0	20	10	8.6	56	2009-05-25	0	0.1	0.1	0	0.1	0.1	0	0	0	0.5	6.8	8.7	0.1	0.1	0.2	0	0.5	15.5	0.2	0.2	0	16	0.2	0.2	16	0.4	27.5
2009	15	63.6364	0	0	12.9091	67	2009-05-25	0	0.1	0.1	0	0.1	0.1	0	0	0	0.5	6.8	8.7	0.1	0.1	0.2	0	0.5	15.5	0.2	0.2	0	16	0.2	0.2	16	0.4	27.5
2009	17	0	1.19048	1.19048	8.2	45	2009-05-25	0	0.1	0.1	0	0.1	0.1	0	0	0	0.5	6.8	8.7	0.1	0.1	0.2	0	0.5	15.5	0.2	0.2	0	16	0.2	0.2	16	0.4	27.5
2009	19	4.7619	0	11.9048	10.32	64	2009-05-25	0	0.1	0.1	0	0.1	0.1	0	0	0	0.5	6.8	8.7	0.1	0.1	0.2	0	0.5	15.5	0.2	0.2	0	16	0.2	0.2	16	0.4	27.5
2009	20	4.54545	15.9091	14.7727	9.16	56	2009-05-25	0	0.1	0.1	0	0.1	0.1	0	0	0	0.5	6.8	8.7	0.1	0.1	0.2	0	0.5	15.5	0.2	0.2	0	16	0.2	0.2	16	0.4	27.5
2009	21	0	44.2623	1.63934	8.32	45	2009-05-25	0	0.1	0.1	0	0.1	0.1	0	0	0	0.5	6.8	8.7	0.1	0.1	0.2	0	0.5	15.5	0.2	0.2	0	16	0.2	0.2	16	0.4	27.5
2009	22	26.6667	36.6667	23.3333	10.5333	38	2009-05-25	0	0.1	0.1	0	0.1	0.1	0	0	0	0.5	6.8	8.7	0.1	0.1	0.2	0	0.5	15.5	0.2	0.2	0	16	0.2	0.2	16	0.4	27.5
2009	32	1.06383	7.44681	0	9.48	41	2009-05-25	0	0.1	0.1	0	0.1	0.1	0	0	0	0.5	6.8	8.7	0.1	0.1	0.2	0	0.5	15.5	0.2	0.2	0	16	0.2	0.2	16	0.4	27.5
2009	37	2	28	1	8.08	48	2009-05-25	0	0.1	0.1	0	0.1	0.1	0	0	0	0.5	6.8	8.7	0.1	0.1	0.2	0	0.5	15.5	0.2	0.2	0	16	0.2	0.2	16	0.4	27.5
2009	38	4	7	3	12.84	50	2009-05-25	0	0.1	0.1	0	0.1	0.1	0	0	0	0.5	6.8	8.7	0.1	0.1	0.2	0	0.5	15.5	0.2	0.2	0	16	0.2	0.2	16	0.4	27.5
2009	45	0	57	4	9.52	60	2009-05-25	0	0.1	0.1	0	0.1	0.1	0	0	0	0.5	6.8	8.7	0.1	0.1	0.2	0	0.5	15.5	0.2	0.2	0	16	0.2	0.2	16	0.4	27.5
2009	54	0	40	13.3333	10.5333	44	2009-05-25	0	0.1	0.1	0	0.1	0.1	0	0	0	0.5	6.8	8.7	0.1	0.1	0.2	0	0.5	15.5	0.2	0.2	0	16	0.2	0.2	16	0.4	27.5
2009	57	30.7692	53.8462	7.69231	9.84615	47	2009-05-25	0	0.1	0.1	0	0.1	0.1	0	0	0	0.5	6.8	8.7	0.1	0.1	0.2	0	0.5	15.5	0.2	0.2	0	16	0.2	0.2	16	0.4	27.5
2009	59	1	15	7	10.36	53	2009-05-25	0	0.1	0.1	0	0.1	0.1	0	0	0	0.5	6.8	8.7	0.1	0.1	0.2	0	0.5	15.5	0.2	0.2	0	16	0.2	0.2	16	0.4	27.5
2009	62	2	2	13	9.54	65	2009-05-26	2.6	0	0.1	0.1	0	0.1	0.1	0	0	0	0.5	6.8	2.6	0.2	0.1	0.1	0	7.3	2.7	0.2	0.1	7.3	2.8	0.2	7.3	3	19.8
2009	70	3	57	4	11.5	51	2009-05-26	2.6	0	0.1	0.1	0	0.1	0.1	0	0	0	0.5	6.8	2.6	0.2	0.1	0.1	0	7.3	2.7	0.2	0.1	7.3	2.8	0.2	7.3	3	19.8
2009	73	0	28.2051	17.9487	11.8537	74	2009-05-26	2.6	0	0.1	0.1	0	0.1	0.1	0	0	0	0.5	6.8	2.6	0.2	0.1	0.1	0	7.3	2.7	0.2	0.1	7.3	2.8	0.2	7.3	3	19.8
2009	74	0	0	0	9.66667	45	2009-05-26	2.6	0	0.1	0.1	0	0.1	0.1	0	0	0	0.5	6.8	2.6	0.2	0.1	0.1	0	7.3	2.7	0.2	0.1	7.3	2.8	0.2	7.3	3	19.8
2009	75	0	18.9474	5.26316	11.16	81	2009-05-26	2.6	0	0.1	0.1	0	0.1	0.1	0	0	0	0.5	6.8	2.6	0.2	0.1	0.1	0	7.3	2.7	0.2	0.1	7.3	2.8	0.2	7.3	3	19.8
2009	76	3	0	22	9.56	49	2009-05-26	2.6	0	0.1	0.1	0	0.1	0.1	0	0	0	0.5	6.8	2.6	0.2	0.1	0.1	0	7.3	2.7	0.2	0.1	7.3	2.8	0.2	7.3	3	19.8
2009	77	5	6	2	9.4	48	2009-05-26	2.6	0	0.1	0.1	0	0.1	0.1	0	0	0	0.5	6.8	2.6	0.2	0.1	0.1	0	7.3	2.7	0.2	0.1	7.3	2.8	0.2	7.3	3	19.8
2009	89	0	64.5161	0	8.54839	54	2009-05-26	2.6	0	0.1	0.1	0	0.1	0.1	0	0	0	0.5	6.8	2.6	0.2	0.1	0.1	0	7.3	2.7	0.2	0.1	7.3	2.8	0.2	7.3	3	19.8
2009	90	1	18	6	10.08	51	2009-05-26	2.6	0	0.1	0.1	0	0.1	0.1	0	0	0	0.5	6.8	2.6	0.2	0.1	0.1	0	7.3	2.7	0.2	0.1	7.3	2.8	0.2	7.3	3	19.8
2009	91	0	1	13	7.66	58	2009-05-26	2.6	0	0.1	0.1	0	0.1	0.1	0	0	0	0.5	6.8	2.6	0.2	0.1	0.1	0	7.3	2.7	0.2	0.1	7.3	2.8	0.2	7.3	3	19.8
2009	95	0	3	19	9.46	52	2009-05-26	2.6	0	0.1	0.1	0	0.1	0.1	0	0	0	0.5	6.8	2.6	0.2	0.1	0.1	0	7.3	2.7	0.2	0.1	7.3	2.8	0.2	7.3	3	19.8
2009	100	4	34	2	9.56	51	2009-05-26	2.6	0	0.1	0.1	0	0.1	0.1	0	0	0	0.5	6.8	2.6	0.2	0.1	0.1	0	7.3	2.7	0.2	0.1	7.3	2.8	0.2	7.3	3	19.8
2009	103	0	46	0	9.34	49	2009-05-26	2.6	0	0.1	0.1	0	0.1	0.1	0	0	0	0.5	6.8	2.6	0.2	0.1	0.1	0	7.3	2.7	0.2	0.1	7.3	2.8	0.2	7.3	3	19.8
2009	104	4	0	4	9.72	48	2009-05-26	2.6	0	0.1	0.1	0	0.1	0.1	0	0	0	0.5	6.8	2.6	0.2	0.1	0.1	0	7.3	2.7	0.2	0.1	7.3	2.8	0.2	7.3	3	19.8
2009	105	0	4.44444	0	10.06	56	2009-05-26	2.6	0	0.1	0.1	0	0.1	0.1	0	0	0	0.5	6.8	2.6	0.2	0.1	0.1	0	7.3	2.7	0.2	0.1	7.3	2.8	0.2	7.3	3	19.8
2009	109	0	7.14286	10.7143	8.1	53	2009-05-26	2.6	0	0.1	0.1	0	0.1	0.1	0	0	0	0.5	6.8	2.6	0.2	0.1	0.1	0	7.3	2.7	0.2	0.1	7.3	2.8	0.2	7.3	3	19.8
2009	113	0	2.43902	0	9.31707	54	2009-05-26	2.6	0	0.1	0.1	0	0.1	0.1	0	0	0	0.5	6.8	2.6	0.2	0.1	0.1	0	7.3	2.7	0.2	0.1	7.3	2.8	0.2	7.3	3	19.8
2009	115	0	44	3	8.34	49	2009-05-26	2.6	0	0.1	0.1	0	0.1	0.1	0	0	0	0.5	6.8	2.6	0.2	0.1	0.1	0	7.3	2.7	0.2	0.1	7.3	2.8	0.2	7.3	3	19.8
2009	117	0	12.766	2.12766	9.52444	61	2009-05-26	2.6	0	0.1	0.1	0	0.1	0.1	0	0	0	0.5	6.8	2.6	0.2	0.1	0.1	0	7.3	2.7	0.2	0.1	7.3	2.8	0.2	7.3	3	19.8
2009	123	0	48.7179	0	11.2821	43	2009-05-26	2.6	0	0.1	0.1	0	0.1	0.1	0	0	0	0.5	6.8	2.6	0.2	0.1	0.1	0	7.3	2.7	0.2	0.1	7.3	2.8	0.2	7.3	3	19.8
2009	2	1.5625	46.875	9.375	10.4	33	2009-05-28	0.1	1.7	2.6	0	0.1	0.1	0	0.1	0.1	0	0	0	1.8	2.6	0.2	0.1	0.1	0	4.4	0.2	0.2	0	4.4	0.3	0.1	4.6	12.1
2009	6	4.49438	53.9326	7.86517	10.47	49	2009-05-28	0.1	1.7	2.6	0	0.1	0.1	0	0.1	0.1	0	0	0	1.8	2.6	0.2	0.1	0.1	0	4.4	0.2	0.2	0	4.4	0.3	0.1	4.6	12.1
2009	9	2.22222	20	6.66667	9.45	46	2009-05-28	0.1	1.7	2.6	0	0.1	0.1	0	0.1	0.1	0	0	0	1.8	2.6	0.2	0.1	0.1	0	4.4	0.2	0.2	0	4.4	0.3	0.1	4.6	12.1
2009	23	0	15	0	9.56	56	2009-05-28	0.1	1.7	2.6	0	0.1	0.1	0	0.1	0.1	0	0	0	1.8	2.6	0.2	0.1	0.1	0	4.4	0.2	0.2	0	4.4	0.3	0.1	4.6	12.1
2009	30	0	45.4545	4.54545	10.0095	42	2009-05-28	0.1	1.7	2.6	0	0.1	0.1	0	0.1	0.1	0	0	0	1.8	2.6	0.2	0.1	0.1	0	4.4	0.2	0.2	0	4.4	0.3	0.1	4.6	12.1
2009	46	0	40	2	7.91	61	2009-05-28	0.1	1.7	2.6	0	0.1	0.1	0	0.1	0.1	0	0	0	1.8	2.6	0.2	0.1	0.1	0	4.4	0.2	0.2	0	4.4	0.3	0.1	4.6	12.1
2009	79	0	65.6716	0	10.42	59	2009-05-28	0.1	1.7	2.6	0	0.1	0.1	0	0.1	0.1	0	0	0	1.8	2.6	0.2	0.1	0.1	0	4.4	0.2	0.2	0	4.4	0.3	0.1	4.6	12.1
2009	128	5.26316	0	0	8.566	57	2009-05-28	0.1	1.7	2.6	0	0.1	0.1	0	0.1	0.1	0	0	0	1.8	2.6	0.2	0.1	0.1	0	4.4	0.2	0.2	0	4.4	0.3	0.1	4.6	12.1
2009	10	0	17.0732	0	10.78	64	2009-06-03	0	0	0	0	0.1	0.1	0.1	1.7	2.6	0	0.1	0.1	0	0	0.2	1.8	2.6	0.2	0	0.2	4.4	0.2	0	2	2.8	0.3	4.9
2009	56	8	1	12	12.44	66	2009-06-05	0	0	0	0	0	0	0.1	0.1	0.1	1.7	2.6	0	0	0	0	0.2	1.8	2.6	0	0	0.3	4.3	0	0.2	4.4	0.1	4.8
2009	64	0	3	0	9.72	68	2009-06-05	0	0	0	0	0	0	0.1	0.1	0.1	1.7	2.6	0	0	0	0	0.2	1.8	2.6	0	0	0.3	4.3	0	0.2	4.4	0.1	4.8
2009	80	2.10526	12.6316	0	9.08	67	2009-06-05	0	0	0	0	0	0	0.1	0.1	0.1	1.7	2.6	0	0	0	0	0.2	1.8	2.6	0	0	0.3	4.3	0	0.2	4.4	0.1	4.8
2009	85	0	5.47945	0	9.96	59	2009-06-05	0	0	0	0	0	0	0.1	0.1	0.1	1.7	2.6	0	0	0	0	0.2	1.8	2.6	0	0	0.3	4.3	0	0.2	4.4	0.1	4.8
2009	86	0	30	0	10.28	52	2009-06-05	0	0	0	0	0	0	0.1	0.1	0.1	1.7	2.6	0	0	0	0	0.2	1.8	2.6	0	0	0.3	4.3	0	0.2	4.4	0.1	4.8
2009	93	0	7	0	7.7		2009-06-05	0	0	0	0	0	0	0.1	0.1	0.1	1.7	2.6	0	0	0	0	0.2	1.8	2.6	0	0	0.3	4.3	0	0.2	4.4	0.1	4.8
2009	97	0	0	0	11.3636	71	2009-06-05	0	0	0	0	0	0	0.1	0.1	0.1	1.7	2.6	0	0	0	0	0.2	1.8	2.6	0	0	0.3	4.3	0	0.2	4.4	0.1	4.8
2009	99	0	3	1	9.99	68	2009-06-05	0	0	0	0	0	0	0.1	0.1	0.1	1.7	2.6	0	0	0	0	0.2	1.8	2.6	0	0	0.3	4.3	0	0.2	4.4	0.1	4.8
2009	106	0	6	0	6.726	77	2009-06-05	0	0	0	0	0	0	0.1	0.1	0.1	1.7	2.6	0	0	0	0	0.2	1.8	2.6	0	0	0.3	4.3	0	0.2	4.4	0.1	4.8
2009	114	32	3	2	9.92	65	2009-06-05	0	0	0	0	0	0	0.1	0.1	0.1	1.7	2.6	0	0	0	0	0.2	1.8	2.6	0	0	0.3	4.3	0	0.2	4.4	0.1	4.8
2009	119	0	1	1	11.68	65	2009-06-05	0	0	0	0	0	0	0.1	0.1	0.1	1.7	2.6	0	0	0	0	0.2	1.8	2.6	0	0	0.3	4.3	0	0.2	4.4	0.1	4.8
2009	129	0	11.7647	0	12.5882	63	2009-06-05	0	0	0	0	0	0	0.1	0.1	0.1	1.7	2.6	0	0	0	0	0.2	1.8	2.6	0	0	0.3	4.3	0	0.2	4.4	0.1	4.8
2009	68	7	18	7	11.08	77	2009-06-09	0.7	0.5	19	8	0	0	0	0	0	0	0.1	0.1	1.2	27	0	0	0	0.2	20.2	8	0	0.2	28.2	0	0.2	28.2	30.2
2009	81	6	33	2	6.558	31	2009-06-09	0.7	0.5	19	8	0	0	0	0	0	0	0.1	0.1	1.2	27	0	0	0	0.2	20.2	8	0	0.2	28.2	0	0.2	28.2	30.2
2009	126	0	71	0	11.32	73	2009-06-09	0.7	0.5	19	8	0	0	0	0	0	0	0.1	0.1	1.2	27	0	0	0	0.2	20.2	8	0	0.2	28.2	0	0.2	28.2	30.2
2009	27	0	19	1	11.12	74	2009-06-22	0.1	0.1	0	0	0.1	0.1	3	6.4	0.1	0.1	0.3	2.2	0.2	0	0.2	9.4	0.2	2.5	0.2	0.2	9.5	2.6	0.2	9.6	2.7	3.4	13.2
2009	31
2009	60
2009	84
2009	118
2009	121
